# Supplementary material for: Plasma proteome-wide Mendelian randomization reveals the association of extracellular matrix proteins with abdominal aortic aneurysm
Source: JVS Vasc Sci. 2025 May 8;6:100290. doi: 10.1016/j.jvssci.2025.100290 (PMC12221610; doi:10.1016/j.jvssci.2025.100290)
Supplement: Supplementary Table Descriptions [file mmc1.zip]

Archive with 1 entries (1 files):
- jvssci_100290_mmc1.txt
