# Supplementary material for: Plasma proteome-wide Mendelian randomization reveals the association of extracellular matrix proteins with abdominal aortic aneurysm
Source: JVS Vasc Sci. 2025 May 8;6:100290. doi: 10.1016/j.jvssci.2025.100290 (PMC12221610; doi:10.1016/j.jvssci.2025.100290)
Supplement: Supplementary Table Descriptions [file mmc1.zip › jvssci_100290_mmc1.txt]

### Table S1. Associations between variants used in MR 
analysis and exposures and outcomes 

SNP:  rsid

beta.exposure: effect of effect allele on plasma levels
beta.outcome: effect of effect allele on AAA 

se.exposure: standard error for plasma levels
se.outcome: standard error for AAA

pval.exposure: p-values for association between variant and plasma levels
pval.outcome: p-values for association between variant and AAA

aptamer_id: SomaScan aptamer ID or Olink ID

F_exposure: F statistic for association between variant and plasma levels.


### Table S2. Initial IVW MR results

estimate/OR: MR beta/odds ratio estimate of plasma protein on AAA

pval: MR p-value 

padj: Benjamini-Hochberg (BH) adjusted p-value

n_snp: number of variants used as instruments for plasma protein

ci_upper/ci_lower/ci_upper_or/ci_lower_or: bounds of 95% confidence intervals for beta or OR.

exposure: gene encoding plasma protein of interest


### Table S3. Replication of findings between UKB and deCODE

Instruments_replication_dataset: whether instruments were found in the replication dataset.

replicated: whether MR was significant in the replication dataset with p<0.05 and concordant direction to discovery dataset


### Table S4. MR Egger

Intercept: MR Egger intercept.

pval.int: p-value of intercept.

stderr.int: standard error of intercept

ci_upper.int/ci_lower.int: 95% confidence interval bounds for intercept

padj.int: BH adjusted p-value for intercept term.


### Table S5. Leave-one-out analysis

SNP_dropped: variant dropped from LOO analysis

orig_estimate: MR effect size in initial MR analysis

delta_estimate: Change in effect size after dropping variant

estimate: MR effect size after dropping variant

pval: MR p-value after dropping variant


### Table S6. MR results using MVP summary stats for outcome

IVW MR results as in Table S1 using MVP summary stats for AAA rather than AAAgen.


### Table S7. Coloc posterior probabilities

H1/H2/H3/H4: posterior probabilities of each colocalization hypothesis

p12_min_50/p12_max_50: minimum and maximum values of p12 that lead to H4>0.5.  

p12_min_70/p12_max_70: minimum and maximum values of p12 that lead to H4>0.7.

### Table S8. GO analysis results

GO results from Enrichr. 


### Table S9. Bidirectional MR

MR IVW results using AAA as the exposure and plasma protein levels as the outcome.


### Table S10. MR Steiger

MR steiger results for all significant proteins using mr_steiger function from TwoSampleMR.

snp_r2.exposure/snp_r2.outcome: estimated variance in plasma levels/AAA explained by variant. 

steiger_pval: MR steiger p-value.
