# Supplementary material for: Plasma proteome-wide Mendelian randomization reveals the association of extracellular matrix proteins with abdominal aortic aneurysm
Source: JVS Vasc Sci. 2025 May 8;6:100290. doi: 10.1016/j.jvssci.2025.100290 (PMC12221610; doi:10.1016/j.jvssci.2025.100290)
Supplement: Supplementary Tables [file mmc2.xlsx]

## Sheet: Contents
		Table S1. Associations between variants used in MR analysis and exposures and outcomes
		Table S2. Initial IVW MR results
		Table S3. Replication of findings between UKB and deCODE
		Table S4. MR Egger
		Table S5. Leave-one-out analysis
		Table S6. MR results using MVP sumstats for outcome
		Table S7. Coloc posterior probabilities
		Table S8. GO analysis results
		Table S9. Bidirectional MR
		Table S10. MR Steiger

## Sheet: Table_S1
SNP	effect_allele	other_allele	beta.exposure	beta.outcome	se.exposure	se.outcome	pval.exposure	pval.outcome	gene	aptamer_id	F_exposure	study
rs111305761	C	T	-0.1334	0.0033	0.013156	0.0134	3.689e-24	0.8076	LILRA5	7787_25	102.817	decode
rs112312277	T	G	0.1253	0.0171	0.017251	0.02	3.781e-13	0.3933	LILRA5	7787_25	52.7562	decode
rs11671231	T	C	0.1487	0.0112	0.021404	0.0362	3.725e-12	0.7571	LILRA5	7787_25	48.265	decode
rs116936706	A	G	0.1138	-0.0012	0.016305	0.017	2.965e-12	0.9418	LILRA5	7787_25	48.7128	decode
rs117799865	A	C	-0.1273	0.0209	0.023296	0.0253	4.644e-08	0.409	LILRA5	7787_25	29.8603	decode
rs11881683	G	A	-0.0496	-0.0023	0.008599	0.0094	8.011e-09	0.8063	LILRA5	7787_25	33.2711	decode
rs12972911	T	C	-0.0511	0.0082	0.008732	0.0098	4.863e-09	0.4033	LILRA5	7787_25	34.2464	decode
rs141001499	T	A	-0.1732	0.0544	0.023877	0.0354	4.048e-13	0.1244	LILRA5	7787_25	52.6182	decode
rs142777987	A	G	-0.2078	0.0145	0.033161	0.0679	3.696e-10	0.8311	LILRA5	7787_25	39.2677	decode
rs143067540	T	C	-0.2687	-0.0383	0.022531	0.0297	8.691e-33	0.1966	LILRA5	7787_25	142.224	decode
rs143936046	A	G	-0.4212	-0.0181	0.021404	0.0327	3.283e-86	0.5793	LILRA5	7787_25	387.246	decode
rs1834699	A	G	-0.1205	0.0049	0.019858	0.0311	1.295e-09	0.8752	LILRA5	7787_25	36.8216	decode
rs188411739	T	C	-0.1664	-0.0489	0.028906	0.0849	8.584e-09	0.5646	LILRA5	7787_25	33.1383	decode
rs36068997	C	T	0.0567	0.0199	0.009879	0.0117	9.514e-09	0.08866	LILRA5	7787_25	32.9413	decode
rs3848620	T	C	0.161	0.004	0.009038	0.0099	5.571e-71	0.6874	LILRA5	7787_25	317.327	decode
rs3892786	C	G	0.0814	0.0211	0.01099	0.0122	1.297e-13	0.08409	LILRA5	7787_25	54.8597	decode
rs421685	C	A	0.1588	0.0424	0.022874	0.0225	3.854e-12	0.06026	LILRA5	7787_25	48.1966	decode
rs429539	T	C	-0.051	-0.008	0.009286	0.0108	3.976e-08	0.4578	LILRA5	7787_25	30.1636	decode
rs431001	G	A	0.3593	0.027	0.006985	0.0101	0	0.00749	LILRA5	7787_25	2645.95	decode
rs4806741	G	A	-0.0929	-0.0071	0.009513	0.0109	1.589e-22	0.5146	LILRA5	7787_25	95.3666	decode
rs548828249	T	A	-0.1782	0.0768	0.02453	0.0642	3.739e-13	0.2311	LILRA5	7787_25	52.774	decode
rs555575148	G	C	-0.1394	-0.2009	0.022785	0.1061	9.473e-10	0.05842	LILRA5	7787_25	37.4307	decode
rs56307620	A	G	-0.0846	-0.0169	0.012009	0.0215	1.855e-12	0.4319	LILRA5	7787_25	49.628	decode
rs60337359	A	G	0.1679	0.0388	0.028247	0.0319	2.783e-09	0.2238	LILRA5	7787_25	35.3311	decode
rs606851	G	A	0.0819	0.0058	0.009252	0.0105	8.563e-19	0.5832	LILRA5	7787_25	78.3604	decode
rs7249492	C	A	-0.0561	0.0058	0.008946	0.009	3.587e-10	0.5208	LILRA5	7787_25	39.3249	decode
rs7250769	C	T	-0.0989	-0.0122	0.012902	0.0151	1.78e-14	0.4193	LILRA5	7787_25	58.7596	decode
rs7251046	A	G	0.0678	0.0111	0.010509	0.0103	1.107e-10	0.2817	LILRA5	7787_25	41.6233	decode
rs7255954	A	C	0.0577	-0.0027	0.009146	0.0106	2.814e-10	0.7952	LILRA5	7787_25	39.8006	decode
rs73053436	G	T	0.1682	0.0395	0.019918	0.027	3.055e-17	0.1426	LILRA5	7787_25	71.3117	decode
rs73055464	A	G	0.1267	-0.0185	0.021267	0.0292	2.558e-09	0.5264	LILRA5	7787_25	35.4928	decode
rs75814910	A	C	0.2348	0.0045	0.019165	0.0181	1.65e-34	0.8027	LILRA5	7787_25	150.099	decode
rs76905990	A	G	-0.1648	0.0074	0.015616	0.0157	4.89e-26	0.6355	LILRA5	7787_25	111.372	decode
rs78260145	G	C	-0.2331	0.0498	0.033511	0.0299	3.503e-12	0.09581	LILRA5	7787_25	48.3849	decode
rs80047999	T	C	0.1567	0.0075	0.022605	0.0265	4.145e-12	0.7777	LILRA5	7787_25	48.0539	decode
rs112488423	G	A	0.8102	0.0346	0.033624	0.04	2.78e-128	0.387	CFHR4	6471_53	580.612	decode
rs113141965	C	T	-0.2018	-0.0151	0.009377	0.0104	1.016e-102	0.1467	CFHR4	6471_53	463.142	decode
rs114445779	T	C	-0.507	-0.012	0.019807	0.0294	1.656e-144	0.6842	CFHR4	6471_53	655.207	decode
rs114969409	T	A	0.6232	-0.0178	0.030086	0.0283	2.597e-95	0.528	CFHR4	6471_53	429.068	decode
rs116128513	T	C	0.2863	-0.0648	0.0275	0.0384	2.211e-25	0.09126	CFHR4	6471_53	108.387	decode
rs116815955	A	G	-0.7285	-0.0338	0.008726	0.0215	0	0.1169	CFHR4	6471_53	6969.93	decode
rs12022708	A	T	0.3948	0.0116	0.015489	0.0249	2.554e-143	0.6403	CFHR4	6471_53	649.692	decode
rs12405238	T	G	0.2609	0.0278	0.009321	0.0098	2.078e-172	0.004655	CFHR4	6471_53	783.471	decode
rs12754859	T	C	-0.8121	-0.0487	0.009843	0.0386	0	0.2064	CFHR4	6471_53	6807.13	decode
rs139784897	A	G	-0.7539	0.0471	0.026522	0.0374	9.815e-178	0.2077	CFHR4	6471_53	808.007	decode
rs140862640	A	T	0.7636	-0.1389	0.040075	0.0489	6.035e-81	0.004482	CFHR4	6471_53	363.065	decode
rs141014089	T	G	0.7276	-0.0045	0.010539	0.0238	0	0.8502	CFHR4	6471_53	4766.36	decode
rs141073581	G	A	-0.4946	0.0402	0.02571	0.0338	1.793e-82	0.2345	CFHR4	6471_53	370.087	decode
rs144243032	C	T	-0.166	0.0217	0.024275	0.0361	8.017e-12	0.548	CFHR4	6471_53	46.7625	decode
rs144856539	T	C	-0.2726	-0.0012	0.017887	0.0316	1.904e-52	0.971	CFHR4	6471_53	232.261	decode
rs146407721	T	A	-0.5032	0.012	0.037391	0.045	2.769e-41	0.7904	CFHR4	6471_53	181.112	decode
rs147707999	G	A	0.708	-0.0522	0.025997	0.0294	2.549e-163	0.07581	CFHR4	6471_53	741.686	decode
rs150298425	C	T	0.3213	-0.0029	0.02171	0.0299	1.473e-49	0.9219	CFHR4	6471_53	219.029	decode
rs150519105	T	G	0.4816	0.0021	0.006782	0.0117	0	0.8594	CFHR4	6471_53	5042.63	decode
rs184080912	A	C	0.8453	-0.0693	0.010881	0.0383	0	0.07064	CFHR4	6471_53	6035.1	decode
rs188357630	T	G	0.5428	-0.0091	0.023645	0.0355	1.28e-116	0.7974	CFHR4	6471_53	526.988	decode
rs2027368	C	A	-0.3927	0.0096	0.004774	0.0094	0	0.3086	CFHR4	6471_53	6766.39	decode
rs2786105	T	C	-0.0647	-0.0056	0.009845	0.0107	4.979e-11	0.5992	CFHR4	6471_53	43.1894	decode
rs2786106	C	T	-0.1443	0.0081	0.009449	0.0109	1.176e-52	0.4532	CFHR4	6471_53	233.217	decode
rs34050381	G	C	-0.4581	-0.0156	0.019189	0.0324	5.786e-126	0.6315	CFHR4	6471_53	569.923	decode
rs34181066	T	C	0.2055	-0.0135	0.033276	0.0388	6.589e-10	0.7284	CFHR4	6471_53	38.1383	decode
rs3790370	A	G	-0.0969	0.0011	0.016296	0.0199	2.742e-09	0.9562	CFHR4	6471_53	35.3578	decode
rs419137	T	G	-0.8079	0.0108	0.007148	0.0127	0	0.3965	CFHR4	6471_53	12774.6	decode
rs519839	C	G	-0.5077	0.02	0.007601	0.0209	0	0.3389	CFHR4	6471_53	4461.42	decode
rs528149	C	A	-0.3101	0.0106	0.01588	0.0184	6.416e-85	0.5632	CFHR4	6471_53	381.331	decode
rs61819887	A	G	0.2629	0.0111	0.018209	0.0204	3e-47	0.5874	CFHR4	6471_53	208.453	decode
rs61829561	G	A	-0.3182	-0.0102	0.024298	0.0246	3.484e-39	0.6775	CFHR4	6471_53	171.498	decode
rs71631850	G	A	-0.8284	-0.0328	0.009816	0.0229	0	0.1525	CFHR4	6471_53	7122.15	decode
rs72740550	A	G	-0.1665	-0.0021	0.008798	0.0103	7.095e-80	0.8393	CFHR4	6471_53	358.146	decode
rs73067624	C	T	0.519	0.0005	0.007705	0.0153	0	0.9734	CFHR4	6471_53	4537.22	decode
rs74760246	T	A	-0.212	-0.0123	0.018092	0.0178	1.034e-31	0.4891	CFHR4	6471_53	137.309	decode
rs7532441	A	G	-0.5676	-0.0073	0.033434	0.0498	1.218e-64	0.884	CFHR4	6471_53	288.209	decode
rs76024766	T	A	0.7939	0.0006	0.040892	0.0537	5.836e-84	0.9914	CFHR4	6471_53	376.925	decode
rs76143826	G	A	0.5168	-0.0223	0.004711	0.0186	0	0.2305	CFHR4	6471_53	12034.2	decode
rs76907927	A	G	0.6904	-0.0255	0.036132	0.0545	2.167e-81	0.6393	CFHR4	6471_53	365.105	decode
rs78935001	G	A	0.4516	0.0338	0.023202	0.0257	2.223e-84	0.1889	CFHR4	6471_53	378.841	decode
rs111328085	C	A	0.2049	0.0608	0.037445	0.0361	4.451e-08	0.09193	F13B	5658_64	29.9431	decode
rs115047577	A	G	0.2916	-0.0167	0.023004	0.0309	8.031e-37	0.5891	F13B	5658_64	160.682	decode
rs115834485	T	C	0.2446	-0.0334	0.023696	0.0249	5.577e-25	0.1791	F13B	5658_64	106.552	decode
rs12125782	T	A	-0.3701	-0.0046	0.014035	0.0169	3.109e-153	0.7878	F13B	5658_64	695.366	decode
rs12723930	T	C	-0.1049	-0.0501	0.017006	0.0272	6.903e-10	0.06566	F13B	5658_64	38.0493	decode
rs139655755	T	C	0.1613	0.0357	0.024923	0.0205	9.678e-11	0.08085	F13B	5658_64	41.8859	decode
rs147707999	G	A	0.1627	-0.0522	0.026464	0.0294	7.846e-10	0.07581	F13B	5658_64	37.7976	decode
rs151245361	A	G	0.2243	-0.0074	0.023926	0.0305	6.926e-21	0.8093	F13B	5658_64	87.8857	decode
rs17514253	T	C	0.1791	0.0232	0.030269	0.045	3.278e-09	0.6062	F13B	5658_64	35.0102	decode
rs17616291	A	T	0.0886	0.0164	0.013858	0.0175	1.624e-10	0.3483	F13B	5658_64	40.8758	decode
rs17617973	G	A	0.0868	-0.0091	0.010045	0.011	5.578e-18	0.4078	F13B	5658_64	74.6689	decode
rs17621768	G	A	0.065	0.0033	0.008616	0.0094	4.553e-14	0.723	F13B	5658_64	56.9135	decode
rs191356982	A	T	0.2903	0.0113	0.036574	0.0374	2.065e-15	0.7633	F13B	5658_64	63.0012	decode
rs200227895	G	C	-0.1934	-0.0043	0.018781	0.0282	7.201e-25	0.8796	F13B	5658_64	106.041	decode
rs2336596	A	G	-0.3324	-0.01	0.006586	0.0086	0	0.248	F13B	5658_64	2547.29	decode
rs2786105	T	C	-0.1082	-0.0056	0.009937	0.0107	1.301e-27	0.5992	F13B	5658_64	118.562	decode
rs2786107	T	G	-0.1281	0.0149	0.009781	0.0106	3.415e-39	0.1608	F13B	5658_64	171.527	decode
rs34182143	T	C	-0.3279	-0.0009	0.032919	0.0504	2.261e-23	0.986	F13B	5658_64	99.2178	decode
rs36004306	C	A	0.096	0.0064	0.017301	0.0193	2.876e-08	0.7407	F13B	5658_64	30.7893	decode
rs419137	T	G	-0.1321	0.0108	0.013278	0.0127	2.558e-23	0.3965	F13B	5658_64	98.9784	decode
rs466344	T	C	0.147	0.0132	0.00889	0.0106	2.01e-61	0.2124	F13B	5658_64	273.421	decode
rs534499370	T	G	-0.3535	0.0121	0.023461	0.0573	2.641e-51	0.8334	F13B	5658_64	227.031	decode
rs61829561	G	A	-0.2028	-0.0102	0.0246	0.0246	1.667e-16	0.6775	F13B	5658_64	67.9619	decode
rs71631857	G	C	-0.1013	-0.0214	0.01161	0.0146	2.659e-18	0.1425	F13B	5658_64	76.1298	decode
rs72736427	T	C	-0.353	0.0104	0.026042	0.0212	7.391e-42	0.6228	F13B	5658_64	183.739	decode
rs7532441	A	G	-0.347	-0.0073	0.033836	0.0498	1.118e-24	0.884	F13B	5658_64	105.172	decode
rs77169325	A	C	-0.1693	-0.0142	0.030037	0.028	1.737e-08	0.6115	F13B	5658_64	31.7688	decode
rs114009540	A	G	-0.142	0.0085	0.021786	0.031	7.126e-11	0.7831	CFH	4159_130	42.4836	decode
rs115325629	G	C	-0.1802	0.0783	0.031023	0.0569	6.297e-09	0.1687	CFH	4159_130	33.7398	decode
rs116827619	T	G	0.1115	-0.0213	0.019738	0.0314	1.613e-08	0.4979	CFH	4159_130	31.9112	decode
rs12402465	T	C	-0.0881	0.009	0.009216	0.0099	1.181e-21	0.3609	CFH	4159_130	91.3833	decode
rs142565493	T	C	0.1993	0.0324	0.032706	0.034	1.104e-09	0.3394	CFH	4159_130	37.133	decode
rs143868302	C	T	0.2457	0.0436	0.038278	0.036	1.373e-10	0.2262	CFH	4159_130	41.2014	decode
rs144243032	C	T	-0.1903	0.0217	0.024337	0.0361	5.315e-15	0.548	CFH	4159_130	61.1425	decode
rs149927582	G	C	0.1451	-0.0084	0.026347	0.0357	3.645e-08	0.8138	CFH	4159_130	30.33	decode
rs150321885	T	C	0.3032	0.0714	0.038671	0.0323	4.485e-15	0.0269	CFH	4159_130	61.4735	decode
rs17514403	A	G	-0.289	0.0381	0.025044	0.0329	8.324e-31	0.247	CFH	4159_130	133.164	decode
rs427199	T	C	0.1316	-0.0294	0.008355	0.0162	6.693e-56	0.07015	CFH	4159_130	248.095	decode
rs576406853	C	T	-0.265	0.006	0.024073	0.0585	3.486e-28	0.9181	CFH	4159_130	121.18	decode
rs61820888	G	A	-0.1134	0.0048	0.01379	0.0159	1.98e-16	0.7641	CFH	4159_130	67.6235	decode
rs6689009	G	A	0.2199	0.0105	0.010815	0.0102	6.477e-92	0.3061	CFH	4159_130	413.426	decode
rs70620	A	G	-0.2752	0.0308	0.010319	0.0108	1.088e-156	0.004422	CFH	4159_130	711.249	decode
rs7549171	G	A	0.0635	-0.0151	0.009447	0.0104	1.793e-11	0.1466	CFH	4159_130	45.1814	decode
rs77834171	G	A	-0.1777	-0.0519	0.026005	0.0329	8.291e-12	0.1142	CFH	4159_130	46.694	decode
rs79351096	A	G	-0.2049	-0.0549	0.029315	0.0312	2.755e-12	0.07844	CFH	4159_130	48.8544	decode
rs79663932	A	T	0.1768	0.0554	0.028612	0.0311	6.446e-10	0.07512	CFH	4159_130	38.1828	decode
rs111408827	T	G	0.0839	0.0205	0.012365	0.0153	1.158e-11	0.1799	KLK12	3199_54	46.04	decode
rs3745540	G	A	-0.1384	-0.0121	0.008253	0.0088	4.12e-63	0.1674	KLK12	3199_54	281.221	decode
rs2735476	C	T	0.111	-0.0006	0.020342	0.0196	4.85e-08	0.9773	CCL3L1	2783_18	29.7755	decode
rs854469	G	A	0.0859	-0.0085	0.012717	0.0134	1.432e-11	0.5252	CCL3L1	2783_18	45.6265	decode
rs13089226	T	C	0.1228	0.0165	0.022482	0.02	4.707e-08	0.4086	CP	17453_34	29.8351	decode
rs1082894	T	C	0.514	-0.0629	0.027674	0.035	5.294e-77	0.07227	CFHR2	15584_9	344.971	decode
rs112105931	T	G	0.3999	0.0266	0.025561	0.0358	3.6e-55	0.4578	CFHR2	15584_9	244.764	decode
rs112488423	G	A	0.534	0.0346	0.032095	0.04	3.693e-62	0.387	CFHR2	15584_9	276.827	decode
rs114445779	T	C	-0.734	-0.012	0.011446	0.0294	0	0.6842	CFHR2	15584_9	4112.3	decode
rs114645367	A	G	-1.213	-0.0072	0.014552	0.0548	0	0.8957	CFHR2	15584_9	6948.26	decode
rs115415163	T	G	0.4127	0.0358	0.023677	0.0297	4.854e-68	0.2294	CFHR2	15584_9	303.819	decode
rs115825282	A	C	-0.7517	0.023	0.00917	0.0232	0	0.321	CFHR2	15584_9	6719.71	decode
rs116085166	G	C	0.3215	0.0122	0.035617	0.045	1.772e-19	0.7862	CFHR2	15584_9	81.4793	decode
rs12022708	A	T	0.0877	0.0116	0.014823	0.0249	3.286e-09	0.6403	CFHR2	15584_9	35.0047	decode
rs12402465	T	C	-0.1837	0.009	0.008711	0.0099	9.948e-99	0.3609	CFHR2	15584_9	444.716	decode
rs12407653	T	C	0.2918	0.009	0.010345	0.0123	4.78e-175	0.4655	CFHR2	15584_9	795.627	decode
rs12754859	T	C	0.4683	-0.0487	0.016788	0.0386	3.057e-171	0.2064	CFHR2	15584_9	778.127	decode
rs138765996	C	T	0.198	-0.0044	0.0226	0.0308	1.936e-18	0.8862	CFHR2	15584_9	76.7562	decode
rs144779856	T	C	0.2812	0.0032	0.028135	0.0371	1.611e-23	0.9304	CFHR2	15584_9	99.8934	decode
rs147707999	G	A	0.4638	-0.0522	0.02484	0.0294	8.394e-78	0.07581	CFHR2	15584_9	348.625	decode
rs147814709	C	T	0.4425	-0.0281	0.029377	0.0286	2.844e-51	0.3268	CFHR2	15584_9	226.888	decode
rs148056042	A	G	0.2909	0.0409	0.01716	0.0256	1.851e-64	0.1095	CFHR2	15584_9	287.378	decode
rs148531164	C	T	0.4982	0.0188	0.032774	0.0299	3.468e-52	0.5289	CFHR2	15584_9	231.073	decode
rs150519105	T	G	0.4131	0.0021	0.011445	0.0117	2.795e-285	0.8594	CFHR2	15584_9	1302.8	decode
rs193201657	C	T	-1.0987	-0.0155	0.016384	0.0508	0	0.7601	CFHR2	15584_9	4496.95	decode
rs2786105	T	C	0.1161	-0.0056	0.009348	0.0107	2.051e-35	0.5992	CFHR2	15584_9	154.251	decode
rs2786106	C	T	-0.1456	0.0081	0.008988	0.0109	5.098e-59	0.4532	CFHR2	15584_9	262.42	decode
rs28802643	C	A	0.2142	-0.002	0.009841	0.0171	4.923e-105	0.909	CFHR2	15584_9	473.762	decode
rs34050381	G	C	-0.7298	-0.0156	0.011068	0.0324	0	0.6315	CFHR2	15584_9	4347.8	decode
rs34181066	T	C	-1.4237	-0.0135	0.019004	0.0388	0	0.7284	CFHR2	15584_9	5612.38	decode
rs34331968	C	T	-0.4819	0.0309	0.004507	0.0082	0	0.0001654	CFHR2	15584_9	11432.4	decode
rs34538561	G	C	0.5276	-0.0288	0.006544	0.0155	0	0.06286	CFHR2	15584_9	6500.14	decode
rs419137	T	G	-0.4769	0.0108	0.007552	0.0127	0	0.3965	CFHR2	15584_9	3987.78	decode
rs4418639	A	G	0.0708	-0.0035	0.007834	0.0087	1.605e-19	0.6872	CFHR2	15584_9	81.6769	decode
rs523427	G	A	0.1304	0.0143	0.016608	0.0212	4.109e-15	0.4997	CFHR2	15584_9	61.6482	decode
rs572267615	T	A	0.2469	0.0121	0.022887	0.0428	3.938e-27	0.7768	CFHR2	15584_9	116.376	decode
rs61820760	G	A	-0.7359	0.0286	0.010597	0.0394	0	0.4676	CFHR2	15584_9	4822.49	decode
rs61829561	G	A	-0.7097	-0.0102	0.022959	0.0246	8.301e-210	0.6775	CFHR2	15584_9	955.529	decode
rs72734306	A	G	0.3719	0.005	0.015596	0.0181	1.103e-125	0.7837	CFHR2	15584_9	568.625	decode
rs72736427	T	C	-0.7498	0.0104	0.024325	0.0212	1.227e-208	0.6228	CFHR2	15584_9	950.135	decode
rs74760246	T	A	0.315	-0.0123	0.017187	0.0178	4.971e-75	0.4891	CFHR2	15584_9	335.908	decode
rs7527415	T	C	-0.5156	0.0047	0.004524	0.0089	0	0.6017	CFHR2	15584_9	12989.1	decode
rs7532441	A	G	-0.7746	-0.0073	0.031723	0.0498	1.121e-131	0.884	CFHR2	15584_9	596.22	decode
rs76024766	T	A	0.5142	0.0006	0.038984	0.0537	9.995e-40	0.9914	CFHR2	15584_9	173.977	decode
rs76748738	G	A	-0.2386	0.0785	0.027279	0.0296	2.196e-18	0.008018	CFHR2	15584_9	76.504	decode
rs79251424	G	A	0.2798	0.0353	0.035709	0.0265	4.668e-15	0.1834	CFHR2	15584_9	61.396	decode
rs949977	G	C	0.2159	-0.0061	0.007793	0.0096	6.168e-169	0.5265	CFHR2	15584_9	767.531	decode
rs10922192	A	G	-0.1566	-0.0035	0.009429	0.01	6.064e-62	0.7233	CFHR5	16055_3	275.837	decode
rs10922199	A	G	-0.1007	0.0019	0.008262	0.0097	3.601e-34	0.8453	CFHR5	16055_3	148.555	decode
rs114100584	A	G	-0.123	0.0163	0.012994	0.0182	2.913e-21	0.3701	CFHR5	16055_3	89.6034	decode
rs114203272	T	C	-0.1429	0.0159	0.0192	0.0261	9.858e-14	0.5427	CFHR5	16055_3	55.3939	decode
rs114819011	C	G	0.1539	0.0325	0.022384	0.0349	6.186e-12	0.3516	CFHR5	16055_3	47.2718	decode
rs12145673	C	T	0.1762	-0.0381	0.019677	0.0375	3.408e-19	0.3094	CFHR5	16055_3	80.1852	decode
rs138765996	C	T	0.2391	-0.0044	0.023727	0.0308	6.988e-24	0.8862	CFHR5	16055_3	101.548	decode
rs144892748	G	A	-0.1465	0.0208	0.018092	0.0305	5.617e-16	0.4937	CFHR5	16055_3	65.5695	decode
rs145134468	A	C	0.1713	-0.0813	0.026846	0.0297	1.762e-10	0.006197	CFHR5	16055_3	40.7151	decode
rs17514191	A	C	-0.2877	-0.0229	0.031926	0.0274	2.031e-19	0.4026	CFHR5	16055_3	81.2065	decode
rs184080912	A	C	0.1531	-0.0693	0.019565	0.0383	5.063e-15	0.07064	CFHR5	16055_3	61.2337	decode
rs186546458	G	C	-0.2733	-0.0045	0.019446	0.0375	7.285e-45	0.9049	CFHR5	16055_3	197.523	decode
rs33987824	A	G	0.1855	-0.0257	0.017769	0.0306	1.634e-25	0.4004	CFHR5	16055_3	108.984	decode
rs4147323	G	A	0.0504	0.0039	0.008099	0.0087	4.874e-10	0.654	CFHR5	16055_3	38.7256	decode
rs537634973	T	G	-1.0468	-0.0693	0.038088	0.0614	2.764e-166	0.2593	CFHR5	16055_3	755.355	decode
rs61818956	T	C	0.1546	-0.0083	0.011535	0.0118	5.846e-41	0.4805	CFHR5	16055_3	179.632	decode
rs61829561	G	A	-0.2033	-0.0102	0.024306	0.0246	6.06e-17	0.6775	CFHR5	16055_3	69.9597	decode
rs6695321	G	A	-0.3221	0.0269	0.006609	0.0088	0	0.002121	CFHR5	16055_3	2375.25	decode
rs74188363	T	C	-0.2705	0.0283	0.00898	0.0101	2.536e-199	0.005089	CFHR5	16055_3	907.365	decode
rs74708320	G	C	-0.7953	0.0286	0.016267	0.0184	0	0.121	CFHR5	16055_3	2390.27	decode
rs7513826	G	A	-0.314	0.0014	0.013304	0.0136	3.701e-123	0.9205	CFHR5	16055_3	557.051	decode
rs78935001	G	A	-0.2422	0.0338	0.023224	0.0257	1.83e-25	0.1889	CFHR5	16055_3	108.761	decode
rs1076188	G	T	0.09	-0.0065	0.007077	0.0094	4.693e-37	0.4908	NAGLU	15509_2	161.729	decode
rs112220485	C	T	-0.1957	0.0107	0.011451	0.0159	1.741e-65	0.5033	NAGLU	15509_2	292.075	decode
rs112308196	T	C	-0.1946	0.0125	0.01086	0.0141	8.315e-72	0.3775	NAGLU	15509_2	321.089	decode
rs117992856	A	G	-0.1923	-0.053	0.021582	0.0528	5.088e-19	0.3151	NAGLU	15509_2	79.3917	decode
rs118025182	A	G	0.2042	0.0256	0.018156	0.0255	2.4e-29	0.316	NAGLU	15509_2	126.494	decode
rs11869776	T	G	0.225	0.0644	0.019484	0.0215	7.574e-31	0.002781	NAGLU	15509_2	133.355	decode
rs12449342	A	G	-0.1309	-0.0075	0.008178	0.0098	1.137e-57	0.448	NAGLU	15509_2	256.204	decode
rs147986285	G	A	0.3582	-0.0379	0.031165	0.0392	1.422e-30	0.3338	NAGLU	15509_2	132.104	decode
rs148215732	C	T	0.9546	0.0008	0.015949	0.0333	0	0.9813	NAGLU	15509_2	3582.42	decode
rs149880228	T	C	0.1752	-0.0821	0.022599	0.0603	9.012e-15	0.173	NAGLU	15509_2	60.1021	decode
rs17591972	G	A	-0.1091	0.0077	0.014129	0.0167	1.146e-14	0.6438	NAGLU	15509_2	59.6248	decode
rs192216481	T	C	-0.182	-0.0088	0.02927	0.0387	5.033e-10	0.8201	NAGLU	15509_2	38.6632	decode
rs2354155	A	G	0.0783	-0.0257	0.007089	0.0096	2.327e-28	0.007167	NAGLU	15509_2	121.998	decode
rs323494	A	T	-0.0887	0.0106	0.007634	0.0096	3.288e-31	0.2696	NAGLU	15509_2	135.003	decode
rs370664147	A	G	-0.2209	0.0614	0.01651	0.0306	7.948e-41	0.04498	NAGLU	15509_2	179.018	decode
rs4796765	G	A	-0.0975	-0.0253	0.012843	0.0171	3.159e-14	0.1391	NAGLU	15509_2	57.6337	decode
rs4796770	A	C	-0.0777	0.0594	0.011913	0.0185	6.93e-11	0.001291	NAGLU	15509_2	42.5402	decode
rs546484640	T	C	0.2246	0.0525	0.036184	0.258	5.397e-10	0.8389	NAGLU	15509_2	38.5289	decode
rs55999482	A	C	-0.0559	-0.0229	0.007546	0.01	1.281e-13	0.02245	NAGLU	15509_2	54.877	decode
rs605059	A	G	-0.2654	0.0239	0.007264	0.0086	2.686e-292	0.005582	NAGLU	15509_2	1334.9	decode
rs62076407	G	A	-0.1126	0.0379	0.017503	0.0296	1.25e-10	0.2006	NAGLU	15509_2	41.3858	decode
rs62076908	A	G	0.2782	0.0061	0.021757	0.0311	1.947e-37	0.8454	NAGLU	15509_2	163.499	decode
rs7210270	G	A	1.115	0.0124	0.015425	0.0242	0	0.6089	NAGLU	15509_2	5225.16	decode
rs7222458	T	C	-0.1451	-0.0053	0.018638	0.0258	6.951e-15	0.837	NAGLU	15509_2	60.6089	decode
rs72829103	T	A	0.4658	-0.0158	0.024825	0.0386	1.503e-78	0.6829	NAGLU	15509_2	352.063	decode
rs76010772	T	G	0.3419	0.0498	0.030818	0.0444	1.338e-28	0.2621	NAGLU	15509_2	123.081	decode
rs760282	G	A	0.0722	0.0332	0.007817	0.0102	2.566e-20	0.001068	NAGLU	15509_2	85.3089	decode
rs77386381	C	T	0.4048	0.0239	0.021922	0.0294	3.906e-76	0.4162	NAGLU	15509_2	340.974	decode
rs77788327	C	G	0.6681	-0.0776	0.027589	0.041	1.514e-129	0.058	NAGLU	15509_2	586.423	decode
rs79089478	C	T	-0.1446	-0.0049	0.022698	0.0262	1.883e-10	0.8511	NAGLU	15509_2	40.5846	decode
rs9900213	T	G	0.173	0.0026	0.009427	0.0109	3.265e-75	0.8102	NAGLU	15509_2	336.779	decode
rs10801596	A	G	0.3136	-0.0009	0.008661	0.0092	4.716e-287	0.9232	CFHR1	15468_14	1311.04	decode
rs112488423	G	A	0.2063	0.0346	0.033399	0.04	6.539e-10	0.387	CFHR1	15468_14	38.1532	decode
rs115212521	T	C	0.1699	0.0296	0.026678	0.0255	1.908e-10	0.2445	CFHR1	15468_14	40.5583	decode
rs115660785	A	G	0.1913	-0.023	0.014999	0.0204	2.952e-37	0.2597	CFHR1	15468_14	162.669	decode
rs138307921	T	C	-0.7186	0.0611	0.031697	0.0292	8.741e-114	0.03636	CFHR1	15468_14	513.97	decode
rs139784897	A	G	0.1657	0.0471	0.026431	0.0374	3.629e-10	0.2077	CFHR1	15468_14	39.3023	decode
rs142572752	A	G	0.1085	0.0107	0.018082	0.0301	1.968e-09	0.7217	CFHR1	15468_14	36.0053	decode
rs146690273	G	T	0.189	0.0191	0.00975	0.0124	1.026e-83	0.1238	CFHR1	15468_14	375.763	decode
rs147403462	C	T	-0.3135	0.0018	0.022986	0.0309	2.365e-42	0.9522	CFHR1	15468_14	186.015	decode
rs147403482	A	C	-0.2805	0.0049	0.028967	0.0465	3.547e-22	0.9155	CFHR1	15468_14	93.7689	decode
rs151187870	A	C	0.2313	0.0448	0.040012	0.0346	7.437e-09	0.1949	CFHR1	15468_14	33.4173	decode
rs17573790	C	A	-0.6785	0.0071	0.010391	0.0157	0	0.6507	CFHR1	15468_14	4263.68	decode
rs17574369	T	C	0.2673	-0.0471	0.027389	0.029	1.682e-22	0.104	CFHR1	15468_14	95.2457	decode
rs34231058	A	G	-0.7286	0.0396	0.022788	0.0217	2.57e-224	0.06766	CFHR1	15468_14	1022.27	decode
rs35582046	T	C	-0.6844	0.012	0.03566	0.037	4.284e-82	0.7446	CFHR1	15468_14	368.347	decode
rs4598443	T	A	0.1572	0.0224	0.016926	0.0254	1.58e-20	0.3772	CFHR1	15468_14	86.2574	decode
rs56199504	T	G	0.2356	0.0083	0.024688	0.0334	1.388e-21	0.8041	CFHR1	15468_14	91.0707	decode
rs563590338	G	A	-0.747	-0.0227	0.022354	0.0412	7.693e-245	0.5817	CFHR1	15468_14	1116.69	decode
rs573353825	A	T	0.1717	0.0001	0.030814	0.0432	2.517e-08	0.9979	CFHR1	15468_14	31.0488	decode
rs61818926	C	T	0.0799	0.0209	0.009677	0.0147	1.502e-16	0.1542	CFHR1	15468_14	68.1729	decode
rs61822232	C	T	-0.2377	0.0205	0.007948	0.0134	1.517e-196	0.1243	CFHR1	15468_14	894.422	decode
rs6658788	A	G	-0.0881	0.0011	0.00797	0.0089	2.095e-28	0.8991	CFHR1	15468_14	122.19	decode
rs72734306	A	G	0.2099	0.005	0.016259	0.0181	3.947e-38	0.7837	CFHR1	15468_14	166.662	decode
rs76024766	T	A	0.2417	0.0006	0.040551	0.0537	2.517e-09	0.9914	CFHR1	15468_14	35.5263	decode
rs76780329	A	G	0.2121	-0.046	0.016169	0.022	2.594e-39	0.03618	CFHR1	15468_14	172.074	decode
rs77881733	G	A	0.1725	-0.0617	0.021058	0.0334	2.575e-16	0.06482	CFHR1	15468_14	67.1033	decode
rs78698120	G	T	0.197	-0.0141	0.012808	0.0146	2.177e-53	0.3333	CFHR1	15468_14	236.576	decode
rs79172097	G	T	-0.7002	-0.0279	0.034693	0.0284	1.388e-90	0.3254	CFHR1	15468_14	407.343	decode
rs9970075	G	T	-0.3057	0.0318	0.005775	0.0087	0	0.0002557	CFHR1	15468_14	2802.12	decode
rs11589734	A	G	0.0954	0.0161	0.007619	0.0087	5.734e-36	0.06438	RPS6KA1	12329_21	156.784	decode
rs12726146	G	A	0.0861	-0.018	0.013564	0.0175	2.184e-10	0.3039	RPS6KA1	12329_21	40.2931	decode
rs282179	G	C	-0.0697	-0.0007	0.010035	0.0106	3.771e-12	0.9501	RPS6KA1	12329_21	48.2426	decode
rs6686249	C	T	0.0545	0.0042	0.008136	0.011	2.107e-11	0.7036	RPS6KA1	12329_21	44.8716	decode
rs1010355	C	T	-0.1181	0.0054	0.017158	0.0173	5.86e-12	0.7532	LILRB2	5091_28	47.3769	decode
rs10411397	T	C	0.0538	0.0067	0.009463	0.009	1.304e-08	0.4582	LILRB2	5091_28	32.3226	decode
rs10419832	C	T	0.1458	0.0124	0.01468	0.0163	3.025e-23	0.446	LILRB2	5091_28	98.6422	decode
rs10419975	C	T	0.2182	0.0337	0.029408	0.0235	1.174e-13	0.1513	LILRB2	5091_28	55.0527	decode
rs11084292	C	T	0.0574	-0.0134	0.010278	0.0097	2.337e-08	0.1704	LILRB2	5091_28	31.1894	decode
rs11084331	A	G	0.0636	-0.0088	0.009484	0.0086	2.001e-11	0.304	LILRB2	5091_28	44.9709	decode
rs111355853	A	G	-0.3177	-0.0129	0.016888	0.0426	6.033e-79	0.7617	LILRB2	5091_28	353.898	decode
rs112219355	A	C	0.1577	0.06	0.026631	0.0381	3.188e-09	0.1156	LILRB2	5091_28	35.0662	decode
rs113346399	A	T	0.1344	-0.0213	0.023938	0.0256	1.972e-08	0.4039	LILRB2	5091_28	31.5227	decode
rs114245623	G	A	0.1131	0.0186	0.019882	0.018	1.282e-08	0.302	LILRB2	5091_28	32.3597	decode
rs11668189	A	C	0.1692	0.0089	0.009706	0.009	4.604e-68	0.3194	LILRB2	5091_28	303.893	decode
rs11668642	G	A	-0.3187	-0.0285	0.034637	0.0375	3.543e-20	0.4466	LILRB2	5091_28	84.661	decode
rs11671231	T	C	0.2169	0.0112	0.023701	0.0362	5.608e-20	0.7571	LILRB2	5091_28	83.7502	decode
rs11672982	T	G	0.0739	0.0142	0.010156	0.0098	3.427e-13	0.1469	LILRB2	5091_28	52.9473	decode
rs116973852	A	G	0.2814	-0.0433	0.041394	0.0646	1.06e-11	0.503	LILRB2	5091_28	46.214	decode
rs117421142	G	A	0.2403	0.022	0.031086	0.0282	1.074e-14	0.437	LILRB2	5091_28	59.7555	decode
rs117564334	G	C	-0.1177	-0.0067	0.01276	0.0138	2.866e-20	0.6304	LILRB2	5091_28	85.0847	decode
rs117574233	T	C	-0.9317	-0.0481	0.038914	0.0419	1.11e-126	0.2516	LILRB2	5091_28	573.245	decode
rs117802519	A	G	-0.6857	-0.053	0.031136	0.0387	1.739e-107	0.1712	LILRB2	5091_28	485.001	decode
rs12985462	C	T	0.1069	0.009	0.012728	0.0136	4.512e-17	0.5111	LILRB2	5091_28	70.5399	decode
rs13347078	C	T	0.4407	-0.0007	0.007623	0.0121	0	0.9551	LILRB2	5091_28	3342.21	decode
rs138823895	C	T	-0.1177	0.0051	0.019866	0.0184	3.128e-09	0.7829	LILRB2	5091_28	35.102	decode
rs139987035	G	A	-0.3394	-0.0517	0.037712	0.0485	2.261e-19	0.2872	LILRB2	5091_28	80.9962	decode
rs142640121	T	C	0.2459	0.0083	0.036214	0.0323	1.12e-11	0.7966	LILRB2	5091_28	46.1067	decode
rs142777987	A	G	-0.2378	0.0145	0.03673	0.0679	9.522e-11	0.8311	LILRB2	5091_28	41.9162	decode
rs142982281	C	T	-0.2684	0.0106	0.030316	0.0359	8.497e-19	0.7673	LILRB2	5091_28	78.3829	decode
rs143936046	A	G	-0.4532	-0.0181	0.023707	0.0327	1.838e-81	0.5793	LILRB2	5091_28	365.449	decode
rs144488646	T	C	0.1751	-0.0035	0.024481	0.0319	8.525e-13	0.9139	LILRB2	5091_28	51.1581	decode
rs146356913	T	C	0.2788	0.0234	0.04141	0.0402	1.665e-11	0.5609	LILRB2	5091_28	45.3289	decode
rs146426067	G	C	-0.1688	-0.0212	0.025272	0.049	2.402e-11	0.6653	LILRB2	5091_28	44.6134	decode
rs146683137	C	T	0.3992	-0.0242	0.026823	0.0325	4.267e-50	0.4553	LILRB2	5091_28	221.496	decode
rs148455738	G	A	-0.143	-0.0389	0.021583	0.0268	3.46e-11	0.1477	LILRB2	5091_28	43.8984	decode
rs149354341	T	C	-0.4544	0.0668	0.030236	0.0328	4.781e-51	0.04176	LILRB2	5091_28	225.854	decode
rs150008852	A	G	-0.2529	0.0106	0.029628	0.0355	1.393e-17	0.7654	LILRB2	5091_28	72.8606	decode
rs150300299	A	C	-0.2714	-0.0809	0.031107	0.0419	2.667e-18	0.05327	LILRB2	5091_28	76.1208	decode
rs158365	T	C	0.0747	0.0186	0.011849	0.0136	2.891e-10	0.1711	LILRB2	5091_28	39.7446	decode
rs166252	C	T	-0.1424	0.0205	0.011126	0.014	1.654e-37	0.1419	LILRB2	5091_28	163.811	decode
rs17841903	T	G	0.1267	0.0051	0.010266	0.0112	5.394e-35	0.6515	LILRB2	5091_28	152.318	decode
rs183967007	G	A	0.2634	-0.028	0.036977	0.0406	1.053e-12	0.491	LILRB2	5091_28	50.7421	decode
rs185518031	C	T	0.0742	0.0186	0.012064	0.048	7.733e-10	0.6981	LILRB2	5091_28	37.829	decode
rs187191162	A	G	-0.233	-0.0107	0.034655	0.0519	1.775e-11	0.8374	LILRB2	5091_28	45.2043	decode
rs187775982	C	T	0.2621	-0.0287	0.020953	0.0211	6.678e-36	0.1733	LILRB2	5091_28	156.474	decode
rs188411739	T	C	-0.2717	-0.0489	0.031989	0.0849	2.002e-17	0.5646	LILRB2	5091_28	72.1403	decode
rs1889418	T	C	-0.8398	-0.011	0.011074	0.0234	0	0.6377	LILRB2	5091_28	5750.99	decode
rs192681057	A	G	-0.2382	-0.0018	0.043433	0.039	4.152e-08	0.9626	LILRB2	5091_28	30.0776	decode
rs2241385	C	T	-0.0566	0.0016	0.01001	0.0095	1.564e-08	0.8658	LILRB2	5091_28	31.9716	decode
rs2247129	A	G	-0.2796	-0.0255	0.019552	0.033	2.18e-46	0.4407	LILRB2	5091_28	204.499	decode
rs2289147	A	G	0.1197	0.0031	0.010047	0.0102	1.001e-32	0.7609	LILRB2	5091_28	141.943	decode
rs2438046	A	G	0.1197	0.0209	0.012011	0.0114	2.15e-23	0.06629	LILRB2	5091_28	99.3185	decode
rs28513	A	C	-0.0819	-0.0105	0.009466	0.0111	5.06e-18	0.346	LILRB2	5091_28	74.8574	decode
rs34395804	T	A	0.1191	-0.0156	0.013469	0.0158	9.362e-19	0.3239	LILRB2	5091_28	78.1903	decode
rs34447393	T	C	0.0957	0.0232	0.0165	0.0193	6.637e-09	0.2291	LILRB2	5091_28	33.64	decode
rs34505614	T	C	-0.0759	-0.0053	0.011792	0.0114	1.224e-10	0.6408	LILRB2	5091_28	41.4294	decode
rs35661899	G	T	-0.253	-0.0217	0.037333	0.0354	1.228e-11	0.539	LILRB2	5091_28	45.9256	decode
rs36653	C	T	-0.0847	0.0115	0.010549	0.0102	9.833e-16	0.2595	LILRB2	5091_28	64.468	decode
rs3810233	G	A	0.1104	0.0162	0.009927	0.0112	9.894e-29	0.1488	LILRB2	5091_28	123.681	decode
rs3826756	C	G	-0.2631	0.0867	0.036602	0.0447	6.572e-13	0.05237	LILRB2	5091_28	51.6692	decode
rs3852907	A	G	0.1439	0.0049	0.017175	0.021	5.363e-17	0.8166	LILRB2	5091_28	70.1985	decode
rs387805	T	C	0.4825	-0.0032	0.006263	0.009	0	0.7267	LILRB2	5091_28	5935.12	decode
rs421685	C	A	0.858	0.0424	0.024917	0.0225	7.736e-260	0.06026	LILRB2	5091_28	1185.72	decode
rs422948	T	G	0.2082	0.0051	0.009445	0.0088	1.126e-107	0.5645	LILRB2	5091_28	485.912	decode
rs431001	G	A	0.4882	0.027	0.006969	0.0101	0	0.00749	LILRB2	5091_28	4907.44	decode
rs4632248	T	G	-0.0605	0.0021	0.01074	0.0108	1.772e-08	0.8482	LILRB2	5091_28	31.7323	decode
rs4806692	T	C	0.0725	0.0051	0.011222	0.0114	1.045e-10	0.6535	LILRB2	5091_28	41.7384	decode
rs4806714	C	T	0.1116	0.0541	0.01568	0.0353	1.1e-12	0.1249	LILRB2	5091_28	50.6566	decode
rs4806741	G	A	-0.3827	-0.0071	0.010343	0.0109	1.11e-299	0.5146	LILRB2	5091_28	1369.06	decode
rs548828249	T	A	-0.2372	0.0768	0.027168	0.0642	2.527e-18	0.2311	LILRB2	5091_28	76.2279	decode
rs554623534	G	A	-0.2917	-0.0634	0.044735	0.0759	7.004e-11	0.403	LILRB2	5091_28	42.5185	decode
rs555575148	G	C	-0.1431	-0.2009	0.025238	0.1061	1.428e-08	0.05842	LILRB2	5091_28	32.1491	decode
rs55826339	A	G	-0.0963	-0.0075	0.00946	0.0093	2.433e-24	0.418	LILRB2	5091_28	103.626	decode
rs559772495	C	A	0.296	0.0499	0.03035	0.0454	1.793e-22	0.2722	LILRB2	5091_28	95.1187	decode
rs56779878	T	C	0.0819	0.0111	0.012233	0.0162	2.155e-11	0.4918	LILRB2	5091_28	44.8231	decode
rs57317131	C	G	-0.1539	0.0082	0.010219	0.0128	2.945e-51	0.5225	LILRB2	5091_28	226.809	decode
rs61737895	T	C	0.2193	-0.034	0.037525	0.0413	5.095e-09	0.4098	LILRB2	5091_28	34.1536	decode
rs62132542	A	G	-0.1763	0.0506	0.024343	0.0397	4.409e-13	0.2026	LILRB2	5091_28	52.4513	decode
rs62143219	T	C	-0.3024	-0.152	0.042384	0.0794	9.696e-13	0.05567	LILRB2	5091_28	50.9049	decode
rs62143257	C	T	-0.0554	-0.0103	0.009675	0.0098	1.027e-08	0.2939	LILRB2	5091_28	32.7882	decode
rs7246670	A	G	-0.2444	-0.0109	0.042456	0.0289	8.587e-09	0.7053	LILRB2	5091_28	33.1378	decode
rs7246707	G	C	-0.1127	0.0016	0.00976	0.0095	7.633e-31	0.8662	LILRB2	5091_28	133.336	decode
rs7247357	A	T	-0.0708	0.0031	0.011343	0.0123	4.334e-10	0.8024	LILRB2	5091_28	38.9593	decode
rs7250683	G	A	-0.1088	0.0139	0.017573	0.0256	5.961e-10	0.5858	LILRB2	5091_28	38.3324	decode
rs7257981	G	A	0.1127	0.0182	0.012663	0.0503	5.583e-19	0.7177	LILRB2	5091_28	79.209	decode
rs73055464	A	G	0.3749	-0.0185	0.023484	0.0292	2.283e-57	0.5264	LILRB2	5091_28	254.851	decode
rs73058787	C	G	0.0703	-0.0063	0.012462	0.0139	1.689e-08	0.649	LILRB2	5091_28	31.8226	decode
rs73061054	T	C	0.1828	-0.0022	0.023246	0.0205	3.731e-15	0.9128	LILRB2	5091_28	61.8381	decode
rs73061950	A	G	-0.2092	-0.0143	0.036423	0.0373	9.268e-09	0.701	LILRB2	5091_28	32.9892	decode
rs73062693	A	G	-0.3676	0.0451	0.027464	0.032	7.421e-41	0.1586	LILRB2	5091_28	179.153	decode
rs73608677	G	A	-0.0557	0.0128	0.009748	0.0094	1.104e-08	0.1716	LILRB2	5091_28	32.6497	decode
rs73615921	C	G	-0.4294	-0.0027	0.039498	0.0353	1.577e-27	0.9394	LILRB2	5091_28	118.188	decode
rs7409133	C	T	0.0715	0.001	0.010116	0.0142	1.575e-12	0.9463	LILRB2	5091_28	49.9568	decode
rs75645941	G	A	-0.1603	-0.0604	0.024113	0.0346	2.971e-11	0.08032	LILRB2	5091_28	44.1941	decode
rs75814910	A	C	0.2068	0.0045	0.021255	0.0181	2.253e-22	0.8027	LILRB2	5091_28	94.6627	decode
rs76179857	T	C	0.17	0.04	0.029451	0.0353	7.817e-09	0.2575	LILRB2	5091_28	33.3194	decode
rs76413314	C	A	-0.7478	0.1167	0.042516	0.0365	3.019e-69	0.001405	LILRB2	5091_28	309.361	decode
rs76543489	G	A	-0.1334	0.0287	0.021653	0.023	7.235e-10	0.2116	LILRB2	5091_28	37.9556	decode
rs76933911	T	C	-0.2147	0.0291	0.036153	0.0345	2.874e-09	0.3986	LILRB2	5091_28	35.2676	decode
rs78260145	G	C	-0.2403	0.0498	0.037124	0.0299	9.618e-11	0.09581	LILRB2	5091_28	41.8985	decode
rs78691806	T	C	0.2222	0.0381	0.026694	0.0374	8.497e-17	0.3085	LILRB2	5091_28	69.2884	decode
rs78784872	C	T	-0.3319	-0.0557	0.021009	0.0261	3.22e-56	0.03267	LILRB2	5091_28	249.577	decode
rs79016353	A	G	0.2171	0.0016	0.01957	0.0205	1.347e-28	0.9362	LILRB2	5091_28	123.066	decode
rs8112341	G	T	0.0804	0.0054	0.010282	0.0101	5.313e-15	0.592	LILRB2	5091_28	61.1444	decode
rs885733	C	T	-0.0934	-0.0144	0.009483	0.0094	6.922e-23	0.1251	LILRB2	5091_28	97.0068	decode
rs9807857	G	C	0.1363	0.0324	0.024127	0.0218	1.611e-08	0.1358	LILRB2	5091_28	31.9143	decode
rs1003879	A	G	0.0653	-0.0046	0.009699	0.0087	1.665e-11	0.6018	CFB	4129_72	45.3286	decode
rs1042663	A	G	0.5585	0.0553	0.011423	0.0141	0	8.516e-05	CFB	4129_72	2390.48	decode
rs1043618	C	G	-0.076	0.0063	0.008947	0.0086	1.988e-17	0.464	CFB	4129_72	72.156	decode
rs113239947	T	A	0.0618	-0.0193	0.009687	0.0109	1.773e-10	0.07746	CFB	4129_72	40.7004	decode
rs114921900	T	G	-0.4366	-0.0305	0.025949	0.0231	1.591e-63	0.1859	CFB	4129_72	283.091	decode
rs11575835	T	C	-0.3217	-0.0258	0.042502	0.0326	3.76e-14	0.4302	CFB	4129_72	57.2906	decode
rs11576012	T	C	-0.2238	-0.0067	0.035862	0.0289	4.361e-10	0.8161	CFB	4129_72	38.945	decode
rs115984418	T	C	0.3277	0.0419	0.033956	0.0382	4.878e-22	0.2725	CFB	4129_72	93.1365	decode
rs13220680	T	C	-0.1338	-0.0333	0.021008	0.0222	1.904e-10	0.1341	CFB	4129_72	40.5642	decode
rs1559876	C	G	0.1053	0.0081	0.008673	0.0086	6.398e-34	0.3458	CFB	4129_72	147.407	decode
rs17206904	C	T	-0.3102	-0.0286	0.023431	0.019	5.214e-40	0.1317	CFB	4129_72	175.268	decode
rs17206980	T	C	-0.2212	0.0644	0.037269	0.0377	2.934e-09	0.08762	CFB	4129_72	35.2269	decode
rs17208671	T	G	0.0936	-0.009	0.010499	0.0102	4.88e-19	0.3802	CFB	4129_72	79.4796	decode
rs188302747	G	C	0.6191	0.1001	0.022668	0.0368	3.115e-164	0.006479	CFB	4129_72	745.925	decode
rs200214283	T	C	-0.1893	-0.0001	0.017754	0.0238	1.523e-26	0.9975	CFB	4129_72	113.686	decode
rs2395005	A	G	0.127	0.0237	0.008483	0.0083	1.132e-50	0.00435	CFB	4129_72	224.134	decode
rs2428501	G	A	0.0663	0.0087	0.008656	0.0089	1.868e-14	0.3285	CFB	4129_72	58.6668	decode
rs2516452	G	A	0.0832	0.0095	0.013139	0.0127	2.415e-10	0.4549	CFB	4129_72	40.0979	decode
rs2523676	T	C	0.105	-0.0023	0.010203	0.0109	7.74e-25	0.8313	CFB	4129_72	105.907	decode
rs2534671	G	T	0.1578	-0.0018	0.008443	0.0083	6.009e-78	0.8301	CFB	4129_72	349.318	decode
rs2596472	A	G	0.0839	0.0031	0.009136	0.0095	4.186e-20	0.7411	CFB	4129_72	84.3358	decode
rs2736188	A	G	-0.0705	0.0096	0.012353	0.0122	1.149e-08	0.4308	CFB	4129_72	32.5712	decode
rs2736197	T	G	-0.4433	-0.0425	0.028037	0.023	2.607e-56	0.06482	CFB	4129_72	249.996	decode
rs2848709	A	G	0.1121	0.0026	0.012855	0.0159	2.776e-18	0.8694	CFB	4129_72	76.0444	decode
rs2894233	G	A	-0.2598	0.0089	0.031901	0.0391	3.822e-16	0.8205	CFB	4129_72	66.3238	decode
rs3094595	T	G	0.1117	-0.0008	0.008541	0.0085	4.384e-39	0.9282	CFB	4129_72	171.037	decode
rs3134929	G	C	0.1105	0.0081	0.010693	0.0107	4.945e-25	0.4485	CFB	4129_72	106.789	decode
rs379464	T	C	0.2111	-0.0236	0.019828	0.0191	1.806e-26	0.2178	CFB	4129_72	113.349	decode
rs41316148	C	T	0.0988	0.0659	0.017624	0.0463	2.072e-08	0.1546	CFB	4129_72	31.4271	decode
rs4151669	A	G	-0.6779	-0.0276	0.018864	0.0201	8.444e-283	0.1699	CFB	4129_72	1291.41	decode
rs434841	A	G	0.0768	-0.016	0.009165	0.01	5.326e-17	0.1092	CFB	4129_72	70.2195	decode
rs436845	G	A	0.0851	0.0009	0.010605	0.0096	1.02e-15	0.9233	CFB	4129_72	64.3929	decode
rs4959100	T	C	0.0997	0.0112	0.013838	0.0132	5.815e-13	0.3972	CFB	4129_72	51.9091	decode
rs62395828	G	A	0.1886	-0.0117	0.019063	0.0194	4.436e-23	0.5462	CFB	4129_72	97.8816	decode
rs62397979	G	T	0.1568	-0.0108	0.022826	0.0228	6.453e-12	0.6359	CFB	4129_72	47.1881	decode
rs62404579	T	G	0.0915	0.0099	0.013063	0.0158	2.479e-12	0.5312	CFB	4129_72	49.0633	decode
rs715299	G	T	0.0904	0.0278	0.009793	0.009	2.681e-20	0.002059	CFB	4129_72	85.2129	decode
rs73728583	A	G	-0.1037	-0.0331	0.011086	0.0123	8.401e-21	0.007011	CFB	4129_72	87.4999	decode
rs760294	A	C	0.079	0.0115	0.011846	0.0134	2.578e-11	0.3907	CFB	4129_72	44.4745	decode
rs7746553	G	C	0.2766	0.0191	0.012578	0.0114	3.511e-107	0.09361	CFB	4129_72	483.594	decode
rs9267139	A	G	0.1943	-0.0148	0.013366	0.0146	7.049e-48	0.3108	CFB	4129_72	211.321	decode
rs9267515	A	G	0.1522	0.0214	0.009565	0.0116	5.159e-57	0.06401	CFB	4129_72	253.197	decode
rs9268118	C	T	0.1985	-0.0144	0.009903	0.012	2.241e-89	0.2277	CFB	4129_72	401.779	decode
rs9268399	A	G	0.1339	0.0045	0.008867	0.0088	1.603e-51	0.6126	CFB	4129_72	228.038	decode
rs9469079	T	C	0.2787	0.0094	0.01249	0.0128	2.731e-110	0.4606	CFB	4129_72	497.908	decode
rs9469089	C	G	0.1706	-0.0063	0.011265	0.0114	8.28e-52	0.5785	CFB	4129_72	229.348	decode
rs9469113	A	G	0.3258	0.1059	0.039797	0.0324	2.69e-16	0.001096	CFB	4129_72	67.0195	decode
rs9501398	T	G	-0.2579	-0.0324	0.015886	0.0155	2.886e-59	0.0366	CFB	4129_72	263.556	decode
rs11079044	T	C	0.1189	-0.0254	0.010372	0.0131	2.021e-30	0.05287	DHX58	14012_17	131.413	decode
rs111264802	A	G	-0.1232	0.0199	0.017687	0.0255	3.272e-12	0.4352	DHX58	14012_17	48.5191	decode
rs1123363	A	G	-0.147	-0.0004	0.016737	0.0243	1.595e-18	0.9882	DHX58	14012_17	77.14	decode
rs112674023	T	C	-0.2003	0.1039	0.035458	0.0444	1.615e-08	0.01937	DHX58	14012_17	31.9105	decode
rs113309568	A	G	-0.1574	0.0099	0.013531	0.0177	2.818e-31	0.5743	DHX58	14012_17	135.316	decode
rs12449367	T	G	-0.1155	-0.0178	0.019099	0.0193	1.472e-09	0.3563	DHX58	14012_17	36.5715	decode
rs141668781	A	G	-0.1392	0.0685	0.02525	0.0366	3.53e-08	0.06113	DHX58	14012_17	30.3917	decode
rs2062214	C	G	0.0572	-0.0171	0.010347	0.0122	3.233e-08	0.1588	DHX58	14012_17	30.5607	decode
rs4796771	G	A	-0.2134	0.05	0.009798	0.0105	3.551e-105	2.047e-06	DHX58	14012_17	474.366	decode
rs5016637	T	C	0.0897	-0.0032	0.010807	0.0134	1.039e-16	0.8133	DHX58	14012_17	68.8929	decode
rs61160591	G	A	-0.1487	0.0043	0.013053	0.0133	4.572e-30	0.746	DHX58	14012_17	129.778	decode
rs62078392	G	C	0.0648	-0.0219	0.009695	0.0103	2.324e-11	0.03384	DHX58	14012_17	44.674	decode
rs78345139	C	T	-0.1472	0.0218	0.022402	0.0195	5.005e-11	0.265	DHX58	14012_17	43.176	decode
rs9895297	T	G	-0.0772	0.0261	0.007946	0.0088	2.577e-22	0.003103	DHX58	14012_17	94.3925	decode
rs9899099	A	G	0.0784	-0.0088	0.013697	0.0147	1.04e-08	0.5475	DHX58	14012_17	32.7628	decode
rs10971040	G	T	0.0598	-0.0089	0.00812	0.0106	1.779e-13	0.4008	DDX58	12382_2	54.2363	decode
rs13289402	A	C	-0.0488	-0.0097	0.008805	0.0095	2.986e-08	0.3083	DDX58	12382_2	30.7172	decode
rs13290492	T	C	0.1596	0.0027	0.013462	0.0142	2.003e-32	0.8517	DDX58	12382_2	140.555	decode
rs13292540	T	C	-0.0563	-0.0167	0.008069	0.009	3e-12	0.06252	DDX58	12382_2	48.683	decode
rs138340474	T	A	0.2202	0.0245	0.028808	0.0276	2.112e-14	0.3744	DDX58	12382_2	58.4263	decode
rs141679323	C	A	0.3233	0.0225	0.030694	0.0443	6.097e-26	0.611	DDX58	12382_2	110.944	decode
rs653790	T	C	-0.1339	-0.0236	0.009157	0.0115	2.011e-48	0.03928	DDX58	12382_2	213.823	decode
rs71523482	A	G	-0.0845	-0.0338	0.014242	0.0186	2.972e-09	0.06966	DDX58	12382_2	35.2023	decode
rs72710626	G	A	0.176	0.0211	0.013767	0.0135	2.006e-37	0.1193	DDX58	12382_2	163.436	decode
rs72710678	T	C	-0.185	-0.0946	0.027154	0.0331	9.552e-12	0.004332	DDX58	12382_2	46.4169	decode
rs112279457	C	T	0.2101	0.0036	0.015913	0.0161	8.399e-40	0.8256	HPGDS	12549_33	174.32	decode
rs112920510	A	G	0.2003	0.0504	0.016628	0.0203	2.032e-33	0.01329	HPGDS	12549_33	145.105	decode
rs113036501	A	G	-0.2185	-0.0284	0.014757	0.0215	1.329e-49	0.1864	HPGDS	12549_33	219.233	decode
rs114322418	C	T	-0.3211	0.0152	0.034233	0.0336	6.606e-21	0.6515	HPGDS	12549_33	87.9814	decode
rs114408444	G	A	-0.2214	0.0311	0.033275	0.0332	2.86e-11	0.35	HPGDS	12549_33	44.271	decode
rs115420993	G	C	-0.3286	0.0303	0.029708	0.0363	1.942e-28	0.4033	HPGDS	12549_33	122.346	decode
rs115513374	T	C	0.2867	0.0849	0.026531	0.0336	3.218e-27	0.01155	HPGDS	12549_33	116.775	decode
rs11723922	G	A	-0.0517	0.0061	0.00806	0.0087	1.414e-10	0.4815	HPGDS	12549_33	41.1444	decode
rs11729397	A	G	-0.259	0.0203	0.013109	0.0169	6.881e-87	0.2311	HPGDS	12549_33	390.356	decode
rs11734082	A	C	0.0697	-0.023	0.012092	0.0142	8.213e-09	0.105	HPGDS	12549_33	33.2253	decode
rs12642618	C	G	-0.2116	-0.0486	0.026076	0.0307	4.87e-16	0.1134	HPGDS	12549_33	65.849	decode
rs1370811	A	G	0.2141	0.0682	0.024077	0.0469	5.985e-19	0.1459	HPGDS	12549_33	79.0731	decode
rs1370812	C	T	0.198	0.0141	0.008058	0.0088	2.456e-133	0.1092	HPGDS	12549_33	603.776	decode
rs139664777	A	C	0.1447	0.0231	0.020033	0.0253	5.078e-13	0.3625	HPGDS	12549_33	52.1729	decode
rs142476634	C	T	0.3593	-0.038	0.029529	0.0412	4.613e-34	0.3567	HPGDS	12549_33	148.053	decode
rs144260693	A	G	-0.2507	-0.0156	0.025023	0.0394	1.262e-23	0.6928	HPGDS	12549_33	100.376	decode
rs144970788	C	G	-0.2136	-0.0153	0.032882	0.0384	8.25e-11	0.6897	HPGDS	12549_33	42.1974	decode
rs145267999	T	C	-0.2641	0.0264	0.029847	0.03	8.866e-19	0.3788	HPGDS	12549_33	78.2953	decode
rs147590909	A	C	-0.2219	0.105	0.030758	0.0339	5.414e-13	0.001978	HPGDS	12549_33	52.0473	decode
rs149344903	G	A	-0.2682	0.0115	0.034763	0.0333	1.208e-14	0.7288	HPGDS	12549_33	59.5228	decode
rs17336401	A	G	-0.3322	0.0238	0.028291	0.0296	7.757e-32	0.4198	HPGDS	12549_33	137.88	decode
rs183119811	C	T	0.1435	-0.0047	0.018996	0.03	4.213e-14	0.8749	HPGDS	12549_33	57.0663	decode
rs187272139	T	C	0.1409	-0.0245	0.020235	0.0366	3.328e-12	0.5038	HPGDS	12549_33	48.4859	decode
rs188552194	T	C	-0.2389	0.07	0.03438	0.0519	3.683e-12	0.1771	HPGDS	12549_33	48.2859	decode
rs2055791	C	A	-0.0705	0.0057	0.008175	0.009	6.462e-18	0.5231	HPGDS	12549_33	74.3708	decode
rs2452563	A	G	0.2003	0.0181	0.007993	0.0086	1.386e-138	0.03496	HPGDS	12549_33	627.975	decode
rs280092	C	T	-0.1872	0.0057	0.026224	0.0388	9.432e-13	0.8828	HPGDS	12549_33	50.9582	decode
rs282451	T	C	-0.2565	0.0002	0.030674	0.0301	6.153e-17	0.9934	HPGDS	12549_33	69.9252	decode
rs28549178	A	G	0.0835	0.0132	0.015176	0.0194	3.756e-08	0.4951	HPGDS	12549_33	30.2732	decode
rs28583714	T	C	-0.1003	-0.0171	0.012416	0.0197	6.573e-16	0.3861	HPGDS	12549_33	65.2587	decode
rs28742872	T	C	0.3586	0.0689	0.026861	0.0561	1.184e-40	0.2192	HPGDS	12549_33	178.228	decode
rs3924764	C	T	-0.1413	-0.01	0.011435	0.0123	4.459e-35	0.417	HPGDS	12549_33	152.69	decode
rs4264798	A	G	0.0559	0.0039	0.008321	0.0095	1.838e-11	0.6819	HPGDS	12549_33	45.1308	decode
rs4640631	T	C	0.0725	-0.0026	0.010691	0.0123	1.188e-11	0.8334	HPGDS	12549_33	45.9875	decode
rs55785438	G	C	-0.0638	-0.0027	0.009092	0.01	2.266e-12	0.7882	HPGDS	12549_33	49.2405	decode
rs56028059	G	T	0.3274	-0.0256	0.032996	0.0518	3.325e-23	0.6203	HPGDS	12549_33	98.4543	decode
rs56278870	C	A	-0.148	-0.008	0.019391	0.0301	2.304e-14	0.7911	HPGDS	12549_33	58.2536	decode
rs62320362	C	A	0.0965	-0.0189	0.013274	0.0168	3.597e-13	0.2613	HPGDS	12549_33	52.8507	decode
rs62320435	T	G	0.109	-0.038	0.019373	0.02	1.84e-08	0.05793	HPGDS	12549_33	31.6562	decode
rs62320697	A	G	0.0782	0.0048	0.010817	0.0107	4.851e-13	0.6527	HPGDS	12549_33	52.2637	decode
rs6813484	C	T	0.3913	0.0279	0.007941	0.0108	0	0.009746	HPGDS	12549_33	2428.12	decode
rs6818762	G	A	-0.2742	-0.0396	0.016506	0.0179	5.735e-62	0.02722	HPGDS	12549_33	275.963	decode
rs72659548	G	C	-0.1045	-0.0041	0.010505	0.0115	2.575e-23	0.7243	HPGDS	12549_33	98.9556	decode
rs72663712	C	T	-0.1482	0.0125	0.019591	0.0262	3.892e-14	0.634	HPGDS	12549_33	57.2247	decode
rs72663742	G	T	-1.0343	0.0019	0.01713	0.0228	0	0.9322	HPGDS	12549_33	3645.68	decode
rs72667619	G	A	-0.2355	-0.0518	0.032771	0.043	6.662e-13	0.228	HPGDS	12549_33	51.6419	decode
rs73840515	T	C	0.0931	-0.0283	0.014527	0.0175	1.469e-10	0.1049	HPGDS	12549_33	41.0722	decode
rs74878305	G	T	-0.1738	-0.0169	0.028194	0.0465	7.07e-10	0.7164	HPGDS	12549_33	38.0002	decode
rs7684060	C	T	0.0515	-0.0013	0.008835	0.0095	5.569e-09	0.8939	HPGDS	12549_33	33.9783	decode
rs7689734	C	T	-0.0757	0.0037	0.009505	0.0114	1.661e-15	0.7461	HPGDS	12549_33	63.4289	decode
rs78502300	T	C	0.1319	-0.0024	0.012507	0.0134	5.319e-26	0.8589	HPGDS	12549_33	111.22	decode
rs79024012	C	T	-0.1746	-0.032	0.029011	0.0349	1.762e-09	0.3592	HPGDS	12549_33	36.2212	decode
rs80081914	T	A	-0.2585	-0.0185	0.02022	0.0223	2.002e-37	0.4059	HPGDS	12549_33	163.44	decode
rs1056429	A	G	0.0661	0.0229	0.011296	0.0129	4.87e-09	0.07661	HSPA1L	12041_33	34.2416	decode
rs12213415	A	G	0.1111	0.0774	0.019069	0.0162	5.673e-09	1.826e-06	HSPA1L	12041_33	33.9447	decode
rs146903072	A	G	0.2349	0.0703	0.020316	0.029	6.405e-31	0.01517	HSPA1L	12041_33	133.687	decode
rs17201417	C	A	-0.1257	-0.0234	0.01874	0.0203	1.98e-11	0.2495	HSPA1L	12041_33	44.9916	decode
rs184003	A	C	0.1024	-0.0162	0.016739	0.0161	9.514e-10	0.3158	HSPA1L	12041_33	37.4232	decode
rs2395005	A	G	0.0474	0.0237	0.008205	0.0083	7.591e-09	0.00435	HSPA1L	12041_33	33.3733	decode
rs2736428	T	C	-0.0529	-0.0299	0.008805	0.0088	1.879e-09	0.0007099	HSPA1L	12041_33	36.0955	decode
rs28366149	A	G	0.0827	0.0206	0.010295	0.0111	9.502e-16	0.06485	HSPA1L	12041_33	64.5295	decode
rs550671	T	C	0.1855	0.0097	0.011605	0.0138	1.642e-57	0.48	HSPA1L	12041_33	255.504	decode
rs9266636	G	A	0.0625	-0.0034	0.00922	0.0092	1.21e-11	0.7105	HSPA1L	12041_33	45.9513	decode
rs9267515	A	G	0.0726	0.0214	0.009254	0.0116	4.333e-15	0.06401	HSPA1L	12041_33	61.548	decode
rs9267655	A	G	0.131	0.0033	0.013909	0.0139	4.576e-21	0.811	HSPA1L	12041_33	88.7055	decode
rs9268118	C	T	0.0688	-0.0144	0.009591	0.012	7.322e-13	0.2277	HSPA1L	12041_33	51.4575	decode
rs145585700	A	T	-0.1419	-0.0677	0.024692	0.0449	9.101e-09	0.1316	PDGFRA	10366_11	33.0257	decode
rs147037827	C	T	0.1591	0.0577	0.022423	0.0355	1.289e-12	0.1037	PDGFRA	10366_11	50.3446	decode
rs1558500	A	G	0.1375	0.0034	0.019056	0.0223	5.368e-13	0.8787	PDGFRA	10366_11	52.0645	decode
rs17083530	C	A	0.1384	-0.0743	0.021372	0.038	9.425e-11	0.05029	PDGFRA	10366_11	41.9355	decode
rs2307050	A	G	-0.1567	-0.0726	0.014754	0.0136	2.378e-26	1.028e-07	PDGFRA	10366_11	112.802	decode
rs79285284	C	T	0.3144	0.0002	0.03165	0.0391	2.97e-23	0.9954	PDGFRA	10366_11	98.6774	decode
rs62037109	T	C	0.3456	-0.0287	0.039904	0.0342	4.685e-18	0.4013	CX3CL1	2827_23	75.0092	decode
rs670211	A	G	-0.0584	-0.0142	0.008173	0.0087	8.992e-13	0.1039	CX3CL1	2827_23	51.0579	decode
rs1055167	A	G	-0.0501	0.025	0.008242	0.0086	1.21e-09	0.003883	GPT	16015_19	36.9496	decode
rs10408682	T	C	-0.119	0.0031	0.012091	0.0119	7.43e-23	0.7921	C3	5803_24	96.8656	decode
rs2230199	C	G	0.1035	-0.0231	0.009405	0.0106	3.615e-28	0.02937	C3	5803_24	121.105	decode
rs7951	A	G	-0.1101	0.0146	0.016845	0.0165	6.312e-11	0.3744	C3	5803_24	42.7201	decode
rs10425913	T	C	0.0558	-0.0193	0.009895	0.0108	1.708e-08	0.07525	CFD	2946_52	31.8007	decode
rs10469327	T	C	-0.236	0.0012	0.016532	0.0189	3.124e-46	0.9482	CFD	2946_52	203.785	decode
rs111843049	T	C	-0.1516	-0.0703	0.02577	0.0365	4.035e-09	0.05436	CFD	2946_52	34.6074	decode
rs11549883	A	C	0.1344	-0.0059	0.024303	0.028	3.199e-08	0.8318	CFD	2946_52	30.5829	decode
rs11669180	A	G	0.0968	0.0256	0.017529	0.0234	3.349e-08	0.2737	CFD	2946_52	30.4955	decode
rs116977028	A	T	-0.0953	0.0135	0.013959	0.0139	8.65e-12	0.3315	CFD	2946_52	46.6098	decode
rs117778730	G	T	0.1353	0.0201	0.019432	0.0411	3.34e-12	0.625	CFD	2946_52	48.4798	decode
rs117801554	A	G	-0.1369	-0.0383	0.019627	0.0229	3.057e-12	0.09415	CFD	2946_52	48.6518	decode
rs117964006	A	G	-0.462	-0.0145	0.03853	0.0407	3.982e-33	0.7221	CFD	2946_52	143.776	decode
rs141399595	T	C	0.1834	-0.0114	0.018131	0.0233	4.734e-24	0.6239	CFD	2946_52	102.319	decode
rs146932760	A	G	-0.1553	-0.0204	0.02477	0.033	3.619e-10	0.5362	CFD	2946_52	39.3089	decode
rs147416397	C	T	-0.1648	0.0039	0.024668	0.0399	2.379e-11	0.9224	CFD	2946_52	44.632	decode
rs1683576	C	G	0.1294	0.0094	0.01649	0.0172	4.26e-15	0.585	CFD	2946_52	61.5782	decode
rs187211507	C	G	0.263	-0.0168	0.027878	0.0387	3.948e-21	0.6645	CFD	2946_52	88.9996	decode
rs188418491	G	A	-0.1675	0.0233	0.02309	0.0347	4.039e-13	0.5027	CFD	2946_52	52.6237	decode
rs189496166	A	G	-0.0601	-0.0202	0.009112	0.0119	4.241e-11	0.08999	CFD	2946_52	43.5032	decode
rs28468554	A	C	-0.0846	-0.005	0.008506	0.0093	2.628e-23	0.5909	CFD	2946_52	98.9213	decode
rs28591229	A	C	0.1524	-0.0642	0.026255	0.0414	6.451e-09	0.1206	CFD	2946_52	33.6935	decode
rs350149	C	T	-0.0743	0.0156	0.010717	0.013	4.118e-12	0.2304	CFD	2946_52	48.0652	decode
rs351969	A	G	-0.0846	0.0081	0.008513	0.0102	2.84e-23	0.4263	CFD	2946_52	98.7587	decode
rs3761005	A	T	0.1133	-0.0087	0.008752	0.0114	2.491e-38	0.4479	CFD	2946_52	167.589	decode
rs45533236	A	G	0.06	0.0061	0.010285	0.0129	5.412e-09	0.6365	CFD	2946_52	34.0325	decode
rs4807059	A	G	-0.0996	0.004	0.01168	0.0146	1.493e-17	0.7861	CFD	2946_52	72.7165	decode
rs4807931	T	C	-0.0662	-0.0027	0.010729	0.0121	6.813e-10	0.823	CFD	2946_52	38.0713	decode
rs4807932	C	T	-0.0501	0.0017	0.008399	0.011	2.446e-09	0.8755	CFD	2946_52	35.5812	decode
rs55646937	A	G	-0.1757	-0.0108	0.02355	0.0225	8.601e-14	0.6305	CFD	2946_52	55.6624	decode
rs56236063	C	T	-0.2242	0.0963	0.025452	0.0369	1.267e-18	0.00908	CFD	2946_52	77.5939	decode
rs71335276	T	G	-0.1437	-0.0112	0.010116	0.0123	8.505e-46	0.3645	CFD	2946_52	201.788	decode
rs7253460	C	G	0.115	-0.0127	0.012593	0.0144	6.706e-20	0.3767	CFD	2946_52	83.3945	decode
rs74520045	T	C	0.1317	0.0456	0.017	0.028	9.399e-15	0.1032	CFD	2946_52	60.0169	decode
rs74595566	A	G	0.257	-0.0488	0.022561	0.0398	4.613e-30	0.2195	CFD	2946_52	129.763	decode
rs8102337	T	C	0.0865	-0.0356	0.014369	0.0144	1.743e-09	0.01341	CFD	2946_52	36.2392	decode
rs12360820	C	A	0.0702	0.0022	0.010525	0.0109	2.566e-11	0.8423	CDHR5	9962_1	44.4867	decode
rs7122043	T	C	-0.0561	-0.0133	0.009367	0.0104	2.108e-09	0.1988	CDHR5	9962_1	35.8694	decode
rs10761345	T	C	0.0797	0.0031	0.008085	0.0087	6.347e-23	0.7201	FBP2	9867_23	97.1755	decode
rs55785529	T	C	-0.094	0.0095	0.016044	0.0238	4.656e-09	0.6899	FBP2	9867_23	34.3266	decode
rs573212	G	C	0.1999	0.0086	0.012662	0.0121	3.837e-56	0.4784	FBP2	9867_23	249.242	decode
rs7026729	A	C	0.0528	0.0059	0.009065	0.0097	5.731e-09	0.5436	FBP2	9867_23	33.926	decode
rs7048091	A	G	0.0867	0.0247	0.010804	0.013	1.014e-15	0.05721	FBP2	9867_23	64.3975	decode
rs7855699	C	T	0.1998	0.044	0.023495	0.0305	1.833e-17	0.1488	FBP2	9867_23	72.3169	decode
rs9409515	A	G	0.1087	0.0129	0.016411	0.0151	3.509e-11	0.3912	FBP2	9867_23	43.8722	decode
rs9409570	T	C	-0.1281	-0.0273	0.016776	0.0163	2.24e-14	0.09293	FBP2	9867_23	58.3071	decode
rs116371977	T	C	0.107	0.0362	0.019279	0.0236	2.856e-08	0.1255	IER3	9786_310	30.8034	decode
rs3130955	A	C	0.0537	0.0333	0.00855	0.0087	3.369e-10	0.0001322	IER3	9786_310	39.4472	decode
rs9262504	C	G	0.0788	0.0267	0.012999	0.0138	1.343e-09	0.05196	IER3	9786_310	36.7479	decode
rs11556868	T	C	0.0853	0.0007	0.011852	0.0123	6.139e-13	0.9532	CHI3L2	9383_24	51.7982	decode
rs118020298	A	G	-0.1004	0.0007	0.016632	0.0187	1.576e-09	0.9718	SIRPG	9241_40	36.44	decode
rs149538314	G	A	-0.1329	0.034	0.016321	0.0219	3.858e-16	0.1204	SIRPG	9241_40	66.3066	decode
rs2253698	C	T	-0.0475	0.0013	0.008085	0.0088	4.218e-09	0.8833	SIRPG	9241_40	34.5165	decode
rs59719880	C	A	0.0746	-0.0227	0.011395	0.0126	5.879e-11	0.07076	SIRPG	9241_40	42.8597	decode
rs6043409	G	A	0.1514	-0.016	0.008573	0.009	8.456e-70	0.07732	SIRPG	9241_40	311.879	decode
rs6109575	T	C	-0.0682	0.0104	0.011993	0.0128	1.294e-08	0.4181	SIRPG	9241_40	32.338	decode
rs6131679	A	G	0.0551	-0.0127	0.009571	0.0109	8.574e-09	0.2451	SIRPG	9241_40	33.1428	decode
rs118088034	A	G	-0.1349	-0.0519	0.020307	0.0214	3.073e-11	0.01538	LGALS9	9197_4	44.1298	decode
rs4525544	G	A	-0.0736	-0.0222	0.013107	0.0138	1.964e-08	0.1078	LGALS9	9197_4	31.5318	decode
rs71372336	A	G	-0.1164	-0.0271	0.017837	0.025	6.758e-11	0.2781	LGALS9	9197_4	42.5856	decode
rs944722	T	C	-0.0593	0.0017	0.008234	0.0088	5.935e-13	0.8445	LGALS9	9197_4	51.8666	decode
rs9896600	G	A	-0.1368	-0.0185	0.009533	0.0118	1.066e-46	0.118	LGALS9	9197_4	205.927	decode
rs11581618	A	G	0.0535	-0.0018	0.00825	0.0091	8.87e-11	0.8433	ANGPTL1	9092_33	42.0533	decode
rs149202916	T	C	-0.0716	0.0103	0.013129	0.0157	4.937e-08	0.5126	ANGPTL1	9092_33	29.7415	decode
rs71630204	C	T	0.0743	0.0007	0.008224	0.0099	1.642e-19	0.9418	ANGPTL1	9092_33	81.6228	decode
rs72705196	A	G	-0.074	-0.0017	0.013422	0.0138	3.524e-08	0.9035	ANGPTL1	9092_33	30.3969	decode
rs11902166	A	C	0.0802	0.0226	0.009357	0.0103	1.028e-17	0.02814	PKDCC	8664_36	73.4642	decode
rs35506004	T	C	0.0969	0.0428	0.016176	0.0209	2.094e-09	0.04045	PKDCC	8664_36	35.8844	decode
rs17669311	A	G	0.0488	0.0046	0.008165	0.009	2.277e-09	0.6124	HS3ST3B1	6986_17	35.7213	decode
rs62056073	G	A	-0.1369	-0.0115	0.024587	0.0405	2.577e-08	0.7762	HS3ST3B1	6986_17	31.0024	decode
rs35456522	C	G	-0.0585	0.0044	0.00894	0.0098	5.99e-11	0.6506	WFDC5	6969_14	42.819	decode
rs11585836	C	T	-0.1527	0.0167	0.010533	0.0105	1.261e-47	0.1126	FCRL6	6617_12	210.172	decode
rs116232165	T	A	-0.1338	-0.0247	0.023763	0.0388	1.795e-08	0.525	FCRL6	6617_12	31.7037	decode
rs2501342	G	A	-0.0544	-0.0063	0.009652	0.0135	1.74e-08	0.6413	FCRL6	6617_12	31.766	decode
rs1385493	C	T	-0.0479	-0.0168	0.00817	0.0086	4.546e-09	0.05265	COLEC10	6558_5	34.3737	decode
rs7844871	A	C	-0.2447	-0.0288	0.034846	0.0523	2.183e-12	0.5818	COLEC10	6558_5	49.3131	decode
rs221187	G	A	-0.1064	-0.0193	0.012859	0.0128	1.294e-16	0.1308	TRIL	6527_1	68.465	decode
rs61742220	A	G	-0.0651	-0.0201	0.010147	0.01	1.401e-10	0.04458	TRIL	6527_1	41.1611	decode
rs80216601	G	A	0.1913	0.0319	0.025715	0.0256	1.013e-13	0.2131	TRIL	6527_1	55.3423	decode
rs1047286	A	G	-0.0699	-0.017	0.009388	0.0102	9.629e-14	0.09435	TNFSF14	5988_49	55.4381	decode
rs115829547	G	T	-0.1395	0.0077	0.020356	0.0204	7.227e-12	0.7078	C6	4127_75	46.9638	decode
rs12655049	C	T	-0.0909	0.0052	0.010854	0.011	5.525e-17	0.6357	C6	4127_75	70.1372	decode
rs140677969	A	G	0.2081	0.0127	0.031525	0.0368	4.082e-11	0.7305	C6	4127_75	43.5747	decode
rs1423411	C	G	-0.0817	0.0099	0.008363	0.0087	1.53e-22	0.2547	C6	4127_75	95.4377	decode
rs150328104	T	G	0.1828	-0.0449	0.031476	0.0316	6.34e-09	0.155	C6	4127_75	33.7282	decode
rs2305313	G	A	-0.1031	0.0034	0.009137	0.0103	1.577e-29	0.7402	C6	4127_75	127.324	decode
rs2675980	C	T	-0.1789	-0.011	0.032254	0.0312	2.914e-08	0.7248	C6	4127_75	30.7648	decode
rs3863154	C	T	-0.0581	0.0033	0.0084	0.0092	4.635e-12	0.7223	C6	4127_75	47.8403	decode
rs61609768	T	C	-0.2426	0.0066	0.026931	0.0267	2.092e-19	0.8035	C6	4127_75	81.1478	decode
rs72753986	C	A	-0.1137	0.0088	0.009544	0.0103	1.009e-32	0.3935	C6	4127_75	141.925	decode
rs74381382	T	C	0.1029	-0.0215	0.01841	0.0238	2.28e-08	0.3666	C6	4127_75	31.2409	decode
rs76120205	T	C	-0.2502	-0.0125	0.026783	0.0229	9.473e-21	0.584	C6	4127_75	87.2682	decode
rs76501501	T	C	-0.117	-0.0211	0.020826	0.0207	1.931e-08	0.3073	C6	4127_75	31.5617	decode
rs76811545	A	G	-0.2373	0.0244	0.027256	0.033	3.139e-18	0.4588	C6	4127_75	75.8004	decode
rs77444140	A	G	-0.5174	-0.0269	0.026362	0.0331	9.093e-86	0.4152	C6	4127_75	385.209	decode
rs1006026	G	A	-0.1372	0.0051	0.008187	0.0096	4.844e-63	0.5978	TNFSF8	3421_54	280.84	decode
rs10125315	T	C	-0.0538	0.0227	0.009484	0.0122	1.408e-08	0.06151	TNFSF8	3421_54	32.1797	decode
rs10982293	T	A	0.0735	-0.005	0.012438	0.015	3.432e-09	0.7411	TNFSF8	3421_54	34.9199	decode
rs10982385	G	T	0.0671	-0.0027	0.008336	0.0089	8.305e-16	0.7604	TNFSF8	3421_54	64.7932	decode
rs117303912	A	G	0.1273	-0.025	0.021941	0.0351	6.554e-09	0.476	TNFSF8	3421_54	33.6623	decode
rs2418322	A	G	-0.0477	-0.0029	0.008306	0.0088	9.319e-09	0.7375	TNFSF8	3421_54	32.9802	decode
rs55859521	T	C	-0.1273	-0.0017	0.023114	0.03	3.64e-08	0.9548	TNFSF8	3421_54	30.3324	decode
rs56404767	G	A	0.1225	0.0317	0.021457	0.0265	1.135e-08	0.2322	TNFSF8	3421_54	32.5937	decode
rs72756571	T	G	-0.1248	0.0248	0.013433	0.0156	1.537e-20	0.1115	TNFSF8	3421_54	86.3144	decode
rs7853396	A	G	-0.0603	0.0084	0.00827	0.009	3.059e-13	0.3526	TNFSF8	3421_54	53.1647	decode
rs342200	A	G	-0.0465	0.0268	0.008229	0.0208	1.596e-08	0.1978	PIK3CG	3391_10	31.9309	decode
rs342294	C	T	-0.0484	0.0057	0.00817	0.0083	3.134e-09	0.4908	PIK3CG	3391_10	35.0951	decode
rs11779998	T	C	0.0785	-0.0188	0.00941	0.0103	7.29e-17	0.06704	NOV	2737_22	69.5921	decode
rs4938792	C	T	-0.0523	0.0018	0.008322	0.0085	3.294e-10	0.8277	LAYN	2635_61	39.4955	decode
rs429774	C	T	-0.0791	-0.0187	0.008594	0.0087	3.442e-20	0.03236	IL12RB1	2632_5	84.7154	decode
rs439409	G	A	-0.049	-0.0082	0.008963	0.0099	4.576e-08	0.411	IL12RB1	2632_5	29.8872	decode
rs2834167	G	A	-0.072	-0.0206	0.009201	0.0098	5.05e-15	0.03492	IL10RB	2631_50	61.2343	decode
rs4455239	C	T	0.0705	0.0121	0.008117	0.0088	3.766e-18	0.1693	IL10RB	2631_50	75.4375	decode
rs117378653	C	T	0.1143	0.0203	0.015854	0.0191	5.615e-13	0.2878	TYRO3	2611_72	51.9774	decode
rs1197662	C	T	0.0638	0.0081	0.010156	0.0107	3.339e-10	0.4531	TYRO3	2611_72	39.4635	decode
rs12593245	C	A	-0.0516	-0.0036	0.008792	0.0098	4.385e-09	0.7135	TYRO3	2611_72	34.4448	decode
rs141669463	T	C	-0.2175	-0.0679	0.029173	0.0374	8.95e-14	0.06951	TYRO3	2611_72	55.5848	decode
rs181337989	T	C	0.3673	-0.0582	0.030389	0.0458	1.246e-33	0.2039	TYRO3	2611_72	146.086	decode
rs2588323	G	C	-0.1074	-0.0044	0.008569	0.0094	4.851e-36	0.6398	TYRO3	2611_72	157.09	decode
rs2925339	G	A	0.0628	0.0378	0.008678	0.0088	4.595e-13	1.555e-05	TYRO3	2611_72	52.3697	decode
rs4924546	A	G	0.0997	-0.0148	0.017196	0.019	6.721e-09	0.4352	TYRO3	2611_72	33.6152	decode
rs4864902	C	A	0.0463	0.0038	0.008355	0.0083	2.992e-08	0.6476	KIT	2475_1	30.7092	decode
rs66471312	C	T	-0.0717	-0.0119	0.010971	0.0112	6.338e-11	0.2858	FGL2	19635_69	42.7116	decode
rs2071387	G	A	0.0901	-0.0016	0.009768	0.0107	2.86e-20	0.8846	RBP1	19279_42	85.0821	decode
rs10433310	A	G	0.0481	0.0082	0.008291	0.0094	6.573e-09	0.3823	DDT	19237_17	33.6571	decode
rs149955095	T	C	0.1995	-0.0217	0.033254	0.0458	1.982e-09	0.6352	DDT	19237_17	35.9913	decode
rs41277305	C	A	0.3432	0.0516	0.022527	0.0263	2.059e-52	0.0494	DDT	19237_17	232.107	decode
rs4820571	G	A	-0.0789	-0.0128	0.00814	0.009	3.243e-22	0.1542	DDT	19237_17	93.9518	decode
rs6003909	G	A	-0.0742	-0.0099	0.010043	0.011	1.488e-13	0.3704	DDT	19237_17	54.586	decode
rs73158763	A	C	0.3479	-0.0101	0.040378	0.0466	6.929e-18	0.8288	DDT	19237_17	74.2368	decode
rs10971487	C	T	-0.0692	-0.0113	0.008171	0.0108	2.475e-17	0.2968	SPINK4	19213_1	71.7235	decode
rs12551364	A	G	0.0906	0.0142	0.00946	0.0099	9.996e-22	0.1497	SPINK4	19213_1	91.7221	decode
rs13290851	C	T	0.0595	-0.0161	0.009889	0.0121	1.778e-09	0.1832	SPINK4	19213_1	36.2017	decode
rs142725549	G	A	0.2678	0.018	0.019244	0.0257	5.078e-44	0.4838	SPINK4	19213_1	193.656	decode
rs142770424	A	G	0.1922	-0.0043	0.032388	0.0345	2.952e-09	0.9016	SPINK4	19213_1	35.2159	decode
rs147969234	A	T	0.2208	-0.0687	0.027974	0.0437	2.948e-15	0.1155	SPINK4	19213_1	62.3001	decode
rs1630171	G	A	0.2788	-0.0048	0.011113	0.0118	6.624e-139	0.6857	SPINK4	19213_1	629.394	decode
rs34778324	T	G	0.2661	-0.0495	0.038063	0.0476	2.73e-12	0.2987	SPINK4	19213_1	48.8747	decode
rs4878532	C	T	-0.0712	0.007	0.008281	0.0098	8.101e-18	0.4778	SPINK4	19213_1	73.9255	decode
rs558845	T	C	0.0625	0.0034	0.010024	0.0155	4.511e-10	0.8246	SPINK4	19213_1	38.8757	decode
rs62544430	G	A	-0.0709	-0.0157	0.011715	0.0143	1.432e-09	0.2719	SPINK4	19213_1	36.6276	decode
rs11076197	T	C	-0.0685	0.0015	0.009469	0.0099	4.695e-13	0.8795	GPR56	18893_26	52.3327	decode
rs111974651	T	C	-0.0872	-0.0013	0.015728	0.0139	2.952e-08	0.9254	ITLN1	18830_1	30.7387	decode
rs141491890	C	T	0.2716	0.0056	0.035571	0.0347	2.251e-14	0.8727	ITLN1	18830_1	58.2998	decode
rs2256633	T	C	0.046	0.0004	0.00843	0.0087	4.85e-08	0.9593	ITLN1	18830_1	29.7756	decode
rs4233369	C	G	0.1681	0.0492	0.022637	0.0307	1.121e-13	0.1097	ITLN1	18830_1	55.1439	decode
rs4656951	T	A	-0.0634	0.0287	0.008862	0.0091	8.399e-13	0.00164	ITLN1	18830_1	51.1817	decode
rs77584890	T	C	-0.1212	-0.0691	0.016767	0.0187	4.877e-13	0.000213	ITLN1	18830_1	52.251	decode
rs79017888	C	G	0.2058	0.0637	0.030109	0.0308	8.195e-12	0.03874	ITLN1	18830_1	46.7195	decode
rs79602253	A	G	-0.2517	-0.0532	0.027757	0.059	1.213e-19	0.3667	ITLN1	18830_1	82.2283	decode
rs11589437	A	G	-0.097	0.0322	0.017636	0.0319	3.793e-08	0.3135	CD160	17677_47	30.2512	decode
rs141333427	A	G	-0.0902	0.0037	0.013593	0.0249	3.224e-11	0.8831	CD160	17677_47	44.0334	decode
rs3753436	C	T	-0.1313	0.0098	0.007922	0.0104	1.088e-61	0.347	CD160	17677_47	274.701	decode
rs78185702	T	C	0.0867	0.0052	0.012656	0.0141	7.351e-12	0.71	ETFA	17435_43	46.9294	decode
rs12513175	G	A	0.0846	0.0172	0.01508	0.0199	2.022e-08	0.3863	TLR1	16324_38	31.473	decode
rs13150445	C	A	0.0629	0.0066	0.008926	0.0104	1.828e-12	0.5281	TLR1	16324_38	49.6578	decode
rs2045767	G	T	-0.0541	-0.0103	0.00793	0.0089	8.954e-12	0.2454	TLR1	16324_38	46.5423	decode
rs57130162	A	G	-0.0724	0.0077	0.00887	0.0089	3.296e-16	0.3829	TLR1	16324_38	66.6239	decode
rs5743618	A	C	0.1383	-0.0133	0.008369	0.0099	2.387e-61	0.1796	TLR1	16324_38	273.085	decode
rs75795999	T	C	0.0788	-0.0225	0.013268	0.0171	2.865e-09	0.1884	TLR1	16324_38	35.2729	decode
rs76032079	G	C	0.1186	-0.0486	0.021364	0.0274	2.836e-08	0.07585	TLR1	16324_38	30.818	decode
rs77493741	T	C	0.1901	0.0106	0.025174	0.032	4.309e-14	0.7411	TLR1	16324_38	57.0243	decode
rs3859101	A	G	-0.1116	0.0042	0.019939	0.0238	2.181e-08	0.8594	CES1	15487_164	31.3272	decode
rs12293998	G	T	0.0602	-0.0158	0.008873	0.0106	1.164e-11	0.1353	RELT	14112_40	46.0312	decode
rs11666797	A	C	-0.1251	-0.0316	0.010475	0.0133	7.073e-33	0.01735	LYPD3	13107_9	142.629	decode
rs35681564	A	G	0.1413	0.0062	0.010056	0.0122	7.508e-45	0.6108	LYPD3	13107_9	197.439	decode
rs4803633	T	C	-0.0575	0.0222	0.009031	0.0098	1.929e-10	0.02397	LYPD3	13107_9	40.5382	decode
rs8113762	G	A	-0.059	-0.0151	0.008731	0.0099	1.405e-11	0.1286	LYPD3	13107_9	45.6642	decode
rs1056429	A	G	0.0615	0.0229	0.011195	0.0129	3.935e-08	0.07661	VARS	13083_18	30.1788	decode
rs114902592	A	G	-0.1371	-0.0405	0.0188	0.0222	3.042e-13	0.06846	VARS	13083_18	53.1813	decode
rs184003	A	C	0.1056	-0.0162	0.016624	0.0161	2.12e-10	0.3158	VARS	13083_18	40.3512	decode
rs188302747	G	C	0.2454	0.1001	0.021866	0.0368	3.144e-29	0.006479	VARS	13083_18	125.954	decode
rs550671	T	C	0.1677	0.0097	0.011522	0.0138	5.47e-48	0.48	VARS	13083_18	211.841	decode
rs6457457	T	C	0.1692	0.0089	0.016256	0.0169	2.262e-25	0.601	VARS	13083_18	108.336	decode
rs805286	G	A	0.0569	0.0052	0.00935	0.0094	1.16e-09	0.5798	VARS	13083_18	37.0341	decode
rs9266636	G	A	0.0594	-0.0034	0.00915	0.0092	8.499e-11	0.7105	VARS	13083_18	42.1435	decode
rs9267515	A	G	0.0608	0.0214	0.009179	0.0116	3.495e-11	0.06401	VARS	13083_18	43.8749	decode
rs9268118	C	T	0.0599	-0.0144	0.009521	0.012	3.15e-10	0.2277	VARS	13083_18	39.5812	decode
rs11537930	T	C	-0.0768	0.0137	0.013347	0.0145	8.718e-09	0.3436	CCS	13068_139	33.1097	decode
rs146249445	A	G	-0.0797	-0.0108	0.01419	0.0154	1.948e-08	0.4822	CCS	13068_139	31.5465	decode
rs498045	G	A	0.1131	-0.0073	0.008053	0.0082	8.306e-45	0.3721	CCS	13068_139	197.247	decode
rs531784	C	T	0.0563	0.0311	0.009772	0.0103	8.358e-09	0.002445	CCS	13068_139	33.1933	decode
rs111246933	A	C	0.1844	0.0051	0.024204	0.0285	2.562e-14	0.8585	EVL	11656_110	58.0427	decode
rs11160557	G	A	0.147	0.0662	0.019789	0.0283	1.1e-13	0.01915	EVL	11656_110	55.1807	decode
rs11160566	G	A	-0.0671	-0.0078	0.01034	0.0128	8.626e-11	0.5449	EVL	11656_110	42.1118	decode
rs11621285	A	G	-0.078	0.0059	0.008524	0.0094	5.657e-20	0.5309	EVL	11656_110	83.7341	decode
rs11628630	A	G	-0.0622	0.0032	0.008466	0.0096	2.024e-13	0.7392	EVL	11656_110	53.9789	decode
rs117136557	C	T	0.1671	0.0132	0.021457	0.0365	6.822e-15	0.7182	EVL	11656_110	60.6478	decode
rs139601191	T	C	0.1932	-0.0281	0.030887	0.0393	3.973e-10	0.4736	EVL	11656_110	39.1258	decode
rs145676769	T	C	-0.0958	-0.0043	0.015366	0.0162	4.533e-10	0.791	EVL	11656_110	38.8695	decode
rs17099197	T	C	0.0682	0.0067	0.010374	0.0111	4.894e-11	0.5438	EVL	11656_110	43.2192	decode
rs34203872	T	C	0.0636	-0.0126	0.009089	0.0099	2.613e-12	0.204	EVL	11656_110	48.9646	decode
rs6575764	T	G	-0.1432	0.0142	0.011627	0.0133	7.414e-35	0.2865	EVL	11656_110	151.688	decode
rs67067411	T	C	0.1197	-0.0386	0.015829	0.0206	3.971e-14	0.06116	EVL	11656_110	57.1849	decode
rs7150804	G	C	0.0497	-0.0025	0.008394	0.012	3.199e-09	0.8312	EVL	11656_110	35.057	decode
rs7158654	C	T	0.0858	0.0145	0.013237	0.0201	9.059e-11	0.471	EVL	11656_110	42.0141	decode
rs72710098	T	C	0.21	-0.0484	0.024306	0.0354	5.626e-18	0.1713	EVL	11656_110	74.6469	decode
rs72711908	C	G	0.1342	-0.058	0.023393	0.0341	9.645e-09	0.08907	EVL	11656_110	32.9104	decode
rs76401008	T	C	0.2063	-0.0162	0.00907	0.0118	1.609e-114	0.1699	EVL	11656_110	517.349	decode
rs8008914	T	C	-0.066	0.0082	0.009865	0.0114	2.231e-11	0.4723	EVL	11656_110	44.7604	decode
rs8015306	G	A	-0.0442	0.02	0.00808	0.0088	4.498e-08	0.0224	EVL	11656_110	29.9241	decode
rs17305076	T	G	-0.0803	0.0003	0.008473	0.0101	2.617e-21	0.9754	TNR	11302_237	89.8166	decode
rs2235256	G	A	-0.1315	0.0186	0.008083	0.009	1.667e-59	0.03836	TNR	11302_237	264.671	decode
rs60977856	G	C	0.1269	0.0066	0.020178	0.0223	3.195e-10	0.7675	TNR	11302_237	39.5519	decode
rs6692146	T	C	-0.0522	0.0036	0.00813	0.0085	1.356e-10	0.6757	TNR	11302_237	41.2249	decode
rs72725491	A	G	-0.0807	0.003	0.012401	0.0141	7.647e-11	0.8326	TNR	11302_237	42.3481	decode
rs141738509	C	A	-0.1795	0.0874	0.027834	0.0382	1.126e-10	0.02212	PGLYRP3	10561_5	41.5889	decode
rs1865234	C	T	-0.0834	0.0105	0.013375	0.0151	4.508e-10	0.486	PGLYRP3	10561_5	38.8816	decode
rs2771111	C	T	-0.0455	-0.0105	0.008275	0.0089	3.83e-08	0.2363	PGLYRP3	10561_5	30.2334	decode
rs114119211	G	T	-0.3165	-0.0252	0.02891	0.0259	6.818e-28	0.3305	APOM	10445_20	119.854	decode
rs12660700	A	G	-0.1947	0.0339	0.035513	0.0295	4.192e-08	0.25	APOM	10445_20	30.0578	decode
rs150971914	T	C	-0.1226	-0.032	0.022302	0.0229	3.856e-08	0.1623	APOM	10445_20	30.2199	decode
rs17200810	A	G	0.0947	-0.0192	0.017173	0.0235	3.499e-08	0.4147	APOM	10445_20	30.4094	decode
rs200283861	A	G	-0.0599	-0.0147	0.010967	0.0132	4.715e-08	0.2657	APOM	10445_20	29.8317	decode
rs2242572	A	G	0.1379	0.0542	0.014291	0.0141	4.929e-22	0.0001162	APOM	10445_20	93.1115	decode
rs2516517	T	G	-0.1516	0.0521	0.022746	0.0232	2.65e-11	0.02466	APOM	10445_20	44.421	decode
rs2524099	A	G	-0.0546	-0.0246	0.008202	0.0086	2.8e-11	0.0044	APOM	10445_20	44.3145	decode
rs2736186	A	G	-0.2505	-0.0541	0.025628	0.0247	1.451e-22	0.02821	APOM	10445_20	95.5402	decode
rs2844479	C	A	-0.1359	-0.0295	0.008749	0.0091	2.048e-54	0.001146	APOM	10445_20	241.28	decode
rs2894221	A	T	0.0496	0.0334	0.008517	0.0084	5.756e-09	7.337e-05	APOM	10445_20	33.9149	decode
rs3093553	G	T	-0.1574	-0.0066	0.017913	0.0168	1.538e-18	0.6929	APOM	10445_20	77.2099	decode
rs3096698	C	T	-0.0555	-0.0169	0.008291	0.0088	2.173e-11	0.05416	APOM	10445_20	44.8097	decode
rs34585796	T	C	0.1972	-0.0414	0.031247	0.0384	2.773e-10	0.2807	APOM	10445_20	39.8288	decode
rs3868078	T	C	-0.1512	0.0079	0.014416	0.0132	9.785e-26	0.5463	APOM	10445_20	110.005	decode
rs4947328	G	A	0.163	0.0632	0.01902	0.0272	1.035e-17	0.02006	APOM	10445_20	73.4436	decode
rs532086	C	T	0.0846	0.0226	0.012546	0.0122	1.551e-11	0.065	APOM	10445_20	45.4705	decode
rs56414040	A	C	-0.1408	-0.0257	0.017776	0.0154	2.36e-15	0.0954	APOM	10445_20	62.7389	decode
rs62395845	T	C	-0.4701	0.0194	0.035875	0.0308	3.133e-39	0.5295	APOM	10445_20	171.71	decode
rs760294	A	C	0.0877	0.0115	0.011597	0.0134	3.951e-14	0.3907	APOM	10445_20	57.1884	decode
rs805295	T	C	-0.4845	-0.0001	0.02098	0.024	5.356e-118	0.995	APOM	10445_20	533.306	decode
rs9264183	G	A	0.0709	0.0075	0.008243	0.01	7.898e-18	0.4497	APOM	10445_20	73.9813	decode
rs9264803	T	C	-0.055	-0.0206	0.00882	0.0088	4.497e-10	0.0184	APOM	10445_20	38.8855	decode
rs9266340	T	G	-0.3049	0.0056	0.039516	0.0298	1.201e-14	0.8514	APOM	10445_20	59.5345	decode
rs11121556	C	T	0.0497	0.0024	0.008485	0.0094	4.704e-09	0.7997	RBP7	14208_3	34.3091	decode
rs112770895	C	G	-0.1595	-0.0028	0.02644	0.0254	1.614e-09	0.9132	RBP7	14208_3	36.3914	decode
rs113172808	T	C	-0.2037	0.048	0.03235	0.032	3.041e-10	0.1339	RBP7	14208_3	39.6491	decode
rs1220424	A	T	0.1295	-0.0197	0.009703	0.0111	1.252e-40	0.07612	RBP7	14208_3	178.126	decode
rs10498754	A	T	0.1675	-0.0128	0.016131	0.0174	2.95e-25	0.4613	GNMT	14006_36	107.822	decode
rs10948067	G	A	0.0494	-0.0008	0.00824	0.0091	2.036e-09	0.934	GNMT	14006_36	35.9418	decode
rs114828309	T	C	0.1892	0.0566	0.027131	0.0426	3.091e-12	0.1843	GNMT	14006_36	48.6307	decode
rs12211329	T	C	0.1826	0.0485	0.020277	0.0238	2.154e-19	0.04116	GNMT	14006_36	81.095	decode
rs13193239	A	G	-0.1347	0.0433	0.019188	0.033	2.217e-12	0.1903	GNMT	14006_36	49.2806	decode
rs145742439	A	G	0.1688	0.0184	0.030034	0.0339	1.907e-08	0.587	GNMT	14006_36	31.5877	decode
rs222218	A	G	0.0556	0.0086	0.008387	0.0094	3.381e-11	0.3609	GNMT	14006_36	43.9477	decode
rs2396004	G	A	0.0632	0.0099	0.007948	0.0083	1.837e-15	0.2328	GNMT	14006_36	63.2293	decode
rs62417483	T	C	0.1472	0.0019	0.017653	0.0214	7.527e-17	0.9282	GNMT	14006_36	69.531	decode
rs6940814	G	A	-0.2195	-0.0181	0.0081	0.0087	1.033e-161	0.03744	GNMT	14006_36	734.343	decode
rs72864256	C	T	0.1316	0.0077	0.020322	0.0249	9.425e-11	0.7564	GNMT	14006_36	41.9352	decode
rs74823509	T	C	-0.0898	0.0097	0.012938	0.0157	3.901e-12	0.5367	GNMT	14006_36	48.1746	decode
rs76590663	G	C	0.1599	0.0123	0.021917	0.0282	2.973e-13	0.6641	GNMT	14006_36	53.2273	decode
rs7761136	A	G	-0.0719	-0.0001	0.0091	0.0103	2.767e-15	0.9959	GNMT	14006_36	62.4274	decode
rs78882866	G	T	-0.0895	0.0026	0.01342	0.015	2.571e-11	0.8628	GNMT	14006_36	44.4776	decode
rs9462837	A	G	-0.0653	0.0019	0.007993	0.011	3.096e-16	0.8658	GNMT	14006_36	66.7432	decode
rs9462852	T	C	-0.2358	-0.0237	0.017115	0.0176	3.488e-43	0.1797	GNMT	14006_36	189.816	decode
rs112042331	A	G	-0.075	-0.0075	0.011092	0.0132	1.366e-11	0.571	RFK	13059_33	45.7196	decode
rs11548955	A	G	-0.0843	-0.0051	0.008998	0.01	7.344e-21	0.6107	RFK	13059_33	87.7735	decode
rs116911259	G	C	-0.1254	-0.028	0.015823	0.0229	2.274e-15	0.2207	RFK	13059_33	62.8084	decode
rs11999664	A	G	0.0645	0.0191	0.00989	0.0114	6.944e-11	0.09263	RFK	13059_33	42.5331	decode
rs150895382	A	G	0.1072	-0.0069	0.014897	0.0175	6.196e-13	0.692	RFK	13059_33	51.7836	decode
rs591411	T	C	0.129	0.0032	0.009253	0.0101	3.566e-44	0.7552	RFK	13059_33	194.363	decode
rs7034735	C	A	0.0681	0.007	0.012018	0.0124	1.456e-08	0.5729	RFK	13059_33	32.1092	decode
rs7035121	A	G	0.0554	0.0066	0.007896	0.0087	2.278e-12	0.4481	RFK	13059_33	49.2272	decode
rs41274845	C	T	0.0859	-0.0271	0.015163	0.0137	1.47e-08	0.04786	KIAA1161	8068_43	32.0934	decode
rs4879780	G	A	0.1202	-0.015	0.008012	0.0084	7.085e-51	0.07401	KIAA1161	8068_43	225.075	decode
rs142913020	A	G	0.1574	-0.048	0.028522	0.0291	3.42e-08	0.09949	CKMT2	18197_97	30.4544	decode
rs113603233	C	A	0.112	-0.0134	0.012422	0.0169	1.949e-19	0.4283	KIAA1467	9981_18	81.293	decode
rs117172138	T	C	0.5231	0.0178	0.027856	0.03	1.123e-78	0.5518	KIAA1467	9981_18	352.64	decode
rs12370890	A	G	-0.13	0.0303	0.022058	0.0273	3.778e-09	0.2661	KIAA1467	9981_18	34.734	decode
rs137864566	T	C	0.3779	-0.0422	0.027958	0.0484	1.247e-41	0.3835	KIAA1467	9981_18	182.701	decode
rs1457622	C	T	0.0569	-0.0209	0.009038	0.0096	3.06e-10	0.02966	KIAA1467	9981_18	39.6351	decode
rs4630382	A	G	-0.0499	0.0103	0.008179	0.0092	1.053e-09	0.2597	KIAA1467	9981_18	37.2221	decode
rs6488580	G	A	-0.0633	0.0158	0.009264	0.0098	8.31e-12	0.1074	KIAA1467	9981_18	46.6885	decode
rs7132172	C	T	-0.0528	0.024	0.008015	0.0087	4.473e-11	0.005579	KIAA1467	9981_18	43.3971	decode
rs75159181	A	G	0.2244	0.0112	0.032964	0.033	9.943e-12	0.7344	KIAA1467	9981_18	46.3411	decode
rs76916762	T	G	0.072	-0.0062	0.0108	0.0132	2.613e-11	0.6398	KIAA1467	9981_18	44.4444	decode
rs7962943	G	A	0.1211	0.0244	0.017022	0.0157	1.123e-12	0.1199	KIAA1467	9981_18	50.6136	decode
rs7970177	C	T	-0.1087	0.0298	0.015474	0.016	2.145e-12	0.0619	KIAA1467	9981_18	49.3462	decode
rs12915561	A	G	0.0463	0.023	0.007803	0.0088	2.969e-09	0.009319	MYZAP	9964_10	35.2078	decode
rs4774967	T	G	0.0716	0.0004	0.00817	0.0099	1.889e-18	0.968	MYZAP	9964_10	76.8037	decode
rs116913862	C	T	-0.2199	0.0551	0.038373	0.0565	1.001e-08	0.329	TFPI2	9233_71	32.8397	decode
rs62466701	C	T	0.1089	-0.0207	0.016163	0.0188	1.612e-11	0.2716	TFPI2	9233_71	45.3954	decode
rs34791102	A	G	0.2264	0.0031	0.015734	0.0174	6.05e-47	0.8596	CD72	7009_8	207.05	decode
rs3763631	G	C	0.0518	-0.0207	0.008897	0.0094	5.797e-09	0.02786	CD72	7009_8	33.8979	decode
rs41277055	C	G	0.2286	-0.0119	0.023608	0.0253	3.56e-22	0.6375	CD72	7009_8	93.7636	decode
rs869487	G	C	-0.0854	0.0051	0.009314	0.0111	4.794e-20	0.6455	CD72	7009_8	84.0704	decode
rs10851897	G	A	0.0761	-0.0146	0.008324	0.0084	6.097e-20	0.0807	LINGO1	6620_82	83.5805	decode
rs62007827	A	G	0.1127	-0.0488	0.018257	0.0206	6.695e-10	0.01801	LINGO1	6620_82	38.1056	decode
rs62009067	C	A	0.0864	-0.014	0.008862	0.0091	1.86e-22	0.1247	LINGO1	6620_82	95.0526	decode
rs10145558	G	A	0.6003	-0.0032	0.012061	0.0149	0	0.83	SERPINA12	6551_94	2477.25	decode
rs10782483	T	C	0.0616	-0.0056	0.009798	0.0098	3.238e-10	0.5688	SERPINA12	6551_94	39.5263	decode
rs111397271	A	G	-0.2027	0.0126	0.035206	0.0413	8.537e-09	0.7596	SERPINA12	6551_94	33.1493	decode
rs11160167	C	A	-0.0615	0.0113	0.008672	0.0099	1.322e-12	0.2512	SERPINA12	6551_94	50.2935	decode
rs11160213	T	C	0.0697	0.0111	0.009545	0.0099	2.828e-13	0.2611	SERPINA12	6551_94	53.3229	decode
rs112256822	C	T	0.2543	0.0049	0.032741	0.0333	8.04e-15	0.8822	SERPINA12	6551_94	60.3266	decode
rs112799285	T	C	-0.087	-0.0067	0.010702	0.0114	4.329e-16	0.5582	SERPINA12	6551_94	66.0859	decode
rs11549775	T	C	-0.068	-0.0093	0.00895	0.0091	3.008e-14	0.3085	SERPINA12	6551_94	57.726	decode
rs11622010	A	G	0.0972	-0.0224	0.012365	0.013	3.809e-15	0.08659	SERPINA12	6551_94	61.7937	decode
rs11623487	A	G	-0.1421	-0.0062	0.010283	0.0117	1.95e-43	0.5954	SERPINA12	6551_94	190.963	decode
rs116862882	C	T	-0.2	0.0227	0.021191	0.0251	3.793e-21	0.3653	SERPINA12	6551_94	89.0753	decode
rs117465393	T	A	-0.1655	-0.0177	0.025939	0.0294	1.766e-10	0.5471	SERPINA12	6551_94	40.7089	decode
rs117637701	C	T	0.1594	-0.0174	0.026406	0.0324	1.574e-09	0.5925	SERPINA12	6551_94	36.4394	decode
rs118003255	T	C	-0.1511	0.0213	0.018859	0.0244	1.128e-15	0.3825	SERPINA12	6551_94	64.1936	decode
rs1243566	C	A	0.053	0.0157	0.009044	0.0092	4.628e-09	0.08976	SERPINA12	6551_94	34.3424	decode
rs12881245	T	A	-0.0837	0.0101	0.011567	0.0128	4.628e-13	0.4284	SERPINA12	6551_94	52.3612	decode
rs12885542	G	A	0.0925	0.0079	0.010008	0.0096	2.403e-20	0.4097	SERPINA12	6551_94	85.4258	decode
rs12886793	G	A	-0.2236	0.014	0.011909	0.0133	1.193e-78	0.2908	SERPINA12	6551_94	352.528	decode
rs12891364	T	C	-0.0677	0.0137	0.012081	0.0173	2.098e-08	0.4278	SERPINA12	6551_94	31.403	decode
rs12897722	C	T	0.0511	0.0015	0.008724	0.0107	4.695e-09	0.8918	SERPINA12	6551_94	34.3092	decode
rs138160736	A	G	0.6945	0.0151	0.035377	0.0322	8.342e-86	0.6389	SERPINA12	6551_94	385.392	decode
rs138939460	C	T	0.1907	0.0474	0.015495	0.0256	8.287e-35	0.06394	SERPINA12	6551_94	151.467	decode
rs144634898	A	G	0.2403	0.0433	0.0322	0.0335	8.472e-14	0.1968	SERPINA12	6551_94	55.6924	decode
rs145115766	C	T	0.2333	-0.0955	0.034773	0.063	1.957e-11	0.1295	SERPINA12	6551_94	45.0137	decode
rs146174637	T	C	0.4229	-0.0109	0.034903	0.0482	8.649e-34	0.8213	SERPINA12	6551_94	146.808	decode
rs146850292	T	C	-0.195	-0.0395	0.030075	0.0382	8.947e-11	0.3019	SERPINA12	6551_94	42.0395	decode
rs148649894	G	A	0.1608	0.0007	0.020673	0.026	7.35e-15	0.9794	SERPINA12	6551_94	60.5014	decode
rs150915643	C	G	0.2013	0.0009	0.035674	0.0293	1.673e-08	0.9762	SERPINA12	6551_94	31.8408	decode
rs151207481	A	G	0.1814	-0.0078	0.03178	0.0394	1.143e-08	0.8437	SERPINA12	6551_94	32.5812	decode
rs1547039	A	C	-0.061	0.0174	0.009243	0.0088	4.13e-11	0.04788	SERPINA12	6551_94	43.5546	decode
rs17751769	A	G	0.0572	-0.0053	0.008895	0.0091	1.272e-10	0.5591	SERPINA12	6551_94	41.3523	decode
rs17825787	A	G	0.2101	-0.007	0.025258	0.0239	8.927e-17	0.7679	SERPINA12	6551_94	69.1917	decode
rs17826465	G	A	0.1428	0.0023	0.013352	0.0128	1.072e-26	0.8604	SERPINA12	6551_94	114.384	decode
rs17826931	A	G	0.0691	0.0113	0.0104	0.0109	3.052e-11	0.3007	SERPINA12	6551_94	44.1458	decode
rs1885066	T	C	-0.1789	0.0079	0.011685	0.011	6.579e-53	0.4707	SERPINA12	6551_94	234.403	decode
rs2069963	C	T	0.0618	0.0053	0.009639	0.0096	1.442e-10	0.5767	SERPINA12	6551_94	41.1067	decode
rs2078212	T	C	-0.0822	-0.0251	0.012528	0.0128	5.328e-11	0.05087	SERPINA12	6551_94	43.0507	decode
rs2402403	C	A	0.3551	0.0333	0.042262	0.0349	4.375e-17	0.34	SERPINA12	6551_94	70.5994	decode
rs2753934	G	A	0.091	0.0138	0.010899	0.0112	6.843e-17	0.22	SERPINA12	6551_94	69.7123	decode
rs28811409	C	G	-0.1018	-0.0143	0.013433	0.0138	3.494e-14	0.2995	SERPINA12	6551_94	57.4314	decode
rs34025389	T	C	-0.1394	0.0061	0.024377	0.0266	1.075e-08	0.8185	SERPINA12	6551_94	32.7013	decode
rs35253910	T	C	0.0693	0.0075	0.011191	0.0121	5.926e-10	0.5355	SERPINA12	6551_94	38.3468	decode
rs4439696	A	C	-0.1714	-0.0483	0.030379	0.0428	1.681e-08	0.2593	SERPINA12	6551_94	31.8328	decode
rs45438596	A	G	0.2072	-0.0207	0.027033	0.027	1.791e-14	0.4433	SERPINA12	6551_94	58.7477	decode
rs4900231	A	G	0.12	0.0056	0.010754	0.0104	6.497e-29	0.5904	SERPINA12	6551_94	124.515	decode
rs4900243	T	G	0.0725	-0.0082	0.008748	0.0087	1.158e-16	0.3462	SERPINA12	6551_94	68.6845	decode
rs4905210	T	C	0.1156	0.0091	0.017149	0.0167	1.575e-11	0.5837	SERPINA12	6551_94	45.44	decode
rs4905212	T	A	0.1618	-0.0022	0.013411	0.013	1.629e-33	0.8658	SERPINA12	6551_94	145.558	decode
rs4905215	C	T	0.1564	0.0149	0.011337	0.0109	2.7e-43	0.1715	SERPINA12	6551_94	190.317	decode
rs4905252	T	C	0.0728	-0.0011	0.008686	0.0087	5.225e-17	0.8955	SERPINA12	6551_94	70.2462	decode
rs55704412	A	G	0.2225	-0.0302	0.020842	0.0264	1.325e-26	0.2526	SERPINA12	6551_94	113.968	decode
rs56019583	A	G	0.1907	0.0199	0.021757	0.0246	1.869e-18	0.4191	SERPINA12	6551_94	76.8251	decode
rs6108	T	A	0.0627	-0.0039	0.008816	0.0088	1.145e-12	0.6569	SERPINA12	6551_94	50.5815	decode
rs61976508	G	A	0.1457	-0.0264	0.025717	0.0354	1.466e-08	0.4564	SERPINA12	6551_94	32.098	decode
rs61978261	T	G	0.2377	-0.0033	0.010368	0.0102	2.512e-116	0.7459	SERPINA12	6551_94	525.616	decode
rs61978271	A	T	0.5424	-0.0031	0.007718	0.0107	0	0.7714	SERPINA12	6551_94	4938.9	decode
rs61978272	T	C	-0.1716	0.0123	0.009909	0.0105	3.442e-67	0.2434	SERPINA12	6551_94	299.899	decode
rs61978285	A	G	0.3009	-0.0396	0.032527	0.0299	2.229e-20	0.1849	SERPINA12	6551_94	85.5769	decode
rs62637662	C	T	-0.1601	0.0035	0.013745	0.0183	2.352e-31	0.8499	SERPINA12	6551_94	135.673	decode
rs6575423	A	G	-0.0701	0.0007	0.009374	0.0093	7.538e-14	0.9362	SERPINA12	6551_94	55.9224	decode
rs66727721	A	G	-0.1227	0.0033	0.009215	0.0093	1.877e-40	0.7223	SERPINA12	6551_94	177.296	decode
rs66979124	G	A	-0.0835	-0.0021	0.009251	0.0095	1.774e-19	0.8253	SERPINA12	6551_94	81.4696	decode
rs67922411	G	A	0.094	-0.0224	0.01015	0.0115	2.026e-20	0.05213	SERPINA12	6551_94	85.7677	decode
rs7156347	T	C	0.1134	0.0146	0.010159	0.0118	6.238e-29	0.2151	SERPINA12	6551_94	124.602	decode
rs7161266	A	G	0.0677	0.0044	0.008842	0.0095	1.915e-14	0.6446	SERPINA12	6551_94	58.6241	decode
rs72631633	T	C	0.0886	-0.0179	0.015916	0.0166	2.596e-08	0.2816	SERPINA12	6551_94	30.9884	decode
rs72692809	T	C	-0.1493	0.0256	0.01329	0.0147	2.763e-29	0.0807	SERPINA12	6551_94	126.203	decode
rs72692880	G	A	-0.2009	0.0105	0.033303	0.038	1.615e-09	0.7833	SERPINA12	6551_94	36.3909	decode
rs72694937	A	G	-0.1401	0.0022	0.025009	0.0226	2.119e-08	0.9219	SERPINA12	6551_94	31.3822	decode
rs72704358	T	G	0.2522	-0.0056	0.022378	0.0227	1.85e-29	0.8062	SERPINA12	6551_94	127.013	decode
rs72706230	A	C	-0.1896	0.0789	0.021114	0.0204	2.711e-19	0.0001116	SERPINA12	6551_94	80.6372	decode
rs72706301	A	G	-0.1668	-0.0135	0.027878	0.0278	2.187e-09	0.6259	SERPINA12	6551_94	35.7988	decode
rs73341507	T	C	-0.0673	0.0225	0.010952	0.0125	8.006e-10	0.07165	SERPINA12	6551_94	37.761	decode
rs73342630	A	T	-0.1138	-0.0009	0.012305	0.0121	2.283e-20	0.9425	SERPINA12	6551_94	85.5306	decode
rs74393562	C	T	0.2288	0.0046	0.023271	0.0339	8.185e-23	0.8911	SERPINA12	6551_94	96.6678	decode
rs75806984	A	G	0.1863	0.0265	0.028764	0.0451	9.371e-11	0.5563	SERPINA12	6551_94	41.9495	decode
rs75899192	C	G	-0.1716	-0.0091	0.017655	0.0192	2.492e-22	0.6381	SERPINA12	6551_94	94.4711	decode
rs75909002	C	T	-0.0764	-0.0359	0.013248	0.0138	8.074e-09	0.009434	SERPINA12	6551_94	33.2572	decode
rs76683768	C	A	-0.1872	-0.032	0.025934	0.0271	5.26e-13	0.238	SERPINA12	6551_94	52.1042	decode
rs76915279	C	T	-0.2013	0.0084	0.022048	0.031	6.841e-20	0.7865	SERPINA12	6551_94	83.3584	decode
rs77268954	T	C	-0.1629	0.0206	0.020979	0.02	8.167e-15	0.3042	SERPINA12	6551_94	60.2938	decode
rs78358551	T	C	0.2683	0.0163	0.023824	0.0273	2.03e-29	0.5512	SERPINA12	6551_94	126.827	decode
rs78572042	T	G	0.3897	-0.0017	0.022365	0.0198	5.396e-68	0.9315	SERPINA12	6551_94	303.615	decode
rs79244413	A	T	0.0815	-0.0374	0.01417	0.0144	8.848e-09	0.009188	SERPINA12	6551_94	33.0808	decode
rs8013636	A	T	-0.2564	-0.0135	0.011747	0.0123	1.282e-105	0.273	SERPINA12	6551_94	476.411	decode
rs9323911	A	G	0.0935	-0.0057	0.012368	0.0137	4.027e-14	0.6794	SERPINA12	6551_94	57.1511	decode
rs9671457	T	C	-0.2409	0.0044	0.009447	0.0099	1.932e-143	0.66	SERPINA12	6551_94	650.258	decode
rs2965142	G	A	0.0966	-0.0072	0.016598	0.0204	5.889e-09	0.7234	PVRL2	6245_4	33.8721	decode
rs440277	A	G	-0.0504	-0.0199	0.008791	0.0093	9.878e-09	0.03306	PVRL2	6245_4	32.8689	decode
rs1260326	C	T	0.0866	-0.0117	0.008392	0.0083	5.745e-25	0.1602	GCKR	5223_59	106.489	decode
rs41288829	T	C	-0.119	0.0089	0.021662	0.0274	3.942e-08	0.7451	GCKR	5223_59	30.1784	decode
rs74974231	A	G	0.0575	-0.0156	0.009685	0.0107	2.905e-09	0.143	PLCG1	4563_61	35.2482	decode
rs753381	C	T	0.0669	0.0109	0.007994	0.0085	5.799e-17	0.2015	PLCG1	4563_61	70.0364	decode
rs11085197	C	G	-0.1038	-0.0162	0.009477	0.0102	6.431e-28	0.1117	C3	4480_59	119.965	decode
rs112950248	G	A	-0.3741	-0.0508	0.017681	0.0237	2.311e-99	0.03187	PLAU	4158_54	447.674	decode
rs113667161	C	G	-0.3641	-0.0162	0.0214	0.0293	6.43e-65	0.5817	PLAU	4158_54	289.477	decode
rs116843906	C	T	-0.1226	0.0393	0.022175	0.026	3.224e-08	0.1305	PLAU	4158_54	30.5671	decode
rs11817132	C	G	0.1123	0.0067	0.011337	0.0128	3.922e-23	0.6028	PLAU	4158_54	98.1213	decode
rs146287686	A	G	-0.2966	0.0094	0.031273	0.0472	2.44e-21	0.8427	PLAU	4158_54	89.9504	decode
rs150014740	A	G	-0.0771	-0.0369	0.01344	0.0182	9.665e-09	0.04278	PLAU	4158_54	32.9087	decode
rs150026080	T	C	-0.4302	0.0019	0.020705	0.0351	6.851e-96	0.9567	PLAU	4158_54	431.708	decode
rs2227551	T	G	-0.2871	-0.0636	0.009217	0.0091	5.214e-213	2.566e-12	PLAU	4158_54	970.258	decode
rs2227581	A	G	-0.105	-0.0467	0.013684	0.0217	1.676e-14	0.03129	PLAU	4158_54	58.8779	decode
rs2664283	C	T	-0.191	-0.0465	0.015806	0.0185	1.279e-33	0.01212	PLAU	4158_54	146.024	decode
rs4745718	C	T	0.0916	0.0255	0.01391	0.0151	4.543e-11	0.09111	PLAU	4158_54	43.3647	decode
rs4746137	C	T	0.0704	0.0079	0.009659	0.0128	3.137e-13	0.5385	PLAU	4158_54	53.1228	decode
rs61864473	T	C	0.305	0.0308	0.031522	0.0306	3.817e-22	0.3151	PLAU	4158_54	93.6208	decode
rs61864538	G	T	0.081	0.0136	0.01151	0.0152	1.959e-12	0.3693	PLAU	4158_54	49.5244	decode
rs7069013	G	T	-0.2646	-0.0359	0.023708	0.0393	6.345e-29	0.3619	PLAU	4158_54	124.563	decode
rs7094073	T	C	0.1284	0.0267	0.01074	0.013	6.124e-33	0.04013	PLAU	4158_54	142.929	decode
rs72814380	G	A	0.2302	0.0385	0.026561	0.0243	4.448e-18	0.1131	PLAU	4158_54	75.1142	decode
rs77079999	G	A	0.1966	0.0318	0.024088	0.0273	3.306e-16	0.243	PLAU	4158_54	66.614	decode
rs77468362	T	C	0.0881	-0.0371	0.015916	0.0161	3.107e-08	0.02139	PLAU	4158_54	30.6397	decode
rs7077401	G	A	-0.0548	-0.0142	0.008203	0.0087	2.384e-11	0.1042	IL15RA	3445_53	44.6288	decode
rs112168853	A	G	-0.5492	-0.1198	0.040869	0.0521	3.618e-41	0.0214	EPHA1	3431_54	180.581	decode
rs112619771	C	T	-0.2588	0.0615	0.02258	0.0312	2.064e-30	0.04869	EPHA1	3431_54	131.365	decode
rs113104457	A	C	0.2031	0.0484	0.028637	0.0406	1.32e-12	0.2336	EPHA1	3431_54	50.2996	decode
rs1131883	T	C	0.1389	-0.0104	0.02494	0.0246	2.558e-08	0.6713	EPHA1	3431_54	31.0178	decode
rs11771082	A	G	-0.0877	0.0007	0.009916	0.0118	9.203e-19	0.9504	EPHA1	3431_54	78.2215	decode
rs117926980	C	G	0.4482	0.0042	0.021574	0.0229	7.244e-96	0.8552	EPHA1	3431_54	431.601	decode
rs117978799	T	C	-0.5962	-0.0249	0.041395	0.0443	4.967e-47	0.5732	EPHA1	3431_54	207.438	decode
rs118134335	T	C	0.1694	0.0482	0.030587	0.0372	3.053e-08	0.195	EPHA1	3431_54	30.6728	decode
rs12537440	A	G	-0.2034	-0.0155	0.012565	0.013	6.118e-59	0.2312	EPHA1	3431_54	262.046	decode
rs12671578	A	G	-0.2192	0.0046	0.009811	0.0091	1.415e-110	0.6139	EPHA1	3431_54	499.177	decode
rs138744483	C	T	-0.3545	-0.0533	0.033895	0.0393	1.337e-25	0.1748	EPHA1	3431_54	109.386	decode
rs138837727	T	G	0.2987	0.0151	0.043359	0.0503	5.621e-12	0.7637	EPHA1	3431_54	47.4583	decode
rs141354594	A	T	-0.1406	-0.0029	0.025595	0.0421	3.945e-08	0.9445	EPHA1	3431_54	30.1759	decode
rs143804816	T	G	0.265	0.0419	0.026776	0.037	4.288e-23	0.2582	EPHA1	3431_54	97.9491	decode
rs144684412	C	T	0.2498	0.0121	0.037818	0.035	3.967e-11	0.7296	EPHA1	3431_54	43.6303	decode
rs147652627	C	G	-0.1876	-0.0305	0.023459	0.0257	1.276e-15	0.2356	EPHA1	3431_54	63.9509	decode
rs187049526	T	C	0.1974	-0.0188	0.030154	0.0779	5.894e-11	0.8093	EPHA1	3431_54	42.8553	decode
rs187600325	A	G	0.2129	-0.0307	0.024315	0.0336	2.026e-18	0.3604	EPHA1	3431_54	76.666	decode
rs192770468	A	C	-0.2298	-0.0001	0.015153	0.0212	5.962e-52	0.9966	EPHA1	3431_54	229.987	decode
rs200291394	A	G	0.2015	0.0089	0.011944	0.0402	7.519e-64	0.8239	EPHA1	3431_54	284.61	decode
rs200985783	C	A	-0.2681	-0.0163	0.013381	0.0534	2.707e-89	0.7602	EPHA1	3431_54	401.436	decode
rs2242490	T	C	0.1171	-0.0157	0.012374	0.0115	2.984e-21	0.1728	EPHA1	3431_54	89.5558	decode
rs28483764	A	G	-0.2274	-0.0242	0.018057	0.0147	2.29e-36	0.1002	EPHA1	3431_54	158.595	decode
rs28677954	C	T	0.1309	-0.0013	0.012312	0.0108	2.113e-26	0.9073	EPHA1	3431_54	113.037	decode
rs2966677	A	G	0.1075	0.0177	0.011761	0.0138	6.241e-20	0.2001	EPHA1	3431_54	83.5465	decode
rs34372369	A	G	-0.3544	0.0172	0.026155	0.0182	7.947e-42	0.3466	EPHA1	3431_54	183.602	decode
rs377270102	T	C	-0.1677	-0.0138	0.012625	0.02	2.879e-40	0.4917	EPHA1	3431_54	176.443	decode
rs41277428	A	G	-1.076	-0.0112	0.01098	0.0157	0	0.4766	EPHA1	3431_54	9603.29	decode
rs4568530	C	T	0.0911	-0.0088	0.016506	0.016	3.407e-08	0.5828	EPHA1	3431_54	30.4616	decode
rs4725613	T	C	0.0652	0.0073	0.009376	0.0091	3.554e-12	0.4244	EPHA1	3431_54	48.3571	decode
rs4726618	T	C	0.3004	-0.0001	0.009802	0.0092	2.976e-206	0.9939	EPHA1	3431_54	939.227	decode
rs4726620	T	C	0.1756	0.0197	0.031992	0.0239	4.045e-08	0.4098	EPHA1	3431_54	30.1277	decode
rs556253410	C	T	0.2668	0.0624	0.014754	0.0625	4.359e-73	0.318	EPHA1	3431_54	327.003	decode
rs62472688	G	T	0.131	0.007	0.021863	0.0224	2.073e-09	0.7529	EPHA1	3431_54	35.9024	decode
rs62486267	T	C	0.1038	0.0176	0.009322	0.016	8.529e-29	0.2728	EPHA1	3431_54	123.987	decode
rs62487233	G	T	-0.3987	-0.0198	0.015893	0.0174	6.931e-139	0.2558	EPHA1	3431_54	629.333	decode
rs6464546	A	G	-0.1344	-0.0098	0.009524	0.0094	3.195e-45	0.2985	EPHA1	3431_54	199.141	decode
rs6954291	T	C	0.0816	0.0196	0.011774	0.0108	4.197e-12	0.06983	EPHA1	3431_54	48.0322	decode
rs72611578	T	G	0.1333	0.006	0.020206	0.0242	4.192e-11	0.8027	EPHA1	3431_54	43.5211	decode
rs73170659	C	T	-0.3726	-0.0112	0.02874	0.0318	1.948e-38	0.7242	EPHA1	3431_54	168.079	decode
rs75070564	C	G	-0.1571	-0.0223	0.013143	0.0131	6.265e-33	0.08858	EPHA1	3431_54	142.877	decode
rs77012740	G	A	-0.4928	-0.026	0.03752	0.0492	2.094e-39	0.5979	EPHA1	3431_54	172.511	decode
rs77846201	T	C	-0.2165	-0.0222	0.025161	0.0261	7.66e-18	0.3955	EPHA1	3431_54	74.0389	decode
rs7794560	C	T	0.121	0.0115	0.011791	0.0106	1.045e-24	0.2768	EPHA1	3431_54	105.31	decode
rs7802536	G	A	-0.2073	0.0047	0.011499	0.0102	1.168e-72	0.6464	EPHA1	3431_54	324.996	decode
rs7803432	C	G	0.1739	0.0104	0.011834	0.0126	6.989e-49	0.4105	EPHA1	3431_54	215.941	decode
rs78669493	A	G	0.1718	-0.0088	0.025045	0.0354	6.904e-12	0.8043	EPHA1	3431_54	47.0548	decode
rs79790719	T	G	0.1097	-0.0249	0.018601	0.0209	3.692e-09	0.2325	EPHA1	3431_54	34.7809	decode
rs79967252	A	G	-0.2502	0.124	0.030216	0.0661	1.228e-16	0.06065	EPHA1	3431_54	68.5647	decode
rs940702	T	C	0.2094	0.0048	0.010739	0.0106	1.11e-84	0.6517	EPHA1	3431_54	380.212	decode
rs9640381	C	T	-0.2274	-0.0206	0.0093	0.009	4.916e-132	0.02181	EPHA1	3431_54	597.881	decode
rs9640386	A	G	0.266	0.0079	0.009628	0.0094	5.047e-168	0.4042	EPHA1	3431_54	763.293	decode
rs10866002	G	A	0.1052	0.0053	0.011252	0.0124	8.818e-21	0.6714	IL17RD	3376_49	87.4122	decode
rs11130567	T	C	0.1004	-0.0004	0.008353	0.0101	2.816e-33	0.9683	IL17RD	3376_49	144.472	decode
rs11130576	G	A	-0.114	0.0263	0.013856	0.0167	1.911e-16	0.1148	IL17RD	3376_49	67.6915	decode
rs112467103	G	C	-0.1383	0.0098	0.015053	0.0193	4.029e-20	0.6121	IL17RD	3376_49	84.4108	decode
rs112856374	G	C	0.425	-0.0111	0.024608	0.0312	7.834e-67	0.7212	IL17RD	3376_49	298.281	decode
rs113922698	A	G	0.1341	-0.0239	0.021673	0.0245	6.114e-10	0.3285	IL17RD	3376_49	38.2842	decode
rs114263587	C	T	0.3367	-0.0326	0.021801	0.0258	8.233e-54	0.205	IL17RD	3376_49	238.525	decode
rs115111854	T	C	0.4459	-0.0147	0.03595	0.0304	2.508e-35	0.6284	IL17RD	3376_49	153.843	decode
rs116258515	T	C	0.215	-0.0862	0.036997	0.0404	6.201e-09	0.03272	IL17RD	3376_49	33.771	decode
rs116753784	T	C	0.4594	-0.0251	0.039458	0.0369	2.497e-31	0.4964	IL17RD	3376_49	135.554	decode
rs11707555	T	G	-0.1098	0.0047	0.014147	0.0161	8.396e-15	0.7674	IL17RD	3376_49	60.2388	decode
rs13090171	A	G	-0.1126	-0.0073	0.017206	0.0216	5.983e-11	0.7367	IL17RD	3376_49	42.8269	decode
rs143030302	G	A	0.2352	-0.0345	0.012547	0.0151	2.11e-78	0.02257	IL17RD	3376_49	351.394	decode
rs146856759	A	G	0.118	0.0343	0.020016	0.0258	3.743e-09	0.1839	IL17RD	3376_49	34.7544	decode
rs147250948	T	C	0.4496	-0.0365	0.022948	0.0392	1.804e-85	0.3513	IL17RD	3376_49	383.851	decode
rs17216816	T	A	-0.0623	-0.0162	0.009419	0.0103	3.725e-11	0.1171	IL17RD	3376_49	43.7488	decode
rs1817691	G	A	-0.2122	0.0033	0.007971	0.0088	3.984e-156	0.7049	IL17RD	3376_49	708.704	decode
rs187391908	G	C	0.1872	0.0039	0.018083	0.0235	4.095e-25	0.8689	IL17RD	3376_49	107.169	decode
rs34957219	A	G	0.1215	0.003	0.008441	0.0089	5.65e-47	0.7393	IL17RD	3376_49	207.188	decode
rs4535195	C	A	0.0644	0.0022	0.008452	0.01	2.545e-14	0.8286	IL17RD	3376_49	58.0568	decode
rs4681717	T	C	0.3912	-0.0074	0.00893	0.0104	0	0.4782	IL17RD	3376_49	1919.09	decode
rs55825084	A	T	0.4144	0.0028	0.033074	0.0258	5.155e-36	0.9136	IL17RD	3376_49	156.988	decode
rs56259671	G	T	-0.0944	-0.0232	0.01152	0.0125	2.52e-16	0.06337	IL17RD	3376_49	67.1489	decode
rs61515277	A	C	0.1388	0.0019	0.021644	0.0226	1.427e-10	0.9329	IL17RD	3376_49	41.1248	decode
rs62249769	T	C	-0.1056	0.0124	0.018137	0.0272	5.808e-09	0.6474	IL17RD	3376_49	33.8998	decode
rs6792170	A	G	0.1142	-0.0128	0.008286	0.009	3.265e-43	0.154	IL17RD	3376_49	189.951	decode
rs6800401	A	G	0.0709	-0.0063	0.010183	0.0119	3.338e-12	0.5986	IL17RD	3376_49	48.4776	decode
rs7431380	G	T	-0.1393	0.0019	0.008007	0.0087	8.553e-68	0.8251	IL17RD	3376_49	302.665	decode
rs75519644	A	C	0.2805	0.0071	0.018478	0.0241	4.768e-52	0.7678	IL17RD	3376_49	230.439	decode
rs75590162	A	C	-0.1033	0.0186	0.014137	0.0159	2.729e-13	0.2428	IL17RD	3376_49	53.3932	decode
rs75959875	T	C	-0.0823	0.0168	0.011874	0.0133	4.171e-12	0.2065	IL17RD	3376_49	48.0403	decode
rs7611972	T	C	0.1174	-0.0066	0.009903	0.0117	2.032e-32	0.5751	IL17RD	3376_49	140.541	decode
rs76322208	T	C	-0.1543	-0.0255	0.019146	0.0196	7.683e-16	0.194	IL17RD	3376_49	64.9495	decode
rs7640279	C	A	-0.1304	0.0003	0.008112	0.0087	3.831e-58	0.9712	IL17RD	3376_49	258.404	decode
rs77535308	T	C	0.1552	0.0551	0.018061	0.0268	8.459e-18	0.04006	IL17RD	3376_49	73.8414	decode
rs111460848	T	C	0.1481	0.0968	0.020098	0.0355	1.719e-13	0.006409	CXCL5	2979_8	54.3006	decode
rs138723628	G	A	0.1584	0.0292	0.024653	0.0487	1.317e-10	0.5484	CXCL5	2979_8	41.283	decode
rs2195545	T	C	-0.0644	0.0001	0.007956	0.0095	5.772e-16	0.9925	CXCL5	2979_8	65.5213	decode
rs352045	G	T	-0.1975	-0.0347	0.010906	0.0128	2.724e-73	0.006572	CXCL5	2979_8	327.947	decode
rs352054	A	G	-0.1051	0.0133	0.018502	0.0249	1.343e-08	0.5941	CXCL5	2979_8	32.2677	decode
rs77614235	T	A	0.1565	0.0315	0.022444	0.0319	3.107e-12	0.3238	CXCL5	2979_8	48.6215	decode
rs10454897	T	C	-0.051	-0.0102	0.00784	0.0091	7.753e-11	0.2579	ARSB	3172_28	42.3164	decode
rs113715862	C	T	0.1425	0.0224	0.022647	0.0258	3.128e-10	0.3863	ARSB	3172_28	39.5921	decode
rs11743362	A	G	-0.1293	-0.0137	0.007782	0.0083	5.369e-62	0.09761	ARSB	3172_28	276.067	decode
rs2431330	G	A	-0.0479	-0.0262	0.007807	0.0082	8.503e-10	0.001454	ARSB	3172_28	37.6446	decode
rs338460	A	G	-0.053	-0.0125	0.007815	0.0087	1.19e-11	0.1542	ARSB	3172_28	45.9932	decode
rs672413	G	A	-0.1191	-0.0078	0.008915	0.0093	1.033e-40	0.4037	ARSB	3172_28	178.476	decode
rs7701762	T	G	0.1354	-0.0262	0.020918	0.026	9.615e-11	0.3131	ARSB	3172_28	41.8984	decode
rs17658212	T	C	-0.3977	0.0039	0.019338	0.0177	5.606e-94	0.8251	SPINT1	2828_82	422.949	decode
rs188424975	A	T	-0.3006	-0.0271	0.036141	0.0561	8.991e-17	0.6291	SPINT1	2828_82	69.1795	decode
rs35189772	G	A	-0.0774	0.0186	0.012392	0.0126	4.209e-10	0.1411	SPINT1	2828_82	39.0121	decode
rs631077	A	C	-0.0526	-0.0036	0.008834	0.0085	2.614e-09	0.6699	SPINT1	2828_82	35.4533	decode
rs643875	T	C	0.0808	0.0072	0.010401	0.011	7.934e-15	0.5104	SPINT1	2828_82	60.3493	decode
rs6492970	A	G	0.0628	-0.0066	0.008412	0.0087	8.312e-14	0.4439	SPINT1	2828_82	55.7341	decode
rs10408682	T	C	-0.0984	0.0031	0.012163	0.0119	5.97e-16	0.7921	C3	2754_50	65.4499	decode
rs11539938	C	T	-0.0526	-0.0276	0.008018	0.0106	5.371e-11	0.00903	AES	18396_10	43.0367	decode
rs10922098	T	C	-0.108	0.0334	0.007987	0.0084	1.173e-41	7.065e-05	CFHR3	16836_1	182.844	decode
rs378078	T	C	-0.0627	0.0257	0.009781	0.0191	1.451e-10	0.1783	CFHR3	16836_1	41.0931	decode
rs75990074	T	C	-0.1469	0.0401	0.024305	0.0318	1.504e-09	0.2075	CFHR3	16836_1	36.5302	decode
rs76258418	T	C	-0.0577	0.0174	0.010526	0.015	4.219e-08	0.2435	CFHR3	16836_1	30.0486	decode
rs4760791	G	A	0.0487	-0.0071	0.008094	0.0101	1.782e-09	0.4853	LGR5	16296_43	36.2019	decode
rs7305333	C	A	-0.1398	0.0275	0.019703	0.0215	1.289e-12	0.2004	LGR5	16296_43	50.3442	decode
rs10748016	T	A	-0.0475	-0.0351	0.008633	0.0092	3.752e-08	0.0001257	WIF1	16070_7	30.2736	decode
rs466104	C	T	-0.0584	-0.0061	0.008101	0.0086	5.62e-13	0.481	WIF1	16070_7	51.9695	decode
rs17127770	C	T	0.1106	0.0368	0.0162	0.0187	8.664e-12	0.04931	FBLN5	15585_304	46.6101	decode
rs2430349	G	A	-0.0839	0.0036	0.009193	0.0097	7.089e-20	0.7115	FBLN5	15585_304	83.2932	decode
rs55785433	C	T	-0.0855	0.0166	0.013475	0.0136	2.223e-10	0.2234	FBLN5	15585_304	40.2601	decode
rs917907	T	A	-0.048	0.0046	0.008752	0.0101	4.144e-08	0.6492	FBLN5	15585_304	30.0793	decode
rs6958168	G	T	0.0729	0.0068	0.01072	0.0105	1.045e-11	0.5177	CCM2	12347_29	46.2451	decode
rs12478841	G	A	0.0535	0.0121	0.009683	0.0093	3.288e-08	0.1913	NRBP1	12616_45	30.5273	decode
rs7967954	A	G	0.0595	-0.0143	0.008003	0.0086	1.051e-13	0.09754	LIMA1	11543_84	55.2749	decode
rs10007111	G	A	-0.066	-0.0237	0.008377	0.0089	3.309e-15	0.007554	SPP1	13113_7	62.0742	decode
rs116237853	G	C	-0.175	0.0276	0.021966	0.0327	1.628e-15	0.3979	SPP1	13113_7	63.4708	decode
rs17013517	C	T	-0.0693	-0.0044	0.010448	0.011	3.298e-11	0.6922	SPP1	13113_7	43.9947	decode
rs28357094	G	T	-0.0676	-0.0253	0.010378	0.0103	7.318e-11	0.01443	SPP1	13113_7	42.4293	decode
rs533782097	T	C	-0.0984	-0.0087	0.015004	0.0232	5.451e-11	0.7076	SPP1	13113_7	43.0107	decode
rs62315986	T	C	-0.0613	0.0075	0.00921	0.0093	2.822e-11	0.4183	SPP1	13113_7	44.2998	decode
rs6532025	G	A	-0.1324	0.0501	0.020544	0.0196	1.158e-10	0.01039	SPP1	13113_7	41.5342	decode
rs9996125	A	G	-0.109	0.0119	0.014523	0.0164	6.129e-14	0.4666	SPP1	13113_7	56.3301	decode
rs10754443	T	A	-0.1037	0.0078	0.012673	0.0143	2.771e-16	0.5846	CD58	10938_13	66.9574	decode
rs149122274	A	G	0.3156	0.0279	0.028626	0.0344	2.895e-28	0.4178	CD58	10938_13	121.549	decode
rs61789227	G	A	0.6656	0.0188	0.027448	0.0382	6.699e-130	0.6227	CD58	10938_13	588.038	decode
rs74517097	G	T	0.1442	-0.0181	0.025476	0.0291	1.512e-08	0.534	CD58	10938_13	32.0382	decode
rs2435382	T	A	-0.1148	-0.0097	0.008361	0.0099	6.609e-43	0.3283	CSGALNACT2	10772_21	188.524	decode
rs2503869	G	A	-0.0492	-0.0093	0.007922	0.0097	5.279e-10	0.3377	CSGALNACT2	10772_21	38.571	decode
rs71505665	T	C	0.0593	0.0174	0.010734	0.011	3.303e-08	0.1142	CSGALNACT2	10772_21	30.5201	decode
rs78146028	C	A	-0.066	-0.0001	0.012073	0.0137	4.587e-08	0.9933	CSGALNACT2	10772_21	29.8853	decode
rs1053008	G	A	-0.1017	-0.0035	0.01335	0.0183	2.575e-14	0.8463	LILRA5	8766_29	58.0336	decode
rs111305761	C	T	-0.1607	0.0033	0.013397	0.0134	3.75e-33	0.8076	LILRA5	8766_29	143.885	decode
rs111847639	A	G	-0.0852	0.0347	0.015414	0.0192	3.25e-08	0.07058	LILRA5	8766_29	30.5526	decode
rs112312277	T	G	0.1259	0.0171	0.017573	0.02	7.81e-13	0.3933	LILRA5	8766_29	51.3286	decode
rs11665925	G	A	-0.0681	-0.0059	0.010118	0.0104	1.69e-11	0.5696	LILRA5	8766_29	45.3007	decode
rs11671231	T	C	0.1963	0.0112	0.021794	0.0362	2.12e-19	0.7571	LILRA5	8766_29	81.1272	decode
rs116973852	A	G	0.2312	-0.0433	0.038054	0.0646	1.236e-09	0.503	LILRA5	8766_29	36.9126	decode
rs117114215	G	A	-0.2285	0.1184	0.039869	0.0416	9.969e-09	0.004381	LILRA5	8766_29	32.8475	decode
rs117799865	A	C	-0.1356	0.0209	0.023732	0.0253	1.105e-08	0.409	LILRA5	8766_29	32.6476	decode
rs11881683	G	A	-0.0618	-0.0023	0.00876	0.0094	1.732e-12	0.8063	LILRA5	8766_29	49.7701	decode
rs141001499	T	A	-0.2065	0.0544	0.024315	0.0354	2.021e-17	0.1244	LILRA5	8766_29	72.126	decode
rs142777987	A	G	-0.2273	0.0145	0.033775	0.0679	1.699e-11	0.8311	LILRA5	8766_29	45.2906	decode
rs143067540	T	C	-0.3447	-0.0383	0.02292	0.0297	4.06e-51	0.1966	LILRA5	8766_29	226.18	decode
rs143936046	A	G	-0.5229	-0.0181	0.021742	0.0327	8.334e-128	0.5793	LILRA5	8766_29	578.413	decode
rs150008852	A	G	-0.1711	0.0106	0.027259	0.0355	3.454e-10	0.7654	LILRA5	8766_29	39.3985	decode
rs150176516	T	C	-0.2122	0.0516	0.036105	0.061	4.171e-09	0.3979	LILRA5	8766_29	34.5427	decode
rs182476546	A	G	-0.1784	-0.0403	0.02854	0.044	4.08e-10	0.359	LILRA5	8766_29	39.0735	decode
rs1834699	A	G	-0.1354	0.0049	0.020234	0.0311	2.204e-11	0.8752	LILRA5	8766_29	44.7789	decode
rs188411739	T	C	-0.1965	-0.0489	0.029432	0.0849	2.449e-11	0.5646	LILRA5	8766_29	44.5744	decode
rs34395804	T	A	0.0748	-0.0156	0.012381	0.0158	1.525e-09	0.3239	LILRA5	8766_29	36.4999	decode
rs35387445	T	C	-0.1479	-0.0175	0.026843	0.0293	3.59e-08	0.5509	LILRA5	8766_29	30.3581	decode
rs36068997	C	T	0.0632	0.0199	0.010058	0.0117	3.308e-10	0.08866	LILRA5	8766_29	39.4831	decode
rs371170022	G	C	-0.1391	0.0363	0.025396	0.0706	4.322e-08	0.6071	LILRA5	8766_29	30.0002	decode
rs3848620	T	C	0.1861	0.004	0.009194	0.0099	4.282e-91	0.6874	LILRA5	8766_29	409.717	decode
rs3859534	G	A	-0.0782	0.0006	0.009645	0.0101	5.139e-16	0.9549	LILRA5	8766_29	65.7369	decode
rs3892786	C	G	0.1105	0.0211	0.011191	0.0122	5.414e-23	0.08409	LILRA5	8766_29	97.496	decode
rs4023899	G	C	-0.1268	-0.0167	0.017228	0.0615	1.837e-13	0.7855	LILRA5	8766_29	54.1712	decode
rs421685	C	A	0.2187	0.0424	0.023287	0.0225	5.924e-21	0.06026	LILRA5	8766_29	88.2004	decode
rs429539	T	C	-0.0641	-0.008	0.00945	0.0108	1.177e-11	0.4578	LILRA5	8766_29	46.01	decode
rs431001	G	A	0.4664	0.027	0.006891	0.0101	0	0.00749	LILRA5	8766_29	4580.92	decode
rs4806741	G	A	-0.127	-0.0071	0.009679	0.0109	2.495e-39	0.5146	LILRA5	8766_29	172.166	decode
rs548828249	T	A	-0.2384	0.0768	0.024971	0.0642	1.336e-21	0.2311	LILRA5	8766_29	91.1466	decode
rs555575148	G	C	-0.1755	-0.2009	0.023202	0.1061	3.911e-14	0.05842	LILRA5	8766_29	57.2141	decode
rs60337359	A	G	0.2158	0.0388	0.028753	0.0319	6.133e-14	0.2238	LILRA5	8766_29	56.3296	decode
rs606851	G	A	0.1041	0.0058	0.009424	0.0105	2.288e-28	0.5832	LILRA5	8766_29	122.02	decode
rs62147272	A	G	-0.0905	0.0327	0.014503	0.0159	4.378e-10	0.04053	LILRA5	8766_29	38.9387	decode
rs7249492	C	A	-0.075	0.0058	0.009114	0.009	1.883e-16	0.5208	LILRA5	8766_29	67.7181	decode
rs7251046	A	G	0.0819	0.0111	0.010708	0.0103	2.031e-14	0.2817	LILRA5	8766_29	58.4994	decode
rs7255954	A	C	0.0663	-0.0027	0.009327	0.0106	1.174e-12	0.7952	LILRA5	8766_29	50.5293	decode
rs7259731	T	G	0.0889	0.013	0.012753	0.0163	3.155e-12	0.4264	LILRA5	8766_29	48.5936	decode
rs73053436	G	T	0.1938	0.0395	0.020273	0.027	1.181e-21	0.1426	LILRA5	8766_29	91.3843	decode
rs73055464	A	G	0.1704	-0.0185	0.02165	0.0292	3.532e-15	0.5264	LILRA5	8766_29	61.9474	decode
rs73615921	C	G	-0.3164	-0.0027	0.036359	0.0353	3.255e-18	0.9394	LILRA5	8766_29	75.7267	decode
rs75814910	A	C	0.2832	0.0045	0.019505	0.0181	9.179e-48	0.8027	LILRA5	8766_29	210.812	decode
rs76057368	T	C	0.1373	-0.004	0.01663	0.0179	1.502e-16	0.8229	LILRA5	8766_29	68.1642	decode
rs76905990	A	G	-0.1895	0.0074	0.015904	0.0157	9.832e-33	0.6355	LILRA5	8766_29	141.973	decode
rs78260145	G	C	-0.2795	0.0498	0.034124	0.0299	2.596e-16	0.09581	LILRA5	8766_29	67.0878	decode
rs80047999	T	C	0.1888	0.0075	0.023018	0.0265	2.357e-16	0.7777	LILRA5	8766_29	67.2773	decode
rs9676915	T	A	-0.1336	0.0327	0.023767	0.0368	1.895e-08	0.3739	LILRA5	8766_29	31.5983	decode
rs10447396	A	G	0.1156	0.0043	0.009245	0.0091	7.041e-36	0.6382	MAPK13	5006_71	156.351	decode
rs6919836	T	C	0.0601	0.0175	0.009123	0.0123	4.468e-11	0.1546	MAPK13	5006_71	43.3984	decode
rs79207018	C	T	0.1507	-0.0333	0.027366	0.0296	3.652e-08	0.2601	MAPK13	5006_71	30.3252	decode
rs1035029	A	G	0.1156	0.0407	0.008523	0.0089	6.598e-42	4.63e-06	C5	2381_52	183.963	decode
rs10984968	T	C	-0.2441	-0.0606	0.030647	0.0413	1.652e-15	0.1415	C5	2381_52	63.4395	decode
rs112281448	A	G	-0.1117	-0.0168	0.018262	0.0202	9.567e-10	0.4036	C5	2381_52	37.4119	decode
rs117268816	T	G	0.1358	-0.0033	0.023888	0.0265	1.309e-08	0.8999	C5	2381_52	32.3177	decode
rs12237868	T	A	0.1355	-0.0056	0.014365	0.0147	3.992e-21	0.7024	C5	2381_52	88.9749	decode
rs13302027	C	T	0.0642	0.0179	0.010418	0.0115	7.177e-10	0.1201	C5	2381_52	37.9753	decode
rs306784	T	G	-0.063	-0.0225	0.008925	0.009	1.676e-12	0.01284	C5	2381_52	49.827	decode
rs62578421	T	C	0.1471	-0.028	0.020597	0.0246	9.209e-13	0.2546	C5	2381_52	51.0055	decode
rs72758178	G	A	-0.1817	-0.0492	0.018385	0.0221	4.937e-23	0.02635	C5	2381_52	97.6748	decode
rs76146514	T	C	-0.1642	-0.0011	0.018479	0.0208	6.35e-19	0.9573	C5	2381_52	78.9568	decode
rs79521092	A	G	-0.1727	0.0222	0.031028	0.0557	2.608e-08	0.6904	C5	2381_52	30.9797	decode
rs148634192	G	A	-0.174	0.0718	0.029449	0.0529	3.451e-09	0.1744	LCP1	17231_1	34.9106	decode
rs150830439	T	C	-0.2345	-0.0171	0.031152	0.0447	5.169e-14	0.7025	LCP1	17231_1	56.6649	decode
rs17843980	T	C	-0.3932	-0.0051	0.033066	0.043	1.31e-32	0.9056	LCP1	17231_1	141.405	decode
rs17844104	A	G	-0.0708	-0.0103	0.011662	0.0133	1.272e-09	0.441	LCP1	17231_1	36.857	decode
rs34813434	G	C	-0.0561	0.0043	0.008828	0.0095	2.084e-10	0.6517	LCP1	17231_1	40.3832	decode
rs4942445	C	A	-0.2326	-0.0159	0.035987	0.0302	1.024e-10	0.5986	LCP1	17231_1	41.7761	decode
rs56094809	T	C	-0.1794	0.0178	0.020859	0.0274	7.944e-18	0.5163	LCP1	17231_1	73.9704	decode
rs6561269	A	G	-0.1151	0.0275	0.018794	0.019	9.114e-10	0.147	LCP1	17231_1	37.507	decode
rs7990889	G	C	-0.1186	0.0011	0.009152	0.01	2.077e-38	0.9103	LCP1	17231_1	167.934	decode
rs9567579	T	A	0.0759	0.0171	0.011006	0.0114	5.346e-12	0.1357	LCP1	17231_1	47.5581	decode
rs10947917	C	T	-0.0914	-0.0053	0.011913	0.0138	1.691e-14	0.7002	TREM2	16300_4	58.864	decode
rs10947918	A	G	-0.1068	-0.0156	0.013283	0.0175	8.98e-16	0.3704	TREM2	16300_4	64.6473	decode
rs114812713	C	G	-0.2753	-0.0067	0.0194	0.029	1.051e-45	0.8183	TREM2	16300_4	201.377	decode
rs115550458	C	T	-0.1784	0.025	0.024597	0.023	4.079e-13	0.2758	TREM2	16300_4	52.6048	decode
rs11759347	A	C	-0.1143	0.0165	0.009771	0.0111	1.314e-31	0.1368	TREM2	16300_4	136.84	decode
rs146936090	T	C	-0.6281	-0.0279	0.031473	0.0574	1.311e-88	0.6266	TREM2	16300_4	398.273	decode
rs147685533	A	G	-0.2366	0.0186	0.0217	0.0286	1.112e-27	0.5156	TREM2	16300_4	118.88	decode
rs150504577	C	T	-0.0816	-0.005	0.013998	0.02	5.564e-09	0.8023	TREM2	16300_4	33.982	decode
rs16893950	G	C	-0.1842	0.0256	0.016676	0.0166	2.293e-28	0.1233	TREM2	16300_4	122.01	decode
rs17644657	G	A	0.0497	-0.0062	0.008153	0.009	1.088e-09	0.4903	TREM2	16300_4	37.1602	decode
rs188904277	A	G	-1.1852	-0.0348	0.038561	0.0567	1.891e-207	0.5396	TREM2	16300_4	944.684	decode
rs2223592	A	C	0.0555	0.0129	0.00805	0.0088	5.4e-12	0.1411	TREM2	16300_4	47.5329	decode
rs41273764	G	T	0.1241	0.025	0.021406	0.0298	6.738e-09	0.4014	TREM2	16300_4	33.6103	decode
rs6901742	G	A	-0.0548	-0.003	0.007969	0.0089	6.128e-12	0.7382	TREM2	16300_4	47.2883	decode
rs722442	G	A	0.0785	-0.0304	0.008721	0.0097	2.23e-19	0.001675	TREM2	16300_4	81.0227	decode
rs728826	A	G	0.062	0.013	0.010897	0.0132	1.273e-08	0.3265	TREM2	16300_4	32.372	decode
rs73733271	T	C	-0.0784	0.0048	0.012659	0.0193	5.896e-10	0.8028	TREM2	16300_4	38.356	decode
rs7742252	C	T	-0.056	0.0118	0.008706	0.0095	1.257e-10	0.213	TREM2	16300_4	41.3751	decode
rs7758952	G	C	-0.0573	0.0121	0.008563	0.0095	2.204e-11	0.2028	TREM2	16300_4	44.7772	decode
rs77705101	G	A	-0.5257	-0.015	0.025903	0.029	1.434e-91	0.6052	TREM2	16300_4	411.885	decode
rs80318851	G	A	-0.1505	0.052	0.017947	0.0229	5.042e-17	0.02276	TREM2	16300_4	70.3217	decode
rs9367072	T	C	-0.2306	0.0168	0.019681	0.0195	1.045e-31	0.3895	TREM2	16300_4	137.285	decode
rs9471595	T	C	-0.0912	-0.0043	0.011014	0.0119	1.228e-16	0.7175	TREM2	16300_4	68.5645	decode
rs118081057	T	C	-0.208	0.0611	0.01889	0.0258	3.386e-28	0.01777	CD59	11514_196	121.245	decode
rs147751462	C	A	0.133	-0.0231	0.022574	0.0345	3.824e-09	0.5018	CD59	11514_196	34.7125	decode
rs1628447	G	A	-0.0504	0.0052	0.008173	0.01	6.971e-10	0.6045	CD59	11514_196	38.0275	decode
rs2746633	A	G	0.0589	-0.0237	0.010198	0.0122	7.655e-09	0.05283	CD59	11514_196	33.358	decode
rs3824848	T	C	0.0599	-0.0045	0.008673	0.0097	4.98e-12	0.6459	CD59	11514_196	47.6996	decode
rs75281580	A	G	-0.133	0.007	0.021404	0.0228	5.171e-10	0.7591	CD59	11514_196	38.6112	decode
rs831603	A	G	-0.1379	0.0019	0.008346	0.0088	2.481e-61	0.827	CD59	11514_196	273.006	decode
rs831630	T	C	-0.1828	0.0162	0.008567	0.0094	5.102e-101	0.08487	CD59	11514_196	455.297	decode
rs10159366	G	A	-0.1409	-0.0136	0.011583	0.0125	4.792e-34	0.2778	CNTN2	3296_92	147.972	decode
rs1041311	T	A	-0.0681	0.0034	0.00902	0.0089	4.366e-14	0.6999	CNTN2	3296_92	57.0008	decode
rs10900434	T	C	-0.0902	0.0101	0.010267	0.0113	1.553e-18	0.3734	CNTN2	3296_92	77.1838	decode
rs111588933	T	C	-0.1661	0.0001	0.025543	0.0279	7.884e-11	0.9985	CNTN2	3296_92	42.2859	decode
rs112336736	A	G	0.2002	0.0041	0.026708	0.0234	6.58e-14	0.8607	CNTN2	3296_92	56.1882	decode
rs11240446	C	T	-0.337	-0.0077	0.037258	0.0368	1.496e-19	0.8333	CNTN2	3296_92	81.8127	decode
rs11240488	T	G	-0.0486	0.0008	0.008574	0.0099	1.442e-08	0.9348	CNTN2	3296_92	32.1296	decode
rs11240502	T	A	-0.0558	0.015	0.008667	0.0091	1.211e-10	0.1009	CNTN2	3296_92	41.4506	decode
rs11240504	A	T	0.0641	0.016	0.009026	0.0107	1.233e-12	0.1352	CNTN2	3296_92	50.4342	decode
rs11240527	T	C	-0.0478	0.0131	0.00855	0.0088	2.259e-08	0.137	CNTN2	3296_92	31.2553	decode
rs113155534	T	C	-0.0899	0.0053	0.013625	0.0186	4.168e-11	0.7775	CNTN2	3296_92	43.5358	decode
rs114018987	T	G	0.2375	-0.0285	0.027828	0.0317	1.407e-17	0.3681	CNTN2	3296_92	72.8389	decode
rs114121584	C	T	-0.2168	-0.0008	0.022177	0.0248	1.432e-22	0.9752	CNTN2	3296_92	95.5681	decode
rs114434362	G	A	-0.1411	0.0008	0.020588	0.0247	7.199e-12	0.9748	CNTN2	3296_92	46.9706	decode
rs114560368	T	C	0.1436	0.0347	0.021917	0.0339	5.68e-11	0.3064	CNTN2	3296_92	42.9286	decode
rs114677297	T	A	0.1595	-0.0055	0.029194	0.0319	4.669e-08	0.8622	CNTN2	3296_92	29.8493	decode
rs11485750	G	A	0.1098	0.006	0.009437	0.01	2.718e-31	0.5479	CNTN2	3296_92	135.374	decode
rs115101965	A	C	-0.1782	-0.0107	0.028795	0.0508	6.07e-10	0.8326	CNTN2	3296_92	38.2985	decode
rs115141296	T	C	0.3762	0.0202	0.031789	0.0374	2.6e-32	0.5894	CNTN2	3296_92	140.05	decode
rs115395269	T	A	-0.2651	0.0202	0.027337	0.0348	3.089e-22	0.5612	CNTN2	3296_92	94.0411	decode
rs11591088	A	T	0.4923	0.0202	0.019882	0.0209	2.336e-135	0.3319	CNTN2	3296_92	613.112	decode
rs116403472	G	A	0.2981	-0.0168	0.02999	0.0405	2.786e-23	0.6792	CNTN2	3296_92	98.8032	decode
rs116628037	T	C	0.422	0.0572	0.030472	0.0378	1.295e-43	0.13	CNTN2	3296_92	191.789	decode
rs116661163	G	C	-0.1798	-0.0025	0.026262	0.028	7.571e-12	0.9301	CNTN2	3296_92	46.8731	decode
rs12038904	T	C	0.2502	0.0128	0.008398	0.0087	4.853e-195	0.1405	CNTN2	3296_92	887.611	decode
rs12043569	G	C	0.1429	-0.0091	0.01014	0.0109	4.176e-45	0.4011	CNTN2	3296_92	198.604	decode
rs12097315	T	C	0.6226	0.0133	0.012098	0.0194	0	0.4932	CNTN2	3296_92	2648.45	decode
rs12119834	A	G	0.1109	0.0047	0.010259	0.0102	3.079e-27	0.6416	CNTN2	3296_92	116.857	decode
rs12406760	T	C	0.0675	-0.0073	0.010413	0.0111	9.05e-11	0.5094	CNTN2	3296_92	42.02	decode
rs138122366	T	C	0.2991	-0.0021	0.036155	0.0337	1.309e-16	0.9499	CNTN2	3296_92	68.4378	decode
rs142842585	A	G	0.2292	-0.039	0.035043	0.0437	6.131e-11	0.3719	CNTN2	3296_92	42.7786	decode
rs143048177	T	C	0.2848	-0.0194	0.031329	0.0273	9.858e-20	0.4766	CNTN2	3296_92	82.6394	decode
rs143178916	A	G	-0.2296	-0.0179	0.033707	0.043	9.653e-12	0.6777	CNTN2	3296_92	46.3985	decode
rs144716460	A	G	0.4923	0.0072	0.023184	0.0319	4.598e-100	0.8214	CNTN2	3296_92	450.903	decode
rs145338804	T	C	0.1662	-0.0085	0.027298	0.0279	1.141e-09	0.7596	CNTN2	3296_92	37.0681	decode
rs145796852	T	A	0.2924	-0.0521	0.03393	0.0428	6.834e-18	0.2237	CNTN2	3296_92	74.2655	decode
rs146826931	T	C	-0.1672	0.0181	0.021393	0.0224	5.464e-15	0.4183	CNTN2	3296_92	61.0842	decode
rs147777905	A	G	-0.1881	0.1037	0.031898	0.0422	3.702e-09	0.01409	CNTN2	3296_92	34.7737	decode
rs148495065	A	G	-0.1929	0.0264	0.028602	0.0382	1.537e-11	0.4891	CNTN2	3296_92	45.4854	decode
rs150983008	A	G	-0.1979	-0.0902	0.031723	0.0681	4.423e-10	0.1856	CNTN2	3296_92	38.9173	decode
rs151016156	A	C	-0.3626	0.0244	0.022332	0.0368	2.764e-59	0.5079	CNTN2	3296_92	263.633	decode
rs151062553	T	C	1.1464	0.0623	0.021779	0.0299	0	0.03708	CNTN2	3296_92	2770.74	decode
rs1610401	C	G	-0.1478	0.0405	0.021037	0.0284	2.132e-12	0.1541	CNTN2	3296_92	49.3607	decode
rs16854091	A	G	0.2434	0.0081	0.018936	0.0193	8.187e-38	0.6724	CNTN2	3296_92	165.221	decode
rs17346919	T	C	0.2332	0.0048	0.024673	0.022	3.335e-21	0.8276	CNTN2	3296_92	89.3333	decode
rs17346926	G	A	-0.2012	-0.066	0.027845	0.0264	4.981e-13	0.01251	CNTN2	3296_92	52.2109	decode
rs17419308	A	G	0.1195	-0.005	0.020467	0.0234	5.265e-09	0.8319	CNTN2	3296_92	34.09	decode
rs2181293	A	T	0.2753	-0.0047	0.01669	0.0163	4.008e-61	0.7709	CNTN2	3296_92	272.082	decode
rs2297836	A	G	-0.1163	-0.0017	0.015388	0.0157	4.104e-14	0.9159	CNTN2	3296_92	57.1209	decode
rs2305278	G	C	-0.369	0.0119	0.010189	0.0107	3.697e-287	0.2659	CNTN2	3296_92	1311.56	decode
rs2492986	T	G	0.1206	-0.0012	0.010337	0.0143	1.875e-31	0.9326	CNTN2	3296_92	136.115	decode
rs2595942	C	G	-0.2036	-0.0035	0.008865	0.009	9.913e-117	0.6987	CNTN2	3296_92	527.47	decode
rs2625223	T	C	-0.1336	-0.0046	0.008423	0.0088	1.163e-56	0.5966	CNTN2	3296_92	251.582	decode
rs34277475	A	C	-0.0744	-0.0123	0.010422	0.0119	9.412e-13	0.3037	CNTN2	3296_92	50.9617	decode
rs34847380	A	G	-0.1853	-0.0039	0.018788	0.0222	6.028e-23	0.8593	CNTN2	3296_92	97.2724	decode
rs3738154	T	C	-0.0742	-0.0064	0.008442	0.0097	1.505e-18	0.5055	CNTN2	3296_92	77.2533	decode
rs45479796	T	G	-0.1394	0.0656	0.024355	0.0241	1.042e-08	0.006524	CNTN2	3296_92	32.7604	decode
rs4950974	T	C	-0.2207	0.0048	0.008442	0.0089	1.202e-150	0.5909	CNTN2	3296_92	683.461	decode
rs4951186	A	G	-0.2162	0.0087	0.018042	0.0181	4.364e-33	0.6325	CNTN2	3296_92	143.596	decode
rs4951194	T	C	-0.1384	-0.0006	0.008459	0.0087	3.575e-60	0.9458	CNTN2	3296_92	267.691	decode
rs4951216	C	T	-0.1934	-0.0027	0.027992	0.0218	4.877e-12	0.9019	CNTN2	3296_92	47.7359	decode
rs546456565	G	A	0.1815	-0.003	0.025995	0.0452	2.907e-12	0.9479	CNTN2	3296_92	48.7499	decode
rs55732120	C	T	0.4487	-0.0268	0.026701	0.0438	2.249e-63	0.5415	CNTN2	3296_92	282.395	decode
rs56091501	A	G	-0.1902	-0.0181	0.01766	0.0176	4.775e-27	0.3047	CNTN2	3296_92	115.995	decode
rs58145004	T	C	-0.2021	-0.0048	0.031951	0.0291	2.527e-10	0.8694	CNTN2	3296_92	40.0096	decode
rs61819408	C	T	-0.0891	0.0081	0.011413	0.013	5.873e-15	0.5358	CNTN2	3296_92	60.9475	decode
rs61823976	A	G	-0.1922	-0.0352	0.014453	0.017	2.368e-40	0.03883	CNTN2	3296_92	176.844	decode
rs61824228	A	G	0.1459	-0.0191	0.016843	0.0192	4.627e-18	0.3206	CNTN2	3296_92	75.0363	decode
rs6663231	C	T	-0.1921	-0.0031	0.01735	0.0166	1.715e-28	0.852	CNTN2	3296_92	122.59	decode
rs6676767	G	A	-0.4224	-0.0331	0.038769	0.034	1.212e-27	0.3303	CNTN2	3296_92	118.708	decode
rs6696979	C	T	-0.1674	0.0141	0.01483	0.014	1.504e-29	0.3155	CNTN2	3296_92	127.417	decode
rs6700948	G	T	-0.1325	0.0229	0.012857	0.013	6.638e-25	0.07904	CNTN2	3296_92	106.207	decode
rs6702321	C	T	-0.2841	0.0113	0.029267	0.0353	2.806e-22	0.7486	CNTN2	3296_92	94.2293	decode
rs72753409	A	G	0.1324	0.007	0.022361	0.0241	3.2e-09	0.7724	CNTN2	3296_92	35.0585	decode
rs72755559	A	C	0.4978	-0.0071	0.009301	0.0136	0	0.5997	CNTN2	3296_92	2864.51	decode
rs72755831	T	C	0.1877	0.0508	0.024409	0.0322	1.474e-14	0.1139	CNTN2	3296_92	59.1328	decode
rs72755891	C	T	-0.1459	-0.0132	0.025057	0.0239	5.793e-09	0.5819	CNTN2	3296_92	33.9041	decode
rs74141237	C	T	-0.1709	-0.0399	0.0224	0.0287	2.359e-14	0.164	CNTN2	3296_92	58.2087	decode
rs74786162	T	C	0.5048	0.0116	0.015719	0.0135	2.772e-226	0.3875	CNTN2	3296_92	1031.31	decode
rs74989749	C	A	-0.3431	0.0239	0.024439	0.0377	8.961e-45	0.5253	CNTN2	3296_92	197.095	decode
rs7513016	G	A	-0.5921	-0.0007	0.010932	0.0142	0	0.9635	CNTN2	3296_92	2933.53	decode
rs7535556	A	G	0.1291	-0.0096	0.01473	0.0139	1.881e-18	0.4892	CNTN2	3296_92	76.8152	decode
rs77074059	T	C	-0.1243	0.0251	0.017499	0.0157	1.22e-12	0.1091	CNTN2	3296_92	50.4563	decode
rs77507721	T	C	0.2076	0.0091	0.01339	0.0158	3.232e-54	0.5645	CNTN2	3296_92	240.377	decode
rs78225439	A	G	-0.2291	0.028	0.019778	0.0257	5.008e-31	0.2753	CNTN2	3296_92	134.179	decode
rs78822957	G	C	0.1761	-0.0643	0.028413	0.0386	5.727e-10	0.09531	CNTN2	3296_92	38.4136	decode
rs79158927	G	C	0.439	-0.0182	0.020682	0.0264	5.428e-100	0.4914	CNTN2	3296_92	450.551	decode
rs79201558	A	G	-0.2336	0.0271	0.022946	0.0186	2.429e-24	0.1462	CNTN2	3296_92	103.641	decode
rs79392273	C	T	-0.1865	0.0001	0.01203	0.0119	3.328e-54	0.9949	CNTN2	3296_92	240.34	decode
rs79548557	T	A	-0.1337	-0.0118	0.023567	0.0392	1.401e-08	0.7629	CNTN2	3296_92	32.1851	decode
rs79659261	T	G	-0.1026	-0.007	0.017815	0.0243	8.445e-09	0.7729	CNTN2	3296_92	33.1683	decode
rs79856590	A	G	-0.2741	0.0344	0.017364	0.022	3.891e-56	0.1189	CNTN2	3296_92	249.183	decode
rs9194	T	C	-0.2235	-0.0117	0.010387	0.0108	1.069e-102	0.2806	CNTN2	3296_92	462.993	decode
rs10800898	G	A	0.1407	-0.0059	0.009371	0.0092	5.88e-51	0.5254	CHIT1	3600_2	225.432	decode
rs10800916	C	T	-0.1373	-0.019	0.009493	0.0102	2.056e-47	0.06123	CHIT1	3600_2	209.187	decode
rs10920486	G	C	-0.205	0	0.026956	0.0225	2.849e-14	0.9992	CHIT1	3600_2	57.8358	decode
rs10920572	A	G	-0.3495	0.0198	0.029646	0.0236	4.436e-32	0.4013	CHIT1	3600_2	138.983	decode
rs10920585	A	C	-0.8536	0.0153	0.028048	0.0398	1.961e-203	0.7013	CHIT1	3600_2	926.201	decode
rs1105285	A	G	-0.091	0.0095	0.015743	0.0158	7.452e-09	0.5484	CHIT1	3600_2	33.4124	decode
rs11240379	A	T	0.0999	0.0166	0.011721	0.011	1.55e-17	0.1304	CHIT1	3600_2	72.6443	decode
rs113643132	A	G	0.414	-0.0068	0.022404	0.0254	3.071e-76	0.7902	CHIT1	3600_2	341.468	decode
rs114066783	A	G	-0.3749	0.0214	0.02593	0.028	2.224e-47	0.4457	CHIT1	3600_2	209.038	decode
rs114070714	G	C	-0.2548	0.0456	0.038891	0.0498	5.693e-11	0.3604	CHIT1	3600_2	42.924	decode
rs114413447	A	G	-0.2676	0.0039	0.025556	0.0274	1.17e-25	0.8857	CHIT1	3600_2	109.644	decode
rs114468060	A	G	-0.2873	0.0005	0.030929	0.0323	1.558e-20	0.9868	CHIT1	3600_2	86.2858	decode
rs114730027	A	G	0.3005	-0.0172	0.031387	0.0364	1.028e-21	0.6358	CHIT1	3600_2	91.662	decode
rs114868244	C	A	-0.3614	-0.0356	0.040268	0.043	2.835e-19	0.4081	CHIT1	3600_2	80.5483	decode
rs115402627	A	G	0.286	0.063	0.027903	0.0354	1.184e-24	0.07461	CHIT1	3600_2	105.058	decode
rs115453905	A	G	-0.297	-0.0118	0.032798	0.0344	1.359e-19	0.7325	CHIT1	3600_2	82.0008	decode
rs115551220	T	C	0.3033	0.0056	0.022685	0.0218	9.054e-41	0.7956	CHIT1	3600_2	178.759	decode
rs11578869	G	A	0.0865	-0.0178	0.011435	0.0117	3.884e-14	0.1287	CHIT1	3600_2	57.2216	decode
rs11581135	A	C	0.1433	0.0044	0.009873	0.0106	9.931e-48	0.6821	CHIT1	3600_2	210.666	decode
rs11586183	T	A	-0.8992	0.0554	0.030564	0.0326	2.987e-190	0.08944	CHIT1	3600_2	865.55	decode
rs11587072	A	G	-0.1002	-0.0085	0.016538	0.0157	1.372e-09	0.5907	CHIT1	3600_2	36.7087	decode
rs11588424	T	C	0.1427	0.0703	0.025444	0.0482	2.042e-08	0.1451	CHIT1	3600_2	31.4541	decode
rs116033148	T	C	0.1921	0.0185	0.027557	0.0277	3.149e-12	0.5035	CHIT1	3600_2	48.5949	decode
rs116071660	A	G	0.1688	0.0092	0.030868	0.0554	4.54e-08	0.8687	CHIT1	3600_2	29.9039	decode
rs12031797	G	A	0.3867	0.0058	0.042386	0.0406	7.286e-20	0.8871	CHIT1	3600_2	83.2345	decode
rs12042412	T	C	-0.4316	-0.009	0.021653	0.0232	2.118e-88	0.6975	CHIT1	3600_2	397.307	decode
rs12092391	G	C	0.25	0.0026	0.010946	0.0126	1.861e-115	0.8346	CHIT1	3600_2	521.638	decode
rs12119604	C	T	-0.2568	-0.0307	0.024979	0.0266	8.624e-25	0.248	CHIT1	3600_2	105.691	decode
rs12121976	A	G	-0.4904	-0.037	0.024649	0.0304	4.448e-88	0.2229	CHIT1	3600_2	395.824	decode
rs12130040	T	C	-0.1067	0.004	0.015403	0.0132	4.292e-12	0.7625	CHIT1	3600_2	47.9864	decode
rs12132992	G	C	-0.1026	-0.0097	0.011118	0.0098	2.744e-20	0.3196	CHIT1	3600_2	85.1611	decode
rs12139058	A	G	-0.1271	-0.0006	0.016177	0.0167	3.933e-15	0.9715	CHIT1	3600_2	61.7298	decode
rs12141919	C	T	-0.1918	0.0126	0.022832	0.0222	4.444e-17	0.571	CHIT1	3600_2	70.5682	decode
rs12161235	T	G	-0.2297	-0.0067	0.016973	0.0154	9.965e-42	0.6636	CHIT1	3600_2	183.149	decode
rs12564942	T	C	-0.6005	-0.0195	0.024276	0.0199	4.299e-135	0.3274	CHIT1	3600_2	611.888	decode
rs13374192	A	G	-0.0837	-0.018	0.009712	0.0114	6.826e-18	0.1134	CHIT1	3600_2	74.2734	decode
rs139343579	T	C	0.1606	0.0407	0.02731	0.0308	4.087e-09	0.1867	CHIT1	3600_2	34.5818	decode
rs139507736	T	C	0.1368	-0.0145	0.023084	0.0273	3.102e-09	0.5964	CHIT1	3600_2	35.1196	decode
rs141464605	A	G	0.3101	-0.0029	0.025276	0.0244	1.334e-34	0.907	CHIT1	3600_2	150.517	decode
rs145429053	A	G	-0.6848	0.0465	0.033329	0.0431	8.23e-94	0.2801	CHIT1	3600_2	422.166	decode
rs145652557	A	G	-0.1811	0.1339	0.02504	0.0403	4.74e-13	0.0008816	CHIT1	3600_2	52.308	decode
rs146934199	T	C	-0.2834	0.0197	0.043601	0.0371	8.042e-11	0.5948	CHIT1	3600_2	42.2481	decode
rs147449969	T	C	-0.1918	-0.0124	0.016904	0.0176	7.728e-30	0.4828	CHIT1	3600_2	128.741	decode
rs147932343	G	A	0.1739	0.0177	0.031571	0.0425	3.625e-08	0.6767	CHIT1	3600_2	30.3405	decode
rs149751318	T	G	0.2142	-0.0783	0.037333	0.0533	9.603e-09	0.1415	CHIT1	3600_2	32.9195	decode
rs16851439	G	C	-0.2846	0.0053	0.036671	0.0272	8.434e-15	0.8443	CHIT1	3600_2	60.2316	decode
rs17445345	T	C	0.0899	0.011	0.011952	0.012	5.406e-14	0.3592	CHIT1	3600_2	56.5768	decode
rs17507689	T	C	0.1294	-0.0101	0.020651	0.0198	3.704e-10	0.6108	CHIT1	3600_2	39.2633	decode
rs17511192	T	C	0.1156	0.0152	0.009373	0.0082	6.032e-35	0.06495	CHIT1	3600_2	152.11	decode
rs17533071	C	T	0.2566	0.0005	0.009449	0.0083	2.057e-162	0.9548	CHIT1	3600_2	737.465	decode
rs1845466	T	G	0.3872	0.015	0.010581	0.0101	3.723e-293	0.1375	CHIT1	3600_2	1339.11	decode
rs189413073	T	C	0.1772	0.0476	0.022784	0.0335	7.398e-15	0.1547	CHIT1	3600_2	60.4878	decode
rs2486959	G	A	-1.0066	0.0023	0.007605	0.0113	0	0.8405	CHIT1	3600_2	17519.2	decode
rs28386925	A	C	0.3051	0.0037	0.042869	0.0174	1.103e-12	0.8328	CHIT1	3600_2	50.6521	decode
rs28434579	C	G	0.1238	0.0003	0.01178	0.0115	7.822e-26	0.9757	CHIT1	3600_2	110.446	decode
rs35110680	T	C	0.436	-0.0007	0.007201	0.01	0	0.9455	CHIT1	3600_2	3665.96	decode
rs35189074	A	C	0.1683	-0.0033	0.023865	0.0243	1.76e-12	0.8906	CHIT1	3600_2	49.7331	decode
rs35872394	G	T	0.1044	0.0219	0.012822	0.0126	3.886e-16	0.08302	CHIT1	3600_2	66.2963	decode
rs36068360	C	G	0.1108	0.0215	0.015845	0.0193	2.694e-12	0.2654	CHIT1	3600_2	48.8984	decode
rs41264257	T	C	-0.1159	-0.0075	0.020497	0.0198	1.564e-08	0.7067	CHIT1	3600_2	31.9732	decode
rs4472812	C	T	-0.1148	-0.0031	0.009364	0.0088	1.485e-34	0.7259	CHIT1	3600_2	150.301	decode
rs4950877	G	A	-0.0765	-0.0114	0.009536	0.0105	1.035e-15	0.2752	CHIT1	3600_2	64.3562	decode
rs55956419	T	C	-0.1088	0.0117	0.011843	0.0109	4.052e-20	0.2834	CHIT1	3600_2	84.3984	decode
rs56152830	T	C	-0.8878	0.0053	0.037294	0.0327	2.93e-125	0.8716	CHIT1	3600_2	566.699	decode
rs58895103	T	C	-0.7095	-0.0259	0.020546	0.0209	2.593e-261	0.2147	CHIT1	3600_2	1192.48	decode
rs61821092	G	T	-0.1805	-0.0309	0.013975	0.0159	3.672e-38	0.0525	CHIT1	3600_2	166.821	decode
rs61825606	A	G	0.128	-0.0269	0.019616	0.0254	6.788e-11	0.2893	CHIT1	3600_2	42.5794	decode
rs61825658	T	C	-0.1333	0.0074	0.019562	0.0202	9.486e-12	0.7143	CHIT1	3600_2	46.4338	decode
rs61827979	C	A	-0.2601	0.0004	0.016834	0.0198	7.441e-54	0.9832	CHIT1	3600_2	238.729	decode
rs61828006	A	G	-0.1504	0.0497	0.023555	0.0303	1.713e-10	0.1005	CHIT1	3600_2	40.7689	decode
rs6682221	A	C	0.1861	-0.0254	0.014663	0.0169	6.542e-37	0.133	CHIT1	3600_2	161.082	decode
rs6702330	A	C	0.2167	0.0107	0.010031	0.0094	1.661e-103	0.2562	CHIT1	3600_2	466.691	decode
rs72739508	G	A	-0.3365	-0.0063	0.027331	0.0358	7.799e-35	0.861	CHIT1	3600_2	151.586	decode
rs72741681	T	C	0.1945	0.0343	0.018303	0.0146	2.243e-26	0.01884	CHIT1	3600_2	112.926	decode
rs72743619	A	G	-0.1607	-0.0229	0.018311	0.0179	1.689e-18	0.2021	CHIT1	3600_2	77.0207	decode
rs72743697	A	G	0.0974	-0.0071	0.010627	0.0127	4.955e-20	0.5771	CHIT1	3600_2	84.0033	decode
rs72745703	T	C	0.1588	-0.0214	0.028765	0.0368	3.38e-08	0.5609	CHIT1	3600_2	30.477	decode
rs73062392	T	C	0.1218	-0.002	0.017907	0.0192	1.033e-11	0.9176	CHIT1	3600_2	46.2646	decode
rs73068228	G	T	0.9737	0.0075	0.012854	0.017	0	0.6595	CHIT1	3600_2	5738.17	decode
rs7410962	T	C	-0.0841	-0.0029	0.009557	0.0096	1.372e-18	0.7637	CHIT1	3600_2	77.4371	decode
rs74650977	C	T	-0.3976	0.0574	0.029083	0.0358	1.504e-42	0.1091	CHIT1	3600_2	186.902	decode
rs74919620	G	A	-0.4041	-0.0545	0.047478	0.0598	1.721e-17	0.3624	CHIT1	3600_2	72.4424	decode
rs75055921	C	T	-0.4317	0.0343	0.035906	0.0356	2.687e-33	0.3348	CHIT1	3600_2	144.554	decode
rs75115963	T	C	0.1912	-0.0276	0.020603	0.0267	1.691e-20	0.3013	CHIT1	3600_2	86.1221	decode
rs7516546	T	C	0.1992	0.0088	0.027717	0.0233	6.626e-13	0.7051	CHIT1	3600_2	51.6519	decode
rs7518229	A	G	0.197	0.0361	0.016084	0.0166	1.725e-34	0.02943	CHIT1	3600_2	150.018	decode
rs7529482	A	G	0.0868	-0.0102	0.010307	0.0099	3.721e-17	0.3032	CHIT1	3600_2	70.921	decode
rs7534251	A	C	0.3747	-0.0203	0.020628	0.0195	9.904e-74	0.2973	CHIT1	3600_2	329.954	decode
rs7540131	A	T	-0.2201	0.0038	0.025919	0.0247	2.033e-17	0.8768	CHIT1	3600_2	72.1113	decode
rs75966573	C	T	0.0693	0.0063	0.010534	0.0098	4.753e-11	0.5185	CHIT1	3600_2	43.2793	decode
rs76606790	T	C	0.1045	0.0078	0.01374	0.0128	2.84e-14	0.5407	CHIT1	3600_2	57.8441	decode
rs77092008	C	T	0.2666	0.0815	0.033481	0.0703	1.683e-15	0.2467	CHIT1	3600_2	63.405	decode
rs77314658	T	C	0.2393	-0.0005	0.022114	0.0211	2.733e-27	0.9805	CHIT1	3600_2	117.098	decode
rs78350977	G	A	0.1468	-0.0199	0.026344	0.0321	2.511e-08	0.5351	CHIT1	3600_2	31.0519	decode
rs78798402	T	C	0.3593	-0.0262	0.036383	0.0307	5.318e-23	0.393	CHIT1	3600_2	97.5253	decode
rs78905639	G	A	0.2651	-0.0231	0.019237	0.0199	3.314e-43	0.245	CHIT1	3600_2	189.909	decode
rs79483487	A	C	0.3053	-0.0534	0.029383	0.0334	2.743e-25	0.1102	CHIT1	3600_2	107.96	decode
rs79536246	A	G	-0.1788	-0.0085	0.017184	0.0185	2.358e-25	0.6458	CHIT1	3600_2	108.265	decode
rs923950	T	A	0.293	0.0049	0.027375	0.038	9.84e-27	0.898	CHIT1	3600_2	114.558	decode
rs946256	T	A	-0.2707	-0.0228	0.038282	0.0321	1.535e-12	0.4779	CHIT1	3600_2	50.002	decode
rs10838613	C	A	-0.1545	-0.0257	0.011254	0.0125	6.851e-43	0.03971	LRP4	19558_10	188.47	decode
rs11039186	T	C	-0.1795	-0.0153	0.02125	0.0273	2.983e-17	0.5754	LRP4	19558_10	71.3528	decode
rs11039216	T	C	0.0461	0.032	0.008263	0.0082	2.417e-08	9.756e-05	LRP4	19558_10	31.1262	decode
rs111426027	T	C	0.2524	0.0576	0.025994	0.0341	2.732e-22	0.09093	LRP4	19558_10	94.2828	decode
rs111673998	A	G	0.2424	0.0572	0.03237	0.0237	6.969e-14	0.0158	LRP4	19558_10	56.0764	decode
rs112181005	A	G	0.2315	0.0314	0.011121	0.0129	3.024e-96	0.01455	LRP4	19558_10	433.326	decode
rs113954134	A	G	0.251	0.0359	0.01891	0.0247	3.312e-40	0.1461	LRP4	19558_10	176.183	decode
rs117451444	A	G	-0.1782	-0.1131	0.029963	0.0359	2.726e-09	0.001634	LRP4	19558_10	35.3708	decode
rs139226547	G	A	0.3144	0.0475	0.020179	0.0182	9.9e-55	0.008975	LRP4	19558_10	242.754	decode
rs140042087	A	G	-0.192	-0.0202	0.031833	0.0481	1.624e-09	0.6738	LRP4	19558_10	36.3787	decode
rs141348433	C	A	0.2341	-0.0001	0.028261	0.0401	1.197e-16	0.9985	LRP4	19558_10	68.6164	decode
rs141947880	T	C	0.1176	0.0503	0.01796	0.0182	5.838e-11	0.005654	LRP4	19558_10	42.8748	decode
rs146218162	G	A	-0.2427	0.0151	0.026637	0.0333	8.123e-20	0.6502	LRP4	19558_10	83.0174	decode
rs147307694	G	T	-0.2048	0.0562	0.030159	0.0496	1.116e-11	0.2574	LRP4	19558_10	46.1133	decode
rs182261904	C	T	0.282	0.068	0.024659	0.0278	2.76e-30	0.01442	LRP4	19558_10	130.782	decode
rs183559991	T	C	-0.1951	0.0114	0.034265	0.069	1.242e-08	0.8691	LRP4	19558_10	32.42	decode
rs188439233	A	G	-0.231	-0.0864	0.031521	0.0368	2.327e-13	0.0191	LRP4	19558_10	53.7061	decode
rs190300633	T	A	-0.1798	-0.0676	0.026476	0.0352	1.113e-11	0.05495	LRP4	19558_10	46.1184	decode
rs3136512	T	C	-0.3783	-0.0432	0.00665	0.0087	0	7.713e-07	LRP4	19558_10	3236.16	decode
rs3740689	A	G	-0.1403	-0.0177	0.008349	0.0089	2.248e-63	0.04743	LRP4	19558_10	282.388	decode
rs55971594	A	G	-0.2031	0.0052	0.016578	0.0224	1.662e-34	0.8177	LRP4	19558_10	150.091	decode
rs56132601	A	C	-0.173	-0.0643	0.016984	0.0218	2.285e-24	0.003123	LRP4	19558_10	103.756	decode
rs56301239	A	G	0.2152	0.0695	0.039375	0.0395	4.618e-08	0.07843	LRP4	19558_10	29.8706	decode
rs61468175	T	C	-0.1709	-0.0075	0.02265	0.0271	4.513e-14	0.7818	LRP4	19558_10	56.9309	decode
rs61896131	T	G	0.2676	0.0069	0.013377	0.0146	5.107e-89	0.6387	LRP4	19558_10	400.179	decode
rs7117404	G	A	-0.1495	-0.0458	0.011436	0.0116	4.704e-39	8.065e-05	LRP4	19558_10	170.897	decode
rs71474196	T	C	-0.1446	0.0036	0.01307	0.014	1.888e-28	0.7975	LRP4	19558_10	122.401	decode
rs75619877	A	G	-0.2279	0.0042	0.014225	0.0165	9.098e-58	0.7992	LRP4	19558_10	256.675	decode
rs77682558	A	G	0.2785	0.0258	0.019294	0.0262	3.132e-47	0.3243	LRP4	19558_10	208.356	decode
rs78807356	T	G	-0.2874	-0.0101	0.02697	0.0271	1.629e-26	0.7106	LRP4	19558_10	113.556	decode
rs10445580	T	C	0.0653	-0.0079	0.008288	0.0108	3.297e-15	0.4635	LRRC4B	9916_146	62.0765	decode
rs11878980	G	T	0.0533	0.0013	0.009553	0.012	2.414e-08	0.9113	LRRC4B	9916_146	31.1297	decode
rs145038996	A	G	0.153	0.0477	0.01839	0.0795	8.821e-17	0.5488	LRRC4B	9916_146	69.2181	decode
rs151058434	T	C	-0.141	0.0648	0.025622	0.0381	3.731e-08	0.08884	LRRC4B	9916_146	30.2839	decode
rs181596081	A	C	-0.2514	-0.0056	0.028274	0.0573	6.032e-19	0.9228	LRRC4B	9916_146	79.0599	decode
rs4802716	A	G	0.054	0.0117	0.008664	0.0107	4.591e-10	0.2741	LRRC4B	9916_146	38.8464	decode
rs73062475	G	A	-0.0771	0.0067	0.012099	0.0142	1.858e-10	0.6355	LRRC4B	9916_146	40.6078	decode
rs8109737	G	T	-0.0642	0.0001	0.008496	0.01	4.132e-14	0.9901	LRRC4B	9916_146	57.1006	decode
rs114459700	C	T	0.3833	0.0373	0.018101	0.0291	1.614e-99	0.2004	EGLN1	9901_28	448.407	decode
rs116522031	G	C	0.2916	0.021	0.017433	0.0248	8.338e-63	0.3982	EGLN1	9901_28	279.789	decode
rs117036519	A	G	0.4531	0.0319	0.021428	0.0483	3.052e-99	0.5096	EGLN1	9901_28	447.121	decode
rs12130935	T	C	0.1127	0.0372	0.012231	0.0147	3.131e-20	0.01129	EGLN1	9901_28	84.9032	decode
rs12729763	A	C	0.0544	-0.0086	0.009414	0.0103	7.523e-09	0.4024	EGLN1	9901_28	33.3925	decode
rs1339891	T	C	0.2038	-0.0185	0.011597	0.013	3.974e-69	0.1553	EGLN1	9901_28	308.828	decode
rs145296244	C	G	0.3313	0.037	0.021239	0.0383	7.394e-55	0.3339	EGLN1	9901_28	243.318	decode
rs148306438	T	C	0.4158	0.0552	0.01998	0.036	3.461e-96	0.1249	EGLN1	9901_28	433.09	decode
rs1617029	C	T	-0.1188	-0.0135	0.010953	0.0119	2.083e-27	0.2586	EGLN1	9901_28	117.643	decode
rs16854387	A	C	0.0926	0.0222	0.010167	0.012	8.375e-20	0.06378	EGLN1	9901_28	82.9538	decode
rs17770256	A	G	0.1436	0.0096	0.013399	0.0193	8.422e-27	0.617	EGLN1	9901_28	114.859	decode
rs185894820	A	G	0.194	-0.0025	0.013189	0.0242	5.599e-49	0.9166	EGLN1	9901_28	216.361	decode
rs2487454	G	A	0.0822	-0.0045	0.010975	0.0161	6.887e-14	0.7806	EGLN1	9901_28	56.0963	decode
rs2759347	C	G	0.0725	-0.0042	0.009584	0.0101	3.877e-14	0.6769	EGLN1	9901_28	57.2246	decode
rs2812382	T	A	0.0649	0.0053	0.008231	0.0097	3.145e-15	0.5827	EGLN1	9901_28	62.1705	decode
rs4658901	A	C	0.0555	-0.002	0.0083	0.0091	2.279e-11	0.8284	EGLN1	9901_28	44.7126	decode
rs551480	G	A	0.0514	0.0066	0.00847	0.0095	1.294e-09	0.4869	EGLN1	9901_28	36.8264	decode
rs7542797	C	A	-0.0634	0.0242	0.011381	0.0118	2.536e-08	0.0405	EGLN1	9901_28	31.0326	decode
rs75559594	C	T	0.374	-0.0315	0.022397	0.0406	1.341e-62	0.4378	EGLN1	9901_28	278.845	decode
rs77262021	A	G	0.1281	0.0028	0.012385	0.0164	4.497e-25	0.8631	EGLN1	9901_28	106.981	decode
rs821726	A	G	0.06	-0.0045	0.008449	0.0103	1.235e-12	0.6619	EGLN1	9901_28	50.4303	decode
rs9432242	A	G	0.0827	0.0025	0.011288	0.0119	2.369e-13	0.8336	EGLN1	9901_28	53.6756	decode
rs13183672	C	A	-0.0666	-0.0055	0.009982	0.0102	2.526e-11	0.5912	FSTL4	9350_3	44.5157	decode
rs17642974	C	T	0.0544	-0.0027	0.008708	0.0093	4.19e-10	0.768	FSTL4	9350_3	39.0266	decode
rs62374511	G	A	0.0599	0.0022	0.010318	0.011	6.432e-09	0.8411	FSTL4	9350_3	33.7025	decode
rs10411127	C	T	-0.1774	0.0283	0.015545	0.0333	3.63e-30	0.3942	PSG5	9314_9	130.234	decode
rs10414295	G	T	0.1106	-0.1038	0.014757	0.0459	6.639e-14	0.02375	PSG5	9314_9	56.1713	decode
rs10417199	T	C	0.2407	-0.0114	0.012269	0.0143	1.058e-85	0.426	PSG5	9314_9	384.888	decode
rs111485053	T	C	-0.281	0.0138	0.017848	0.0547	7.563e-56	0.8015	PSG5	9314_9	247.875	decode
rs111712264	G	T	-0.2515	-0.0214	0.016888	0.0199	3.695e-50	0.2815	PSG5	9314_9	221.779	decode
rs112059502	G	A	-0.1501	0.0078	0.018843	0.0354	1.642e-15	0.8249	PSG5	9314_9	63.4543	decode
rs113343959	T	G	-0.2328	0.0801	0.027891	0.0478	7.013e-17	0.09354	PSG5	9314_9	69.6687	decode
rs113927234	T	C	0.3192	0.0035	0.023313	0.0243	1.137e-42	0.8852	PSG5	9314_9	187.469	decode
rs11553724	T	C	-0.2088	0.1184	0.030468	0.0373	7.226e-12	0.001523	PSG5	9314_9	46.9649	decode
rs11665812	T	C	-0.1416	-0.0201	0.019244	0.0211	1.867e-13	0.3425	PSG5	9314_9	54.1422	decode
rs11669095	T	A	0.1003	0.0061	0.012165	0.0123	1.648e-16	0.6228	PSG5	9314_9	67.9794	decode
rs116918010	C	T	-0.3296	0.0262	0.034199	0.037	5.54e-22	0.4788	PSG5	9314_9	92.8854	decode
rs117147176	T	G	-0.3084	-0.0218	0.029035	0.0562	2.367e-26	0.6976	PSG5	9314_9	112.82	decode
rs117796363	C	G	-0.2944	0.0199	0.021291	0.0466	1.734e-43	0.6698	PSG5	9314_9	191.198	decode
rs137985184	G	A	-0.2511	-0.031	0.020013	0.036	4.13e-36	0.3883	PSG5	9314_9	157.423	decode
rs138788715	G	C	0.2093	-0.1116	0.020552	0.0287	2.341e-24	9.963e-05	PSG5	9314_9	103.712	decode
rs140776740	T	G	-0.2344	-0.024	0.023478	0.1621	1.797e-23	0.8822	PSG5	9314_9	99.6766	decode
rs140867630	A	G	-0.2876	0.0603	0.035002	0.0485	2.094e-16	0.2137	PSG5	9314_9	67.5137	decode
rs141116769	G	C	-0.1265	0.0095	0.021639	0.0341	5.035e-09	0.7815	PSG5	9314_9	34.1749	decode
rs141659491	T	C	-0.1768	-0.047	0.029109	0.0585	1.249e-09	0.4223	PSG5	9314_9	36.8901	decode
rs141987172	A	G	-0.1104	-0.0179	0.019906	0.0281	2.924e-08	0.5243	PSG5	9314_9	30.7589	decode
rs142095392	G	T	0.3988	-0.0059	0.018907	0.039	9.275e-99	0.8807	PSG5	9314_9	444.903	decode
rs142381170	A	T	-0.1791	0.0006	0.009911	0.017	5.379e-73	0.9707	PSG5	9314_9	326.555	decode
rs142399727	T	C	0.2085	0.0471	0.033747	0.0421	6.482e-10	0.2628	PSG5	9314_9	38.1717	decode
rs142698166	A	G	-0.1537	-0.0419	0.022321	0.0346	5.744e-12	0.2266	PSG5	9314_9	47.4155	decode
rs142777208	A	T	-0.2549	-0.0149	0.029304	0.0516	3.36e-18	0.7729	PSG5	9314_9	75.6634	decode
rs143958833	C	T	0.1599	0.0637	0.027388	0.0458	5.273e-09	0.1644	PSG5	9314_9	34.086	decode
rs144764562	A	G	-0.1728	-0.0378	0.029428	0.0766	4.306e-09	0.6219	PSG5	9314_9	34.4799	decode
rs146401149	C	A	0.1582	0.0161	0.021671	0.0336	2.875e-13	0.633	PSG5	9314_9	53.2911	decode
rs146455719	T	C	0.3547	0.0804	0.021527	0.0401	5.364e-61	0.04469	PSG5	9314_9	271.491	decode
rs148876440	C	T	0.157	-0.0152	0.022686	0.0303	4.5e-12	0.6155	PSG5	9314_9	47.8943	decode
rs150695317	T	C	0.3853	-0.1363	0.038367	0.098	9.907e-24	0.1646	PSG5	9314_9	100.851	decode
rs1803670	G	A	0.4077	0.0021	0.007824	0.0204	0	0.9177	PSG5	9314_9	2715.34	decode
rs181864426	A	G	-0.2205	0.0725	0.030713	0.067	7.004e-13	0.279	PSG5	9314_9	51.5434	decode
rs201192399	C	G	0.1246	0.0006	0.008765	0.0329	7.256e-46	0.9865	PSG5	9314_9	202.084	decode
rs34321060	T	A	0.2511	0.0575	0.014608	0.0536	3.217e-66	0.2835	PSG5	9314_9	295.469	decode
rs344786	C	T	0.0957	-0.0106	0.009589	0.0104	1.858e-23	0.3061	PSG5	9314_9	99.6041	decode
rs369172306	G	T	0.1442	-0.0147	0.010943	0.0155	1.184e-39	0.342	PSG5	9314_9	173.643	decode
rs373009504	G	T	0.101	0.0695	0.017104	0.0532	3.527e-09	0.1909	PSG5	9314_9	34.8696	decode
rs3745997	T	G	0.1543	0.0215	0.021873	0.0277	1.734e-12	0.4368	PSG5	9314_9	49.764	decode
rs3865448	G	C	0.4873	-0.0396	0.01394	0.0213	1.009e-267	0.06343	PSG5	9314_9	1221.99	decode
rs56979826	G	A	-0.2185	-0.0147	0.01226	0.0222	4.813e-71	0.5089	PSG5	9314_9	317.63	decode
rs59318387	G	A	-0.2516	0.0102	0.02724	0.0807	2.551e-20	0.8995	PSG5	9314_9	85.3114	decode
rs60671408	T	C	-0.1159	0.0168	0.010488	0.0125	2.177e-28	0.1777	PSG5	9314_9	122.119	decode
rs62112122	G	A	0.1909	0.0013	0.016203	0.0321	4.835e-32	0.9684	PSG5	9314_9	138.81	decode
rs66774479	A	G	0.2009	-0.009	0.009446	0.0098	2.193e-100	0.3607	PSG5	9314_9	452.339	decode
rs7253874	A	G	-0.3927	-0.0008	0.006369	0.0127	0	0.9504	PSG5	9314_9	3801.71	decode
rs73038875	C	T	-0.0822	-0.024	0.011885	0.0122	4.641e-12	0.04901	PSG5	9314_9	47.8349	decode
rs73039846	A	G	0.3737	-0.0436	0.013628	0.0212	1.508e-165	0.03949	PSG5	9314_9	751.938	decode
rs73937410	C	T	0.2266	0.0654	0.029745	0.0384	2.577e-14	0.08891	PSG5	9314_9	58.0353	decode
rs76003987	T	C	0.1665	-0.0392	0.02179	0.0301	2.155e-14	0.1921	PSG5	9314_9	58.3867	decode
rs78718189	A	G	-0.2281	0.0042	0.014242	0.0141	9.958e-58	0.7651	PSG5	9314_9	256.513	decode
rs8113366	G	A	0.3812	-0.0115	0.007478	0.0217	0	0.598	PSG5	9314_9	2598.57	decode
rs11025521	G	T	-0.0473	-0.0097	0.008022	0.0087	3.724e-09	0.261	HTATIP2	7753_21	34.7662	decode
rs2608968	G	A	-0.065	0.0157	0.00813	0.0084	1.292e-15	0.06047	ARG1	5867_60	63.9213	decode
rs2781668	T	C	-0.1115	0.0092	0.009949	0.0121	3.744e-29	0.4478	ARG1	5867_60	125.6	decode
rs74812906	A	G	0.1822	-0.0001	0.023466	0.03	8.198e-15	0.9973	ARG1	5867_60	60.2863	decode
rs7756633	T	C	0.1732	0.0184	0.027354	0.0276	2.423e-10	0.5046	ARG1	5867_60	40.0917	decode
rs12411755	C	T	0.1745	-0.0164	0.030561	0.034	1.131e-08	0.6306	FAM171A1	5610_32	32.6029	decode
rs10496934	C	T	-0.3403	0.0105	0.033594	0.051	4.075e-24	0.8366	KYNU	4559_64	102.613	decode
rs10928168	C	T	-0.1618	-0.0075	0.008061	0.0101	1.288e-89	0.4585	KYNU	4559_64	402.883	decode
rs112503929	C	A	-0.1334	-0.0119	0.019946	0.0245	2.261e-11	0.6285	KYNU	4559_64	44.7301	decode
rs113835348	T	G	-0.3375	0.012	0.015008	0.0183	5.416e-112	0.5103	KYNU	4559_64	505.71	decode
rs11693448	C	A	0.0885	-0.0052	0.013538	0.0197	6.267e-11	0.7914	KYNU	4559_64	42.7344	decode
rs12463750	G	A	0.2233	0.0396	0.014478	0.016	1.147e-53	0.01361	KYNU	4559_64	237.881	decode
rs13023887	A	C	0.093	-0.0097	0.009929	0.0107	7.489e-21	0.3644	KYNU	4559_64	87.7314	decode
rs141191499	C	T	0.1253	-0.0266	0.018875	0.024	3.169e-11	0.2659	KYNU	4559_64	44.0685	decode
rs1447194	A	G	0.0872	-0.006	0.009173	0.0097	1.986e-21	0.5327	KYNU	4559_64	90.3671	decode
rs146280263	A	G	0.1491	0.0228	0.025668	0.0342	6.296e-09	0.504	KYNU	4559_64	33.742	decode
rs148601577	G	A	0.1432	-0.0096	0.025396	0.0355	1.713e-08	0.7874	KYNU	4559_64	31.7947	decode
rs149723143	C	T	-0.2323	0.0529	0.032792	0.0495	1.401e-12	0.2854	KYNU	4559_64	50.1837	decode
rs150270122	G	A	-0.3545	-0.0117	0.020814	0.03	4.796e-65	0.6973	KYNU	4559_64	290.082	decode
rs17780971	A	G	0.1861	0.0323	0.02429	0.0258	1.837e-14	0.2102	KYNU	4559_64	58.6999	decode
rs190878431	T	A	-0.1502	0.0178	0.011473	0.0228	3.705e-39	0.4333	KYNU	4559_64	171.39	decode
rs2381407	G	A	-0.0543	-0.0108	0.008288	0.0083	5.692e-11	0.1948	KYNU	4559_64	42.924	decode
rs2381462	G	A	-0.0718	-0.0061	0.008296	0.0091	4.917e-18	0.505	KYNU	4559_64	74.9051	decode
rs2890716	A	G	0.0907	-0.0124	0.011708	0.0119	9.427e-15	0.2989	KYNU	4559_64	60.0135	decode
rs34435542	T	G	0.0575	-0.0401	0.010358	0.0113	2.838e-08	0.0003604	KYNU	4559_64	30.8165	decode
rs352929	C	T	-0.1195	-0.0737	0.018598	0.025	1.316e-10	0.003213	KYNU	4559_64	41.286	decode
rs3795872	A	G	-0.103	0.001	0.008956	0.0101	1.31e-30	0.9195	KYNU	4559_64	132.265	decode
rs62169914	G	A	0.07	-0.0187	0.009296	0.0099	5.064e-14	0.058	KYNU	4559_64	56.7027	decode
rs6714864	T	C	0.0699	-0.0041	0.009012	0.0091	8.747e-15	0.6535	KYNU	4559_64	60.1606	decode
rs6718467	C	T	-0.0965	-0.018	0.009987	0.0149	4.364e-22	0.2264	KYNU	4559_64	93.3651	decode
rs706633	G	A	0.1037	0.0093	0.008881	0.0096	1.672e-31	0.3335	KYNU	4559_64	136.343	decode
rs72851508	G	A	0.1177	0.0229	0.021404	0.0283	3.821e-08	0.4179	KYNU	4559_64	30.2387	decode
rs7558786	T	C	-0.1317	0.0195	0.01162	0.0133	8.962e-30	0.1416	KYNU	4559_64	128.457	decode
rs7607734	G	A	-0.4275	0.0028	0.009486	0.0132	0	0.8326	KYNU	4559_64	2030.98	decode
rs77450033	T	C	0.0963	0.0067	0.013932	0.0185	4.78e-12	0.715	KYNU	4559_64	47.7777	decode
rs77601553	C	T	-0.112	0.0182	0.009291	0.0096	1.83e-33	0.05769	KYNU	4559_64	145.315	decode
rs78054958	G	A	0.1621	0.0447	0.023995	0.0388	1.423e-11	0.2493	KYNU	4559_64	45.6378	decode
rs78807768	A	T	-0.2697	0.0104	0.012853	0.0162	9.447e-98	0.5211	KYNU	4559_64	440.304	decode
rs1521595	T	C	0.0555	-0.017	0.008316	0.0089	2.488e-11	0.05549	MASP1	3605_77	44.5407	decode
rs3733001	T	C	-0.0586	0.0241	0.009676	0.0103	1.391e-09	0.01948	MASP1	3605_77	36.6778	decode
rs698082	T	C	0.0825	-0.0105	0.008282	0.0092	2.251e-23	0.2548	MASP1	3605_77	99.2287	decode
rs6887452	G	T	0.0717	0.016	0.0093	0.0096	1.258e-14	0.09545	IL17B	3499_77	59.4391	decode
rs4851010	T	A	0.0815	-0.0151	0.008514	0.0093	1.045e-21	0.1046	IL18RAP	2993_1	91.6322	decode
rs6747153	G	A	-0.0547	-0.0019	0.009531	0.0101	9.502e-09	0.8508	IL18RAP	2993_1	32.938	decode
rs1823532	A	G	0.0578	0.032	0.010341	0.0172	2.282e-08	0.06304	NT5C3A	19615_213	31.2414	decode
rs4316067	G	A	-0.0843	0.0039	0.0088	0.0097	9.776e-22	0.6876	NT5C3A	19615_213	91.7677	decode
rs72555707	G	A	-0.1429	0.0338	0.021445	0.0398	2.674e-11	0.3949	NT5C3A	19615_213	44.403	decode
rs7802256	T	C	0.0665	-0.0093	0.011169	0.0119	2.621e-09	0.4377	NT5C3A	19615_213	35.4499	decode
rs6556885	A	G	-0.0845	-0.0164	0.00908	0.0096	1.33e-20	0.08732	GLRX	18386_36	86.6048	decode
rs200978408	T	C	0.1921	0.0704	0.015149	0.051	7.597e-37	0.1678	BPHL	17813_21	160.8	decode
rs7765391	G	A	0.1	0.0149	0.011481	0.0145	3.029e-18	0.3043	BPHL	17813_21	75.8648	decode
rs9503400	A	G	0.1718	0.007	0.026862	0.0266	1.598e-10	0.7914	BPHL	17813_21	40.9044	decode
rs9503407	C	T	0.2067	0.007	0.015216	0.0186	4.934e-42	0.7062	BPHL	17813_21	184.536	decode
rs10876568	C	G	0.0648	0.0292	0.010359	0.0107	3.968e-10	0.006309	PPP1R1A	17706_4	39.1304	decode
rs1882326	C	T	0.0545	-0.013	0.008065	0.0082	1.4e-11	0.1143	ENPP6	15579_26	45.6651	decode
rs78293932	T	C	0.1724	0.0497	0.024815	0.0301	3.72e-12	0.09819	ENPP6	15579_26	48.2665	decode
rs148328786	G	A	0.1496	-0.0595	0.018677	0.0395	1.149e-15	0.1317	GRAP2	16074_12	64.1577	decode
rs117666152	C	T	-0.065	0.0167	0.010172	0.0125	1.659e-10	0.1813	PCSK2	15440_57	40.8333	decode
rs34342849	G	A	-0.0747	0	0.012713	0.0139	4.212e-09	0.9983	PCSK2	15440_57	34.5259	decode
rs6044699	G	A	-0.0819	0.005	0.007998	0.0087	1.317e-24	0.565	PCSK2	15440_57	104.859	decode
rs6080492	T	C	0.0461	-0.0025	0.008363	0.0085	3.546e-08	0.7643	PCSK2	15440_57	30.3863	decode
rs708984	T	C	-0.0621	0.024	0.00952	0.0106	6.874e-11	0.02358	PCSK2	15440_57	42.551	decode
rs316617	C	T	0.0715	-0.0012	0.008245	0.0089	4.243e-18	0.8893	ITPKA	13473_55	75.2022	decode
rs60736275	G	C	0.0901	0.0038	0.016092	0.0169	2.156e-08	0.8199	ITPKA	13473_55	31.3494	decode
rs10887871	G	A	-0.0928	0.0244	0.007874	0.0083	4.59e-32	0.003361	FAM213A	13423_94	138.901	decode
rs202084634	A	T	-0.0663	0.0214	0.010237	0.0206	9.387e-11	0.2986	FAM213A	13423_94	41.9451	decode
rs2678631	A	G	0.0639	-0.0097	0.011506	0.0163	2.798e-08	0.553	FAM213A	13423_94	30.8427	decode
rs7074356	A	G	0.0719	-0.0661	0.010659	0.0123	1.527e-11	7.526e-08	FAM213A	13423_94	45.5014	decode
rs200266407	G	A	-0.0917	0.0546	0.015162	0.0215	1.466e-09	0.01129	GRAP	12820_1	36.5785	decode
rs17693106	G	A	0.0522	-0.018	0.00812	0.0086	1.289e-10	0.03674	ANKRD27	12445_50	41.3265	decode
rs61265945	A	G	-0.2069	0.0162	0.019392	0.0183	1.417e-26	0.377	S100A2	11969_5	113.835	decode
rs75282796	C	T	-0.414	-0.1231	0.038293	0.0692	3.044e-27	0.07506	S100A2	11969_5	116.886	decode
rs2241883	C	T	-0.1095	0.0136	0.008602	0.0087	4.039e-37	0.1168	FABP1	11516_7	162.043	decode
rs200046943	G	T	-0.0891	-0.0172	0.010818	0.0132	1.774e-16	0.1935	SPINK7	10974_20	67.8362	decode
rs62390793	T	C	0.0806	0.0385	0.01173	0.0166	6.366e-12	0.02053	SPINK7	10974_20	47.2144	decode
rs9784645	T	G	0.1322	0.0235	0.009459	0.0094	2.184e-44	0.01196	SPINK7	10974_20	195.332	decode
rs144447014	G	T	0.1178	0.01	0.009644	0.0144	2.605e-34	0.4894	BET1L	10959_125	149.203	decode
rs144507767	A	C	-0.0599	-0.0122	0.009101	0.0116	4.644e-11	0.2929	BET1L	10959_125	43.3187	decode
rs2739240	A	C	0.123	0.0275	0.009058	0.0178	5.29e-42	0.1219	BET1L	10959_125	184.393	decode
rs3809109	G	A	-0.0454	-0.0116	0.007941	0.0099	1.081e-08	0.2429	BET1L	10959_125	32.686	decode
rs4758635	T	G	0.0697	0.0081	0.007939	0.0093	1.639e-18	0.3841	BET1L	10959_125	77.0786	decode
rs7128035	C	T	0.0675	-0.0126	0.0088	0.0096	1.718e-14	0.1925	BET1L	10959_125	58.8359	decode
rs760059	T	C	0.046	0.009	0.008012	0.0112	9.371e-09	0.4244	BET1L	10959_125	32.9635	decode
rs10067706	A	C	0.0913	0.0201	0.011051	0.0132	1.437e-16	0.1263	OSMR	10892_8	68.2556	decode
rs115942392	T	C	-0.1318	-0.0097	0.021463	0.0258	8.209e-10	0.7073	OSMR	10892_8	37.7094	decode
rs41302832	A	G	-0.0762	-0.0223	0.011406	0.0135	2.381e-11	0.0992	OSMR	10892_8	44.6317	decode
rs420444	G	T	-0.0558	-0.0097	0.010146	0.0113	3.808e-08	0.3918	OSMR	10892_8	30.2467	decode
rs77326070	G	A	0.1159	-0.0166	0.00841	0.0106	3.292e-43	0.1164	OSMR	10892_8	189.922	decode
rs834007	G	C	-0.0599	0.0042	0.008685	0.0096	5.305e-12	0.6585	OSMR	10892_8	47.5679	decode
rs118021813	C	T	-0.0966	-0.0218	0.016561	0.0214	5.447e-09	0.3086	KLRB1	10809_14	34.0237	decode
rs41313005	C	T	0.2176	0.0212	0.03009	0.0314	4.769e-13	0.5001	RCAN1	13465_5	52.2966	decode
rs115461385	T	C	0.1464	-0.0132	0.018771	0.0194	6.23e-15	0.4963	ATF6B	11387_3	60.8285	decode
rs115967267	G	A	0.0624	-0.0919	0.008683	0.0319	6.632e-13	0.004029	ATF6B	11387_3	51.6452	decode
rs143867680	T	C	-0.1703	0.0073	0.02248	0.0362	3.576e-14	0.8403	ATF6B	11387_3	57.3901	decode
rs16869834	G	A	-0.0923	0.0279	0.015071	0.0182	9.112e-10	0.1252	ATF6B	11387_3	37.5076	decode
rs17207986	C	T	-0.0762	0.0125	0.013639	0.017	2.313e-08	0.4605	ATF6B	11387_3	31.2137	decode
rs17208209	A	G	0.1467	0.042	0.022074	0.0297	3.018e-11	0.1564	ATF6B	11387_3	44.167	decode
rs184006295	T	C	-0.1321	-0.0017	0.014666	0.0176	2.114e-19	0.9224	ATF6B	11387_3	81.1301	decode
rs201016130	G	T	0.0786	-0.0159	0.009666	0.013	4.238e-16	0.2194	ATF6B	11387_3	66.1228	decode
rs28732162	T	C	-0.2398	-0.0041	0.021882	0.0219	6.021e-28	0.8521	ATF6B	11387_3	120.095	decode
rs33915496	G	A	0.0551	-0.0075	0.008396	0.01	5.298e-11	0.4502	ATF6B	11387_3	43.0684	decode
rs35795092	C	G	-0.0899	-0.0008	0.015734	0.0176	1.105e-08	0.9641	ATF6B	11387_3	32.6468	decode
rs397081	C	T	-0.0918	0.0283	0.016443	0.019	2.363e-08	0.1375	ATF6B	11387_3	31.169	decode
rs41267090	T	A	0.1263	-0.0254	0.014845	0.019	1.775e-17	0.1812	ATF6B	11387_3	72.3846	decode
rs41268932	G	A	0.1981	-0.0134	0.021464	0.0207	2.723e-20	0.5186	ATF6B	11387_3	85.182	decode
rs41316148	C	T	-0.1356	0.0659	0.017372	0.0463	5.91e-15	0.1546	ATF6B	11387_3	60.9284	decode
rs60817888	T	C	0.1483	-0.0351	0.020573	0.0303	5.663e-13	0.2457	ATF6B	11387_3	51.9621	decode
rs6457549	G	C	0.0906	-0.0179	0.012116	0.0137	7.553e-14	0.1941	ATF6B	11387_3	55.9162	decode
rs6909607	A	T	0.0996	-0.0056	0.017023	0.0133	4.89e-09	0.674	ATF6B	11387_3	34.2331	decode
rs73403117	T	C	0.0784	0.0018	0.011287	0.0142	3.749e-12	0.8966	ATF6B	11387_3	48.2475	decode
rs8111	T	C	0.2118	-0.0226	0.009753	0.0094	1.446e-104	0.01564	ATF6B	11387_3	471.602	decode
rs9269386	A	G	0.0589	-0.0585	0.009499	0.0435	5.615e-10	0.1783	ATF6B	11387_3	38.4481	decode
rs9271375	A	G	0.0955	-0.0079	0.008414	0.0084	7.45e-30	0.3454	ATF6B	11387_3	128.825	decode
rs2230641	G	A	-0.0963	0.006	0.009848	0.0108	1.387e-22	0.5772	CCNH	9848_22	95.6217	decode
rs10794293	T	C	0.0531	0.0098	0.008195	0.0096	9.206e-11	0.3093	BRSK2	9790_28	41.9847	decode
rs117431642	T	C	0.2032	0.0297	0.035441	0.03	9.84e-09	0.3228	BRSK2	9790_28	32.8727	decode
rs3793964	C	T	0.0584	0.0137	0.008128	0.0092	6.708e-13	0.1386	BRSK2	9790_28	51.6248	decode
rs4255564	T	C	-0.1739	-0.0172	0.009808	0.0099	2.476e-70	0.08175	BRSK2	9790_28	314.368	decode
rs61869029	A	G	0.0696	0.0132	0.009301	0.0117	7.25e-14	0.257	BRSK2	9790_28	55.9963	decode
rs72849433	C	T	0.1754	0.0183	0.018355	0.0304	1.222e-21	0.5486	BRSK2	9790_28	91.3167	decode
rs7395006	C	T	0.0653	0.0029	0.008532	0.0089	1.959e-14	0.7441	BRSK2	9790_28	58.5767	decode
rs11160753	T	C	0.056	0.0182	0.00878	0.0128	1.794e-10	0.1559	MARK3	9747_48	40.6806	decode
rs59669989	A	G	-0.1009	0.0156	0.016779	0.0174	1.814e-09	0.37	MARK3	9747_48	36.1618	decode
rs35889496	G	A	-0.0699	0.0236	0.009079	0.01	1.367e-14	0.01875	MMP16	9719_145	59.2759	decode
rs10771408	T	C	-0.0558	0.0091	0.00882	0.0091	2.513e-10	0.3179	MANSC4	9578_263	40.025	decode
rs10843074	G	A	-0.0676	0.0071	0.00899	0.01	5.486e-14	0.4792	MANSC4	9578_263	56.5424	decode
rs11049062	A	G	-0.1241	-0.0215	0.019188	0.0242	9.955e-11	0.3737	MANSC4	9578_263	41.8296	decode
rs11049101	A	G	-0.1145	-0.0034	0.013665	0.0163	5.345e-17	0.8331	MANSC4	9578_263	70.2088	decode
rs11049179	T	C	-0.1649	0.0479	0.020286	0.0249	4.33e-16	0.05419	MANSC4	9578_263	66.0767	decode
rs117902081	G	A	0.3689	-0.0504	0.034828	0.0294	3.245e-26	0.08626	MANSC4	9578_263	112.192	decode
rs118037792	G	A	-0.1752	-0.0362	0.032073	0.0401	4.694e-08	0.3672	MANSC4	9578_263	29.8393	decode
rs11833506	T	C	0.0557	-0.0012	0.008254	0.0104	1.499e-11	0.9079	MANSC4	9578_263	45.5388	decode
rs12300813	T	C	-0.1435	0.0374	0.017411	0.0179	1.694e-16	0.03734	MANSC4	9578_263	67.9292	decode
rs12301526	T	C	-0.1008	0.0105	0.010336	0.0124	1.8e-22	0.394	MANSC4	9578_263	95.1078	decode
rs12425609	T	A	-0.15	-0.0139	0.010033	0.0108	1.535e-50	0.1976	MANSC4	9578_263	223.522	decode
rs1269082	A	G	0.0632	-0.0044	0.009541	0.0101	3.499e-11	0.6614	MANSC4	9578_263	43.878	decode
rs141089797	G	C	-0.114	0.0241	0.014025	0.015	4.344e-16	0.1079	MANSC4	9578_263	66.0699	decode
rs142877039	A	C	0.4636	-0.0201	0.04123	0.0373	2.474e-29	0.5904	MANSC4	9578_263	126.433	decode
rs143291015	T	A	0.2899	-0.0254	0.024091	0.0263	2.368e-33	0.3333	MANSC4	9578_263	144.806	decode
rs148253596	C	A	0.2912	-0.0345	0.035444	0.0546	2.106e-16	0.5273	MANSC4	9578_263	67.499	decode
rs183632429	T	C	-0.1413	-0.0012	0.021744	0.0339	8.126e-11	0.9708	MANSC4	9578_263	42.2285	decode
rs183831163	A	T	0.3251	0.0752	0.032752	0.0569	3.206e-23	0.1858	MANSC4	9578_263	98.5277	decode
rs2052674	A	G	-0.1781	-0.0049	0.008222	0.0093	4.881e-104	0.6	MANSC4	9578_263	469.216	decode
rs258427	A	G	-0.0897	0.0036	0.010177	0.0126	1.207e-18	0.7766	MANSC4	9578_263	77.6865	decode
rs2619414	C	G	0.3352	0.0767	0.035135	0.0374	1.423e-21	0.04057	MANSC4	9578_263	91.0182	decode
rs26302	G	C	-0.0926	-0.0016	0.008776	0.0098	4.977e-26	0.8721	MANSC4	9578_263	111.334	decode
rs34563071	A	G	0.4675	0.0028	0.018057	0.0217	8.597e-148	0.899	MANSC4	9578_263	670.304	decode
rs3751234	G	C	-0.2729	0.0064	0.008274	0.0088	1.398e-238	0.4693	MANSC4	9578_263	1087.87	decode
rs4420311	A	G	-0.0832	0.0091	0.008392	0.0087	3.617e-23	0.2946	MANSC4	9578_263	98.2914	decode
rs4930973	A	G	-0.1994	0.0105	0.008605	0.0092	8.369e-119	0.2538	MANSC4	9578_263	536.968	decode
rs4931389	G	A	0.1348	-0.0161	0.00856	0.009	7.072e-56	0.07381	MANSC4	9578_263	247.989	decode
rs493401	G	A	0.0677	0.001	0.008597	0.0084	3.424e-15	0.9026	MANSC4	9578_263	62.0131	decode
rs61915449	T	C	0.4312	-0.0029	0.012478	0.0129	1.154e-261	0.822	MANSC4	9578_263	1194.17	decode
rs61916484	T	C	0.1719	-0.0065	0.020565	0.0222	6.331e-17	0.7704	MANSC4	9578_263	69.8706	decode
rs61917498	T	C	0.4804	0.0096	0.00982	0.0113	0	0.3957	MANSC4	9578_263	2393.22	decode
rs7251692	T	G	0.2265	-0.0061	0.033672	0.063	1.735e-11	0.9223	MANSC4	9578_263	45.2479	decode
rs7303520	G	A	0.0526	0.0216	0.00898	0.0112	4.706e-09	0.05447	MANSC4	9578_263	34.3098	decode
rs73086203	A	T	0.0743	-0.0202	0.011349	0.0119	5.867e-11	0.09075	MANSC4	9578_263	42.861	decode
rs73088228	A	G	-0.1641	0.0038	0.012227	0.0121	4.529e-41	0.7554	MANSC4	9578_263	180.126	decode
rs73292051	G	C	0.2732	0.0127	0.03379	0.0348	6.199e-16	0.7149	MANSC4	9578_263	65.371	decode
rs73296196	A	G	-0.1141	0.0375	0.017548	0.0178	7.925e-11	0.03466	MANSC4	9578_263	42.2782	decode
rs74558900	A	C	0.2045	-0.0416	0.026316	0.0327	7.79e-15	0.2031	MANSC4	9578_263	60.3875	decode
rs74625983	G	A	-0.1354	-0.0352	0.018983	0.0197	9.842e-13	0.07382	MANSC4	9578_263	50.8754	decode
rs79362846	G	A	0.27	-0.0417	0.03857	0.0432	2.554e-12	0.3344	MANSC4	9578_263	49.0036	decode
rs7959164	C	T	-0.0524	-0.0153	0.008761	0.0097	2.214e-09	0.1127	MANSC4	9578_263	35.773	decode
rs79613329	T	C	0.1936	0.0402	0.034228	0.0415	1.547e-08	0.3327	MANSC4	9578_263	31.9925	decode
rs7976122	A	G	0.201	0.0793	0.031286	0.0318	1.322e-10	0.01256	MANSC4	9578_263	41.2755	decode
rs2276582	G	A	0.0667	-0.0079	0.00806	0.0088	1.283e-16	0.3735	BIN1	9574_11	68.4828	decode
rs35103166	C	T	0.1306	-0.0266	0.008389	0.009	1.197e-54	0.003055	BIN1	9574_11	242.363	decode
rs4663097	C	G	-0.07	0.0017	0.010434	0.0113	1.958e-11	0.8833	BIN1	9574_11	45.0085	decode
rs4663101	T	C	-0.0487	-0.0014	0.00795	0.0087	9.021e-10	0.8744	BIN1	9574_11	37.5253	decode
rs79095123	T	C	0.1215	0.0075	0.018609	0.0228	6.615e-11	0.7422	BIN1	9574_11	42.6291	decode
rs139011716	A	G	0.2271	-0.0741	0.028703	0.0366	2.529e-15	0.04274	GALP	9398_30	62.6008	decode
rs10424643	A	G	0.1976	0.0334	0.010963	0.0181	1.258e-72	0.06549	PSG9	9335_28	324.874	decode
rs1058281	T	G	-0.1199	-0.0649	0.016004	0.0322	6.778e-14	0.04392	PSG9	9335_28	56.1282	decode
rs112059502	G	A	0.1196	0.0078	0.017808	0.0354	1.867e-11	0.8249	PSG9	9335_28	45.1058	decode
rs112362731	C	G	0.1412	0.0238	0.013695	0.0231	6.336e-25	0.3039	PSG9	9335_28	106.303	decode
rs114909343	T	A	-0.1866	0.0414	0.026639	0.0826	2.472e-12	0.6157	PSG9	9335_28	49.0668	decode
rs12981004	A	G	0.0599	0.0055	0.007885	0.0092	3.042e-14	0.5494	PSG9	9335_28	57.7099	decode
rs142698166	A	G	0.1242	-0.0419	0.021091	0.0346	3.894e-09	0.2266	PSG9	9335_28	34.6776	decode
rs143886973	C	G	0.1381	-0.0519	0.017902	0.0489	1.217e-14	0.2884	PSG9	9335_28	59.5092	decode
rs146026908	T	G	-0.1035	-0.0774	0.016723	0.0343	6.048e-10	0.02418	PSG9	9335_28	38.3047	decode
rs146861808	T	G	-0.1852	-0.0087	0.029171	0.0717	2.169e-10	0.9035	PSG9	9335_28	40.3069	decode
rs146882793	G	T	0.0829	0.059	0.012355	0.0263	1.949e-11	0.02458	PSG9	9335_28	45.0219	decode
rs150037800	T	G	0.4715	0.118	0.032781	0.0757	6.586e-47	0.1192	PSG9	9335_28	206.88	decode
rs150484653	A	G	0.1301	0.0019	0.023422	0.0345	2.782e-08	0.9568	PSG9	9335_28	30.8537	decode
rs151237118	T	C	0.1406	0.0297	0.023777	0.0374	3.352e-09	0.4278	PSG9	9335_28	34.9669	decode
rs180687312	T	A	-0.1477	0.1009	0.024084	0.0436	8.642e-10	0.02083	PSG9	9335_28	37.61	decode
rs2189700	T	C	-0.1101	-0.0179	0.010031	0.0212	5e-28	0.3987	PSG9	9335_28	120.472	decode
rs2682544	A	G	0.0498	-0.0047	0.00846	0.0096	3.939e-09	0.6261	PSG9	9335_28	34.6512	decode
rs2682597	A	G	0.0792	0.0077	0.012261	0.0135	1.052e-10	0.5672	PSG9	9335_28	41.7252	decode
rs35043884	T	C	0.062	0.0105	0.010068	0.0125	7.348e-10	0.3984	PSG9	9335_28	37.9225	decode
rs368644557	A	C	0.1174	-0.0358	0.018224	0.0706	1.18e-10	0.6119	PSG9	9335_28	41.5001	decode
rs3896477	C	A	0.2358	0.0733	0.037793	0.0857	4.399e-10	0.3927	PSG9	9335_28	38.9282	decode
rs4802139	T	C	0.0895	-0.0699	0.013968	0.0371	1.479e-10	0.05955	PSG9	9335_28	41.0561	decode
rs4802167	G	T	-0.3311	-0.0069	0.020502	0.0183	1.148e-58	0.7062	PSG9	9335_28	260.811	decode
rs55892446	T	C	0.2041	0.0601	0.021345	0.0401	1.155e-21	0.134	PSG9	9335_28	91.431	decode
rs56252620	A	C	-0.0533	-0.0103	0.009207	0.01	7.075e-09	0.3024	PSG9	9335_28	33.5134	decode
rs62115959	C	T	-0.0833	-0.2043	0.013978	0.0717	2.532e-09	0.004402	PSG9	9335_28	35.514	decode
rs71336853	A	G	0.1417	-0.0045	0.012676	0.0208	5.207e-29	0.8277	PSG9	9335_28	124.961	decode
rs7247640	A	G	-0.0818	-0.0135	0.012451	0.0408	5.036e-11	0.7415	PSG9	9335_28	43.1617	decode
rs72623873	A	G	0.0736	0.0276	0.010842	0.0315	1.132e-11	0.3804	PSG9	9335_28	46.0826	decode
rs77043841	T	C	0.1754	0.0123	0.007737	0.026	8.762e-114	0.6367	PSG9	9335_28	513.942	decode
rs79338083	T	C	0.4285	0.0569	0.033269	0.0416	5.848e-38	0.171	PSG9	9335_28	165.891	decode
rs8182585	G	T	-0.0594	-0.0097	0.009035	0.0102	4.884e-11	0.3423	PSG9	9335_28	43.2232	decode
rs11756788	A	G	0.0727	-0.0214	0.010522	0.011	4.876e-12	0.05143	TREML1	9329_28	47.7389	decode
rs140136183	C	G	0.1359	-0.0014	0.020182	0.0277	1.655e-11	0.9601	TREML1	9329_28	45.343	decode
rs141776890	T	C	0.2045	-0.0502	0.027034	0.0362	3.895e-14	0.1652	TREML1	9329_28	57.2224	decode
rs144384520	C	A	0.5842	-0.0263	0.040674	0.088	8.844e-47	0.7651	TREML1	9329_28	206.295	decode
rs71573331	A	C	0.1076	0.0049	0.015837	0.0204	1.088e-11	0.8087	TREML1	9329_28	46.1614	decode
rs11031567	T	G	0.0603	0.0141	0.007895	0.0092	2.218e-14	0.1247	RCN1	9322_15	58.3352	decode
rs142795844	T	C	-0.1397	0.0181	0.02522	0.035	3.038e-08	0.6057	RCN1	9322_15	30.6833	decode
rs1884381	C	T	-0.0845	0.0044	0.009492	0.0101	5.496e-19	0.66	RCN1	9322_15	79.2498	decode
rs531576	A	G	-0.1735	0	0.011538	0.012	4.211e-51	0.9989	RCN1	9322_15	226.119	decode
rs7950201	G	A	0.0732	0.0154	0.008357	0.0094	1.974e-18	0.1019	RCN1	9322_15	76.7223	decode
rs11073839	A	G	0.0814	-0.0066	0.010392	0.0122	4.779e-15	0.59	NMB	9321_400	61.3551	decode
rs11631443	C	T	-0.1419	-0.0073	0.010333	0.0122	6.503e-43	0.5475	NMB	9321_400	188.587	decode
rs11633788	A	T	-0.1402	0.0011	0.008501	0.0086	4.117e-61	0.8993	NMB	9321_400	271.992	decode
rs137884228	G	A	0.1621	0.0131	0.022881	0.0294	1.397e-12	0.6564	NMB	9321_400	50.1899	decode
rs34770488	T	C	0.132	0.0046	0.018812	0.0261	2.269e-12	0.8588	NMB	9321_400	49.2355	decode
rs35160698	T	C	-0.0776	0.0075	0.012294	0.0131	2.754e-10	0.5675	NMB	9321_400	39.8416	decode
rs41492149	A	G	-0.0988	0.0287	0.015898	0.0162	5.141e-10	0.07556	NMB	9321_400	38.6215	decode
rs56022784	G	T	0.083	-0.028	0.011847	0.0137	2.457e-12	0.04065	NMB	9321_400	49.0839	decode
rs56310137	C	T	-0.0482	-0.0227	0.008108	0.0101	2.768e-09	0.02459	NMB	9321_400	35.34	decode
rs8029287	T	C	-0.0552	-0.0125	0.007991	0.0086	4.929e-12	0.1488	NMB	9321_400	47.7173	decode
rs8042888	A	G	-0.0537	0.0107	0.008781	0.0091	9.611e-10	0.2396	NMB	9321_400	37.3991	decode
rs10274976	T	C	-0.1	-0.0014	0.01212	0.0148	1.574e-16	0.925	AZGP1	9312_8	68.0761	decode
rs118126374	A	G	-0.1625	-0.0014	0.027495	0.0316	3.419e-09	0.9647	AZGP1	9312_8	34.9301	decode
rs148264780	G	A	-0.1837	0.038	0.021867	0.035	4.435e-17	0.2776	AZGP1	9312_8	70.5732	decode
rs180721475	T	C	-0.1218	0.0216	0.021425	0.0256	1.308e-08	0.3973	AZGP1	9312_8	32.3186	decode
rs184249272	A	G	-0.1932	-0.0351	0.020884	0.0299	2.222e-20	0.2409	AZGP1	9312_8	85.5829	decode
rs2525546	T	C	-0.2378	0.0267	0.008863	0.0101	1.394e-158	0.008248	AZGP1	9312_8	719.883	decode
rs4646450	A	G	0.0742	-0.0323	0.01135	0.0117	6.259e-11	0.005866	AZGP1	9312_8	42.7382	decode
rs62471923	T	C	0.075	0.0104	0.01256	0.0172	2.351e-09	0.5462	AZGP1	9312_8	35.6569	decode
rs62471929	G	A	-0.1737	-0.0059	0.020865	0.0206	8.444e-17	0.7746	AZGP1	9312_8	69.3047	decode
rs6944766	A	G	0.1489	-0.0178	0.011964	0.0109	1.476e-35	0.1019	AZGP1	9312_8	154.895	decode
rs6965239	C	T	-0.1191	0.0045	0.011033	0.0143	3.638e-27	0.7526	AZGP1	9312_8	116.53	decode
rs12422952	T	C	-0.0859	-0.0068	0.008092	0.0089	2.529e-26	0.4471	GLIPR1	9265_10	112.687	decode
rs12814435	C	T	0.0663	-0.0194	0.011855	0.012	2.236e-08	0.1073	GLIPR1	9265_10	31.2769	decode
rs10751499	G	A	0.1783	0.0284	0.014347	0.0153	1.858e-35	0.06323	ABO	9253_52	154.447	decode
rs1076152	A	G	0.0938	0.0093	0.010825	0.0106	4.518e-18	0.3783	ABO	9253_52	75.0844	decode
rs10793949	G	T	-0.0842	0.0081	0.009009	0.0101	9.054e-21	0.4205	ABO	9253_52	87.3516	decode
rs10993863	A	G	0.0753	-0.0266	0.008632	0.0109	2.691e-18	0.01466	ABO	9253_52	76.0969	decode
rs10993864	G	A	-0.1139	0.0171	0.013756	0.0166	1.232e-16	0.3015	ABO	9253_52	68.5588	decode
rs1105952	A	G	-0.0845	0.0007	0.008698	0.0102	2.616e-22	0.9475	ABO	9253_52	94.3788	decode
rs111825156	T	G	0.1825	0.0054	0.01566	0.0145	2.189e-31	0.711	ABO	9253_52	135.813	decode
rs112142514	G	T	0.4501	0.0044	0.019723	0.0218	2.828e-115	0.8413	ABO	9253_52	520.801	decode
rs11244015	C	T	0.2805	0.0202	0.014024	0.0163	5.334e-89	0.2137	ABO	9253_52	400.057	decode
rs11244024	C	T	0.3024	-0.0648	0.03284	0.0372	3.314e-20	0.08145	ABO	9253_52	84.7925	decode
rs112447906	A	G	-0.2795	0.0175	0.018371	0.0207	2.847e-52	0.3994	ABO	9253_52	231.472	decode
rs113258559	G	C	-0.1552	0.0292	0.020066	0.0284	1.039e-14	0.3042	ABO	9253_52	59.8221	decode
rs114717304	T	C	-0.1729	0.0236	0.019982	0.0213	5.027e-18	0.2683	ABO	9253_52	74.8707	decode
rs11522324	C	T	-0.2593	-0.0077	0.014293	0.0143	1.478e-73	0.5916	ABO	9253_52	329.123	decode
rs116856166	A	G	-0.2809	-0.064	0.027042	0.0344	2.821e-25	0.06265	ABO	9253_52	107.901	decode
rs116867862	A	G	-0.2213	-0.0077	0.031836	0.0325	3.619e-12	0.8134	ABO	9253_52	48.3199	decode
rs116884533	T	G	-0.1971	-0.0299	0.022925	0.0335	8.149e-18	0.3713	ABO	9253_52	73.9187	decode
rs116963840	C	A	-0.2608	0.0508	0.035947	0.0352	4.012e-13	0.1491	ABO	9253_52	52.6368	decode
rs117242941	A	G	-0.2254	0.005	0.034403	0.0301	5.684e-11	0.8687	ABO	9253_52	42.9255	decode
rs117308290	A	G	1.2475	-0.0618	0.017537	0.0279	0	0.0268	ABO	9253_52	5060.23	decode
rs117537850	C	T	0.5415	0.0629	0.026206	0.0337	7.443e-95	0.06194	ABO	9253_52	426.968	decode
rs117608058	A	G	0.3575	0.0733	0.027271	0.0339	2.918e-39	0.03062	ABO	9253_52	171.85	decode
rs117630211	G	A	0.6004	-0.042	0.027217	0.026	7.674e-108	0.1057	ABO	9253_52	486.632	decode
rs117682281	G	A	0.699	-0.0368	0.030052	0.031	1.129e-119	0.2352	ABO	9253_52	541.013	decode
rs11787799	T	C	0.1253	-0.0372	0.020772	0.0249	1.618e-09	0.1351	ABO	9253_52	36.3869	decode
rs11791119	C	T	-0.1778	-0.0223	0.009047	0.0094	5.565e-86	0.01721	ABO	9253_52	386.237	decode
rs118167234	C	A	0.2817	-0.03	0.029278	0.0388	6.488e-22	0.4394	ABO	9253_52	92.5744	decode
rs12004298	A	G	0.5642	-0.0216	0.008123	0.0139	0	0.1198	ABO	9253_52	4824.29	decode
rs12004323	T	G	-0.33	-0.0692	0.039461	0.0443	6.126e-17	0.1182	ABO	9253_52	69.9345	decode
rs12346239	C	T	0.1073	-0.0049	0.013778	0.0143	6.826e-15	0.7311	ABO	9253_52	60.6495	decode
rs12553972	G	A	-0.0978	0.0187	0.014308	0.0142	8.19e-12	0.1863	ABO	9253_52	46.7218	decode
rs129902	C	G	0.1585	0.028	0.010678	0.0132	7.71e-50	0.03427	ABO	9253_52	220.333	decode
rs129943	T	C	-0.2341	-0.0302	0.025574	0.0272	5.504e-20	0.2669	ABO	9253_52	83.7926	decode
rs13300181	G	A	-0.1115	-0.0187	0.008831	0.0098	1.532e-36	0.05698	ABO	9253_52	159.415	decode
rs138661900	A	G	0.1831	-0.0589	0.033132	0.0459	3.269e-08	0.1994	ABO	9253_52	30.5409	decode
rs141808149	T	C	-0.2774	0.0268	0.029169	0.0319	1.907e-21	0.4014	ABO	9253_52	90.4419	decode
rs145663061	C	A	-0.3317	0.0027	0.032522	0.0374	1.995e-24	0.9434	ABO	9253_52	104.025	decode
rs146343056	G	A	-0.3302	-0.0085	0.041395	0.0457	1.501e-15	0.8527	ABO	9253_52	63.6295	decode
rs146437644	A	G	0.4682	0.0409	0.027107	0.0332	7.636e-67	0.2182	ABO	9253_52	298.332	decode
rs146564940	A	G	0.8983	-0.0532	0.03987	0.0492	2.063e-112	0.2793	ABO	9253_52	507.634	decode
rs147375567	G	A	-0.3577	0.005	0.022283	0.0265	5.481e-58	0.8513	ABO	9253_52	257.686	decode
rs148122766	T	C	-0.2644	-0.002	0.026387	0.034	1.246e-23	0.9533	ABO	9253_52	100.402	decode
rs148330483	A	C	-0.3479	-0.035	0.028452	0.0495	2.211e-34	0.4795	ABO	9253_52	149.514	decode
rs148878363	G	A	-0.2093	0.0072	0.030271	0.0324	4.704e-12	0.8231	ABO	9253_52	47.8063	decode
rs149181677	T	C	1.0484	0.0478	0.01257	0.021	0	0.0232	ABO	9253_52	6956.38	decode
rs150660500	A	G	0.3022	-0.0339	0.028209	0.0329	8.863e-27	0.3017	ABO	9253_52	114.766	decode
rs1611115	C	T	0.0683	0.0166	0.010836	0.0108	2.92e-10	0.1248	ABO	9253_52	39.7286	decode
rs188937320	G	A	-0.1607	0.0449	0.016721	0.0254	7.198e-22	0.07735	ABO	9253_52	92.365	decode
rs192129994	A	G	0.6784	0.0272	0.033859	0.0376	2.662e-89	0.4703	ABO	9253_52	401.443	decode
rs2013075	T	C	0.6913	-0.0214	0.010292	0.0167	0	0.1996	ABO	9253_52	4511.63	decode
rs2073926	T	A	0.3918	-0.0218	0.016824	0.018	5.809e-120	0.2261	ABO	9253_52	542.338	decode
rs2073935	G	T	-0.4028	0	0.005559	0.0091	0	0.9957	ABO	9253_52	5250.32	decode
rs2078826	C	T	0.0741	0.0037	0.009265	0.0103	1.267e-15	0.7217	ABO	9253_52	63.9655	decode
rs214637	G	C	-0.0576	0.0056	0.010501	0.0101	4.125e-08	0.5773	ABO	9253_52	30.0873	decode
rs2285488	A	G	-0.3303	-0.0228	0.010255	0.0108	1.299e-227	0.03597	ABO	9253_52	1037.4	decode
rs2488563	C	T	0.0869	-0.0094	0.013478	0.0139	1.136e-10	0.4966	ABO	9253_52	41.5708	decode
rs2510239	G	A	-0.0678	-0.0187	0.0087	0.0086	6.555e-15	0.02878	ABO	9253_52	60.7325	decode
rs2510263	G	A	-0.3859	-0.0184	0.025158	0.0232	4.197e-53	0.4291	ABO	9253_52	235.287	decode
rs2519082	G	A	-0.4497	0.0101	0.031698	0.03	1.1e-45	0.7372	ABO	9253_52	201.271	decode
rs2519089	G	A	0.1973	-0.0217	0.012974	0.0154	3.145e-52	0.1596	ABO	9253_52	231.263	decode
rs2520001	G	A	-0.2797	-0.0454	0.028572	0.0475	1.252e-22	0.3399	ABO	9253_52	95.8305	decode
rs2797853	C	T	0.1347	0.0154	0.009166	0.0091	6.799e-49	0.09232	ABO	9253_52	215.961	decode
rs28569945	T	G	-0.2092	-0.0038	0.010006	0.011	4.524e-97	0.7313	ABO	9253_52	437.122	decode
rs28695313	T	A	0.1816	-0.0067	0.017802	0.0209	1.965e-24	0.7489	ABO	9253_52	104.062	decode
rs28697911	G	C	0.2597	-0.0024	0.013235	0.0149	9.979e-86	0.8705	ABO	9253_52	385.031	decode
rs2905078	A	G	0.0695	0.0142	0.008639	0.0088	8.609e-16	0.1073	ABO	9253_52	64.7206	decode
rs2905093	A	C	0.1502	0.0176	0.009475	0.0097	1.371e-56	0.06924	ABO	9253_52	251.294	decode
rs3025383	C	T	0.0732	-0.0211	0.01056	0.0112	4.151e-12	0.05911	ABO	9253_52	48.0501	decode
rs3094375	C	T	-0.1681	0.0191	0.008536	0.0091	2.454e-86	0.03656	ABO	9253_52	387.817	decode
rs34170541	G	T	-0.3041	0.0258	0.015379	0.022	5.078e-87	0.2408	ABO	9253_52	391	decode
rs34819756	T	C	0.8108	-0.0202	0.022376	0.025	1.676e-287	0.42	ABO	9253_52	1312.99	decode
rs35319260	A	G	-0.3402	-0.0005	0.013732	0.0139	1.704e-135	0.9732	ABO	9253_52	613.763	decode
rs35621330	G	T	-0.2172	0.1117	0.030048	0.0481	4.885e-13	0.02028	ABO	9253_52	52.2503	decode
rs35898523	T	G	-0.1911	0.0212	0.018226	0.0168	1.014e-25	0.2066	ABO	9253_52	109.936	decode
rs35984966	C	T	-0.2787	0.002	0.040122	0.0247	3.75e-12	0.9362	ABO	9253_52	48.2513	decode
rs36218903	A	G	-0.3624	0.0175	0.028386	0.0353	2.507e-37	0.6198	ABO	9253_52	162.993	decode
rs41309954	A	C	-0.3396	0.0749	0.015864	0.0175	1.151e-101	1.965e-05	ABO	9253_52	458.258	decode
rs45549938	T	C	-0.2209	0.0226	0.030903	0.0379	8.8e-13	0.5504	ABO	9253_52	51.0964	decode
rs4962034	G	C	-0.0483	0.0122	0.00868	0.0095	2.633e-08	0.1983	ABO	9253_52	30.9638	decode
rs4962127	A	G	-0.3902	-0.0237	0.016943	0.021	2.337e-117	0.2596	ABO	9253_52	530.388	decode
rs4962160	A	G	-0.283	-0.0233	0.01164	0.0133	1.451e-130	0.07913	ABO	9253_52	591.108	decode
rs528728773	T	C	-0.3028	-0.1252	0.030324	0.0626	1.764e-23	0.04547	ABO	9253_52	99.71	decode
rs535015446	A	G	0.7025	0.0304	0.026682	0.0342	8.91e-153	0.3745	ABO	9253_52	693.196	decode
rs536800013	T	C	-0.2381	-0.0067	0.040944	0.0539	6.052e-09	0.9008	ABO	9253_52	33.8172	decode
rs546248239	T	C	1.0001	-0.0085	0.038641	0.0562	1.075e-147	0.8799	ABO	9253_52	669.869	decode
rs556664	G	T	-0.0767	-0.001	0.008603	0.0091	4.866e-19	0.9148	ABO	9253_52	79.486	decode
rs55710199	T	C	0.5611	0.0646	0.030746	0.0449	2.091e-74	0.1498	ABO	9253_52	333.045	decode
rs55750924	A	G	-0.2496	0.0207	0.014495	0.0207	1.878e-66	0.3187	ABO	9253_52	296.519	decode
rs55779491	G	A	-0.2641	0.0022	0.03773	0.0339	2.565e-12	0.9486	ABO	9253_52	48.9963	decode
rs56205329	A	G	-0.1863	-0.0486	0.027595	0.0343	1.465e-11	0.1566	ABO	9253_52	45.579	decode
rs56256724	T	C	0.2014	-0.0278	0.018788	0.021	8.236e-27	0.1851	ABO	9253_52	114.91	decode
rs56355857	G	C	-0.0741	0.0308	0.009993	0.0137	1.212e-13	0.02441	ABO	9253_52	54.9851	decode
rs567493	G	A	0.345	0.0106	0.009491	0.0098	2.753e-289	0.2809	ABO	9253_52	1321.34	decode
rs569956268	C	G	0.3805	0.0089	0.026431	0.0419	5.478e-47	0.8309	ABO	9253_52	207.244	decode
rs571780	G	A	0.1639	-0.0098	0.008638	0.0088	2.816e-80	0.2692	ABO	9253_52	360.024	decode
rs576303	C	T	0.1514	0.0377	0.02633	0.0237	8.918e-09	0.1118	ABO	9253_52	33.0636	decode
rs579232	G	T	-0.0981	-0.0043	0.008937	0.0092	4.964e-28	0.6413	ABO	9253_52	120.491	decode
rs58206956	T	C	-0.2516	-0.0261	0.036496	0.0381	5.427e-12	0.4929	ABO	9253_52	47.5259	decode
rs600038	T	C	-0.9387	-0.0141	0.006367	0.0098	0	0.153	ABO	9253_52	21736.2	decode
rs60030560	G	T	-0.1255	-0.0055	0.013797	0.0127	9.34e-20	0.6657	ABO	9253_52	82.7405	decode
rs60038159	A	T	-0.1272	0.0093	0.01519	0.015	5.583e-17	0.5358	ABO	9253_52	70.1227	decode
rs61047099	C	G	0.5331	-0.0226	0.03983	0.0508	7.473e-41	0.6567	ABO	9253_52	179.142	decode
rs615667	G	A	0.1848	0.0078	0.00908	0.0093	4.432e-92	0.3979	ABO	9253_52	414.221	decode
rs61751475	T	C	-0.349	-0.0314	0.027825	0.0254	4.368e-36	0.2157	ABO	9253_52	157.319	decode
rs62572818	G	C	-0.1054	0.0004	0.01491	0.0184	1.56e-12	0.984	ABO	9253_52	49.9719	decode
rs62574210	G	C	0.0938	-0.0145	0.015182	0.0327	6.482e-10	0.6565	ABO	9253_52	38.1722	decode
rs62574565	A	G	-0.489	-0.0038	0.005254	0.01	0	0.7071	ABO	9253_52	8662.39	decode
rs62574614	T	A	-0.3582	0.0463	0.021825	0.031	1.568e-60	0.1348	ABO	9253_52	269.366	decode
rs62575417	C	T	0.208	-0.0128	0.015437	0.0155	2.233e-41	0.4095	ABO	9253_52	181.552	decode
rs62575446	A	C	-0.1231	-0.0012	0.015885	0.0205	9.234e-15	0.9516	ABO	9253_52	60.054	decode
rs639827	G	A	0.2409	-0.0267	0.009941	0.0104	9.814e-130	0.01003	ABO	9253_52	587.237	decode
rs645841	C	T	-0.0765	-0.0127	0.008659	0.0096	1.005e-18	0.188	ABO	9253_52	78.0526	decode
rs679779	C	T	-0.1684	0.0064	0.009198	0.0125	7.148e-75	0.6096	ABO	9253_52	335.195	decode
rs7020834	T	G	-0.1152	0.018	0.018246	0.0189	2.724e-10	0.3423	ABO	9253_52	39.863	decode
rs7027827	A	G	0.2251	-0.0257	0.010725	0.0122	8.298e-98	0.03457	ABO	9253_52	440.511	decode
rs7034320	G	A	-0.0536	-0.0049	0.009797	0.0093	4.474e-08	0.6002	ABO	9253_52	29.9325	decode
rs7035577	T	C	-0.1767	0.0385	0.026248	0.0295	1.673e-11	0.1922	ABO	9253_52	45.319	decode
rs7035630	C	T	-0.1391	0.0191	0.008743	0.0088	5.484e-57	0.03026	ABO	9253_52	253.124	decode
rs7035653	T	C	-0.3559	0.0096	0.013133	0.0171	1.011e-161	0.5744	ABO	9253_52	734.392	decode
rs7040564	T	C	-0.0874	0.0048	0.014406	0.0141	1.303e-09	0.7318	ABO	9253_52	36.8075	decode
rs7044834	A	C	-0.2436	0.0289	0.010843	0.0142	8.887e-112	0.0424	ABO	9253_52	504.726	decode
rs71503158	A	G	0.2304	-0.0093	0.026486	0.039	3.347e-18	0.8118	ABO	9253_52	75.6715	decode
rs72619325	C	A	-0.3044	-0.0279	0.031314	0.0288	2.453e-22	0.3324	ABO	9253_52	94.4957	decode
rs72759425	A	G	0.3531	-0.0319	0.03464	0.0327	2.121e-24	0.3299	ABO	9253_52	103.906	decode
rs72759453	T	C	0.2633	-0.019	0.038497	0.0396	7.944e-12	0.6321	ABO	9253_52	46.7787	decode
rs72761174	A	G	0.1978	0.044	0.020818	0.0231	2.075e-21	0.05672	ABO	9253_52	90.2765	decode
rs72769420	A	G	0.7164	-0.0956	0.036741	0.0555	1.125e-84	0.0852	ABO	9253_52	380.197	decode
rs72769485	A	C	-0.3633	0.0088	0.026726	0.0354	4.375e-42	0.8042	ABO	9253_52	184.783	decode
rs72779222	C	T	-0.2209	0.0415	0.020015	0.0225	2.549e-28	0.06497	ABO	9253_52	121.809	decode
rs733347	T	C	0.0805	-0.0105	0.00857	0.0091	5.848e-21	0.2508	ABO	9253_52	88.2328	decode
rs73554552	A	C	-0.1278	0.0282	0.017056	0.0204	6.732e-14	0.1672	ABO	9253_52	56.1445	decode
rs74514302	T	C	-0.2405	0.0392	0.036502	0.0343	4.439e-11	0.2526	ABO	9253_52	43.4107	decode
rs74715985	G	A	-0.3471	-0.1268	0.028739	0.0363	1.387e-33	0.0004814	ABO	9253_52	145.87	decode
rs76402072	A	G	0.2958	-0.0343	0.035144	0.0357	3.871e-17	0.337	ABO	9253_52	70.8425	decode
rs76413010	T	C	0.2515	0.0325	0.036074	0.0356	3.129e-12	0.3613	ABO	9253_52	48.6057	decode
rs77420242	T	C	-0.2268	0.0391	0.041314	0.0347	4.027e-08	0.2606	ABO	9253_52	30.1364	decode
rs7849542	A	G	0.3896	0.0086	0.00538	0.0094	0	0.3606	ABO	9253_52	5244.13	decode
rs7856370	A	G	0.0748	-0.0107	0.008932	0.0085	5.54e-17	0.2076	ABO	9253_52	70.1303	decode
rs79463544	T	A	-0.1827	-0.0258	0.032639	0.0432	2.174e-08	0.5494	ABO	9253_52	31.3331	decode
rs80227125	C	T	-0.2278	-0.011	0.025856	0.0336	1.249e-18	0.7433	ABO	9253_52	77.622	decode
rs8176630	T	C	-0.4279	0.0057	0.006147	0.01	0	0.5664	ABO	9253_52	4845.72	decode
rs8176634	C	G	-0.4352	0.0116	0.005847	0.011	0	0.2922	ABO	9253_52	5540.02	decode
rs8176739	A	G	-0.3651	0.0243	0.024442	0.0282	1.888e-50	0.3891	ABO	9253_52	223.126	decode
rs9286381	T	C	-0.4463	0.0344	0.027163	0.0237	1.154e-60	0.1458	ABO	9253_52	269.959	decode
rs9696947	G	A	-0.0961	-0.0025	0.009017	0.0089	1.599e-26	0.7773	ABO	9253_52	113.585	decode
rs9722384	A	G	0.1524	0.0045	0.019684	0.0256	9.753e-15	0.8603	ABO	9253_52	59.9437	decode
rs9802393	T	C	0.175	0.0109	0.010786	0.0145	3.391e-59	0.4539	ABO	9253_52	263.242	decode
rs9802522	G	A	-0.0787	0.0322	0.011585	0.0146	1.097e-11	0.02785	ABO	9253_52	46.1485	decode
rs9802874	G	A	-0.2643	-0.008	0.009016	0.0104	6.924e-189	0.444	ABO	9253_52	859.343	decode
rs111803230	A	C	-0.0646	-0.0151	0.010511	0.0113	7.951e-10	0.1793	MAN2B2	9251_28	37.7726	decode
rs112646682	A	G	0.3756	0.0472	0.02888	0.0318	1.139e-38	0.1376	MAN2B2	9251_28	169.144	decode
rs112909607	T	C	-0.1383	0.0324	0.020385	0.0276	1.166e-11	0.2392	MAN2B2	9251_28	46.0281	decode
rs113534862	A	G	-0.2637	0.0153	0.031148	0.0282	2.539e-17	0.5884	MAN2B2	9251_28	71.6737	decode
rs114250777	A	G	-0.4079	-0.0045	0.031753	0.0557	9.046e-38	0.935	MAN2B2	9251_28	165.02	decode
rs114816356	G	A	0.6091	0.019	0.020096	0.0219	8.615e-202	0.3865	MAN2B2	9251_28	918.667	decode
rs115341881	C	G	0.1453	-0.0144	0.022444	0.0292	9.551e-11	0.6214	MAN2B2	9251_28	41.9113	decode
rs115751807	T	C	-0.2207	-0.0007	0.02635	0.0388	5.492e-17	0.9856	MAN2B2	9251_28	70.1525	decode
rs115914905	A	G	0.3888	0.0179	0.032783	0.053	1.914e-32	0.7358	MAN2B2	9251_28	140.655	decode
rs116307365	T	C	0.1626	-0.0152	0.02582	0.032	3.027e-10	0.6337	MAN2B2	9251_28	39.6578	decode
rs116495677	T	C	-0.3128	-0.0792	0.021299	0.0344	7.898e-49	0.02139	MAN2B2	9251_28	215.683	decode
rs116837201	G	A	-0.2411	-0.0464	0.043711	0.0436	3.472e-08	0.287	MAN2B2	9251_28	30.4238	decode
rs11726648	T	C	0.0675	0.0105	0.010399	0.01	8.53e-11	0.294	MAN2B2	9251_28	42.1332	decode
rs11729302	G	C	-0.0824	0.0188	0.013413	0.0127	8.084e-10	0.1367	MAN2B2	9251_28	37.7401	decode
rs11731119	C	G	0.0566	0.0001	0.009444	0.0097	2.061e-09	0.9944	MAN2B2	9251_28	35.9187	decode
rs11946482	C	T	0.0741	0.0022	0.009721	0.011	2.486e-14	0.8386	MAN2B2	9251_28	58.1051	decode
rs12503199	C	T	0.0756	0.008	0.009019	0.0092	5.192e-17	0.3828	MAN2B2	9251_28	70.263	decode
rs12506491	A	T	0.1242	0.0073	0.009419	0.0096	1.062e-39	0.4468	MAN2B2	9251_28	173.874	decode
rs12507418	A	G	-0.4109	0.002	0.007031	0.0104	0	0.8486	MAN2B2	9251_28	3415.37	decode
rs12510392	C	A	0.1273	-0.0163	0.016589	0.0159	1.67e-14	0.3063	MAN2B2	9251_28	58.8866	decode
rs12512657	G	A	0.0666	-0.0008	0.009385	0.0089	1.283e-12	0.9245	MAN2B2	9251_28	50.3593	decode
rs13119074	C	T	0.0628	-0.0104	0.011416	0.0112	3.78e-08	0.3539	MAN2B2	9251_28	30.2616	decode
rs13127967	A	G	0.0947	-0.0254	0.016437	0.0171	8.346e-09	0.1372	MAN2B2	9251_28	33.1936	decode
rs13129245	G	A	-0.0641	-0.0005	0.008961	0.0091	8.482e-13	0.9578	MAN2B2	9251_28	51.1685	decode
rs13130328	T	C	-0.1069	-0.0051	0.009858	0.0107	2.142e-27	0.6365	MAN2B2	9251_28	117.592	decode
rs13150680	T	C	-0.1983	-0.0029	0.026775	0.0426	1.301e-13	0.9461	MAN2B2	9251_28	54.8512	decode
rs13353540	G	A	-0.0874	-0.0059	0.013587	0.0163	1.255e-10	0.7171	MAN2B2	9251_28	41.3786	decode
rs138527475	G	C	-0.1664	0.0652	0.029409	0.0419	1.531e-08	0.1198	MAN2B2	9251_28	32.0145	decode
rs140158985	A	G	-0.2305	-0.0469	0.042152	0.0592	4.545e-08	0.4274	MAN2B2	9251_28	29.9024	decode
rs142890794	C	T	0.2353	-0.0489	0.038218	0.0497	7.42e-10	0.3246	MAN2B2	9251_28	37.906	decode
rs144887497	G	C	0.4169	0.0269	0.03079	0.0274	9.086e-42	0.3265	MAN2B2	9251_28	183.335	decode
rs146199379	A	C	-0.2927	-0.0409	0.030435	0.041	6.772e-22	0.3183	MAN2B2	9251_28	92.4909	decode
rs146673023	C	T	0.2315	-0.0268	0.026312	0.0442	1.39e-18	0.5438	MAN2B2	9251_28	77.4095	decode
rs149289435	G	A	-0.3529	0.0024	0.030579	0.0354	8.25e-31	0.9466	MAN2B2	9251_28	133.185	decode
rs16838718	A	G	0.1925	0.0267	0.023669	0.0226	4.186e-16	0.2376	MAN2B2	9251_28	66.1457	decode
rs16839021	C	G	0.4768	0.0429	0.04138	0.0309	1.018e-30	0.1647	MAN2B2	9251_28	132.767	decode
rs185637151	A	G	-0.192	-0.041	0.026509	0.0355	4.396e-13	0.2483	MAN2B2	9251_28	52.4585	decode
rs186576455	C	A	0.4677	-0.0282	0.042275	0.0724	1.888e-28	0.6971	MAN2B2	9251_28	122.396	decode
rs188851744	T	C	-0.1387	-0.0624	0.022032	0.0454	3.066e-10	0.1696	MAN2B2	9251_28	39.6319	decode
rs28368184	C	T	-0.2567	0.0058	0.016227	0.0152	2.292e-56	0.7015	MAN2B2	9251_28	250.251	decode
rs28555191	C	T	0.0558	-0.0004	0.009923	0.0104	1.874e-08	0.9708	MAN2B2	9251_28	31.6215	decode
rs28684680	A	G	-0.2329	0.0829	0.030509	0.038	2.279e-14	0.02925	MAN2B2	9251_28	58.2751	decode
rs34231840	A	G	0.0926	-0.0096	0.014004	0.0151	3.779e-11	0.5224	MAN2B2	9251_28	43.7238	decode
rs34465433	C	A	0.1554	-0.0205	0.022212	0.0214	2.627e-12	0.3382	MAN2B2	9251_28	48.9471	decode
rs35768801	T	G	0.3125	-0.0057	0.014406	0.0144	2.425e-104	0.6913	MAN2B2	9251_28	470.558	decode
rs4277850	A	G	-0.0934	0.0032	0.013409	0.0155	3.276e-12	0.8344	MAN2B2	9251_28	48.5178	decode
rs4346716	C	T	-0.3595	-0.0031	0.006773	0.009	0	0.7338	MAN2B2	9251_28	2817.32	decode
rs4688999	A	C	0.0562	0.0109	0.009046	0.0094	5.2e-10	0.2479	MAN2B2	9251_28	38.5975	decode
rs4689005	C	T	-0.0974	-0.0094	0.01584	0.0147	7.791e-10	0.5236	MAN2B2	9251_28	37.8101	decode
rs4689032	A	G	-0.1166	0.0003	0.008994	0.0097	1.96e-38	0.9778	MAN2B2	9251_28	168.07	decode
rs4689357	A	G	0.0694	-0.0082	0.010236	0.0115	1.204e-11	0.4742	MAN2B2	9251_28	45.9683	decode
rs4689514	C	T	-0.2068	0.0134	0.011801	0.0111	9.368e-69	0.2277	MAN2B2	9251_28	307.088	decode
rs548822854	G	A	-0.2585	0.0239	0.034017	0.0665	2.983e-14	0.7195	MAN2B2	9251_28	57.747	decode
rs55688389	G	C	-0.1614	-0.0229	0.016657	0.0184	3.346e-22	0.2117	MAN2B2	9251_28	93.8887	decode
rs55800290	C	T	0.0885	0.0026	0.013312	0.0145	2.965e-11	0.8607	MAN2B2	9251_28	44.1977	decode
rs57410633	C	A	0.1874	0.0209	0.025533	0.0225	2.144e-13	0.3543	MAN2B2	9251_28	53.8686	decode
rs61729241	T	C	-0.4126	-0.0014	0.015177	0.0191	9.606e-163	0.94	MAN2B2	9251_28	739.072	decode
rs61733402	A	G	0.3538	0.0054	0.016578	0.0149	4.633e-101	0.7163	MAN2B2	9251_28	455.461	decode
rs62285890	T	C	0.0886	-0.0146	0.014182	0.0174	4.177e-10	0.4021	MAN2B2	9251_28	39.0295	decode
rs62285891	T	G	0.146	-0.0318	0.020666	0.0336	1.608e-12	0.3439	MAN2B2	9251_28	49.9106	decode
rs62286145	A	G	0.1575	-0.0153	0.01215	0.0126	1.995e-38	0.2228	MAN2B2	9251_28	168.038	decode
rs62286155	T	G	0.1297	-0.0098	0.015486	0.0199	5.501e-17	0.6211	MAN2B2	9251_28	70.1458	decode
rs62287263	G	A	0.075	-0.0071	0.011692	0.0143	1.414e-10	0.6174	MAN2B2	9251_28	41.1476	decode
rs62291088	A	G	-0.1198	0.0118	0.013877	0.0156	5.972e-18	0.4496	MAN2B2	9251_28	74.5285	decode
rs6446513	G	T	0.2629	0.0104	0.020403	0.0222	5.45e-38	0.639	MAN2B2	9251_28	166.033	decode
rs6828805	C	T	0.0576	-0.0066	0.009273	0.0094	5.238e-10	0.4832	MAN2B2	9251_28	38.5838	decode
rs6830207	T	G	0.1824	0.0026	0.021533	0.0179	2.437e-17	0.8854	MAN2B2	9251_28	71.7531	decode
rs6832910	G	T	-0.1608	0.0059	0.014064	0.0135	2.857e-30	0.6601	MAN2B2	9251_28	130.724	decode
rs6857081	C	T	-0.0586	0.0068	0.008982	0.0093	6.854e-11	0.4616	MAN2B2	9251_28	42.5647	decode
rs73199928	A	G	0.3277	-0.01	0.030714	0.0397	1.415e-26	0.8018	MAN2B2	9251_28	113.836	decode
rs73206184	A	G	0.1464	-0.0102	0.016181	0.021	1.459e-19	0.6286	MAN2B2	9251_28	81.8599	decode
rs73213615	A	G	0.1855	-0.012	0.011954	0.011	2.612e-54	0.2722	MAN2B2	9251_28	240.803	decode
rs7435312	C	T	0.1781	-0.0454	0.024655	0.0297	5.064e-13	0.1263	MAN2B2	9251_28	52.1817	decode
rs75921048	T	C	0.1633	-0.0576	0.019363	0.0211	3.356e-17	0.006263	MAN2B2	9251_28	71.1258	decode
rs76208540	A	G	0.2571	-0.0062	0.040769	0.0345	2.859e-10	0.8561	MAN2B2	9251_28	39.7689	decode
rs76484121	T	G	-0.2867	-0.0141	0.022054	0.0268	1.226e-38	0.5981	MAN2B2	9251_28	168.998	decode
rs7678212	G	A	0.2523	0.0214	0.016995	0.0198	7.451e-50	0.2804	MAN2B2	9251_28	220.39	decode
rs7680985	T	A	0.1426	-0.0009	0.01745	0.017	3.032e-16	0.9558	MAN2B2	9251_28	66.7803	decode
rs7681392	G	A	0.0755	-0.0072	0.009268	0.009	3.762e-16	0.4219	MAN2B2	9251_28	66.3624	decode
rs77154735	T	C	-0.1476	0.0061	0.017638	0.0233	5.85e-17	0.7922	MAN2B2	9251_28	70.0284	decode
rs77455505	A	G	0.6101	-0.0043	0.019102	0.0206	7.737e-224	0.835	MAN2B2	9251_28	1020.1	decode
rs78164818	T	C	-0.2837	0.0133	0.031813	0.0848	4.759e-19	0.8756	MAN2B2	9251_28	79.5261	decode
rs79493386	T	G	0.4935	-0.0054	0.027703	0.028	5.519e-71	0.847	MAN2B2	9251_28	317.337	decode
rs79541937	T	C	-0.1606	0.01	0.022581	0.0274	1.143e-12	0.7156	MAN2B2	9251_28	50.583	decode
rs79657790	T	C	0.1269	0.0274	0.022415	0.0336	1.501e-08	0.4157	MAN2B2	9251_28	32.0513	decode
rs79939782	C	T	0.3025	0.0187	0.042006	0.0406	5.965e-13	0.6451	MAN2B2	9251_28	51.8595	decode
rs80094877	G	A	-0.2593	0.0103	0.016128	0.0152	3.676e-58	0.4986	MAN2B2	9251_28	258.49	decode
rs80210404	T	C	0.1758	0.0466	0.030184	0.0238	5.734e-09	0.05019	MAN2B2	9251_28	33.9222	decode
rs881796	T	C	0.0608	0.0017	0.009047	0.0088	1.812e-11	0.8487	MAN2B2	9251_28	45.1646	decode
rs9968385	T	C	-0.0702	0.012	0.010174	0.0098	5.211e-12	0.2226	MAN2B2	9251_28	47.6092	decode
rs9992789	A	C	0.0783	-0.0009	0.008963	0.0091	2.412e-18	0.9244	MAN2B2	9251_28	76.3162	decode
rs4915486	T	C	0.0656	-0.0152	0.008296	0.009	2.62e-15	0.09189	TMEM9	9249_17	62.5274	decode
rs11910567	G	T	0.0553	0.0017	0.008088	0.0086	8.074e-12	0.8391	DSCAM	9175_48	46.7485	decode
rs142154566	A	T	0.1827	-0.0305	0.030897	0.0508	3.355e-09	0.5483	DSCAM	9175_48	34.9659	decode
rs2225429	G	A	0.0442	0.0044	0.008102	0.0082	4.892e-08	0.5959	DSCAM	9175_48	29.7619	decode
rs4818163	C	T	0.0751	0.0066	0.008491	0.0106	9.169e-19	0.536	DSCAM	9175_48	78.228	decode
rs62223046	G	C	-0.0859	-0.0059	0.015413	0.018	2.5e-08	0.7426	DSCAM	9175_48	31.0608	decode
rs6517602	G	T	-0.0588	0.0007	0.008345	0.0088	1.838e-12	0.9408	DSCAM	9175_48	49.648	decode
rs78111814	C	T	0.3257	0.0124	0.017102	0.0236	7.311e-81	0.5991	DSCAM	9175_48	362.695	decode
rs61765292	G	A	0.1158	0.0146	0.010345	0.0104	4.38e-29	0.1596	PGM1	9173_21	125.301	decode
rs7535245	A	G	0.0547	0.0017	0.009944	0.0119	3.777e-08	0.8882	PGM1	9173_21	30.2589	decode
rs11225452	A	T	-0.0595	-0.0037	0.009389	0.0104	2.344e-10	0.7257	MMP8	9172_69	40.1601	decode
rs116187470	A	G	-0.1	-0.0891	0.013843	0.0139	5.047e-13	1.357e-10	MMP8	9172_69	52.1843	decode
rs117557731	G	A	0.2732	-0.0193	0.019535	0.0237	1.929e-44	0.4153	MMP8	9172_69	195.585	decode
rs12419611	A	T	-0.0929	-0.0134	0.012862	0.0143	5.097e-13	0.3454	MMP8	9172_69	52.1692	decode
rs12789483	T	C	-0.1264	-0.0487	0.011749	0.0125	5.405e-27	9.315e-05	MMP8	9172_69	115.742	decode
rs12792912	G	T	0.0476	0.061	0.008206	0.0082	6.608e-09	9.952e-14	MMP8	9172_69	33.6474	decode
rs148292565	A	C	0.1712	0.1281	0.028572	0.0417	2.073e-09	0.002134	MMP8	9172_69	35.9026	decode
rs2155240	C	G	-0.3682	-0.0493	0.034001	0.0277	2.508e-27	0.07514	MMP8	9172_69	117.269	decode
rs2509242	G	A	0.1243	-0.0086	0.012492	0.0118	2.521e-23	0.4688	MMP8	9172_69	99.0098	decode
rs35231465	A	G	-0.6843	0.0001	0.027199	0.0275	1.127e-139	0.9967	MMP8	9172_69	632.976	decode
rs470358	C	T	-0.0495	-0.015	0.008583	0.0092	8.073e-09	0.1018	MMP8	9172_69	33.2608	decode
rs576455515	A	G	0.1481	-0.0125	0.025211	0.0402	4.241e-09	0.7562	MMP8	9172_69	34.5088	decode
rs679366	G	A	0.0531	0.0025	0.009722	0.0105	4.709e-08	0.8135	MMP8	9172_69	29.8317	decode
rs7123682	C	A	-0.0865	0.0066	0.013248	0.0152	6.611e-11	0.6643	MMP8	9172_69	42.6316	decode
rs7130350	A	G	-0.0692	-0.0235	0.012154	0.0134	1.245e-08	0.07967	MMP8	9172_69	32.4171	decode
rs10515510	C	G	-0.1379	0.0238	0.015659	0.0204	1.294e-18	0.2444	CD14	8969_49	77.5533	decode
rs1089304	G	T	0.1001	-0.0313	0.010175	0.0101	7.727e-23	0.001926	CD14	8969_49	96.7831	decode
rs148099171	A	G	0.1953	-0.0615	0.020783	0.0282	5.608e-21	0.02897	CD14	8969_49	88.3056	decode
rs152131	G	A	0.082	-0.0197	0.012183	0.012	1.688e-11	0.1012	CD14	8969_49	45.3022	decode
rs17119351	G	A	0.0846	-0.0186	0.015274	0.0178	3.045e-08	0.2977	CD14	8969_49	30.6786	decode
rs269783	G	A	-0.059	0.0197	0.010603	0.011	2.626e-08	0.07311	CD14	8969_49	30.9632	decode
rs31872	A	G	0.0887	0.0026	0.008193	0.0085	2.566e-27	0.7607	CD14	8969_49	117.209	decode
rs5744454	G	T	-0.1895	0.0117	0.008721	0.0099	1.071e-104	0.235	CD14	8969_49	472.156	decode
rs702401	T	C	-0.1209	0.0221	0.018357	0.0249	4.512e-11	0.3752	CD14	8969_49	43.376	decode
rs72798864	A	T	-0.1325	-0.0305	0.02413	0.0366	3.994e-08	0.4047	CD14	8969_49	30.1521	decode
rs76054533	G	C	-0.1087	0.0287	0.016362	0.0263	3.063e-11	0.275	CD14	8969_49	44.1353	decode
rs76148587	T	C	0.179	-0.0115	0.012648	0.0137	1.795e-45	0.4019	CD14	8969_49	200.291	decode
rs78582690	A	G	-0.2057	0.0306	0.029602	0.0355	3.682e-12	0.3884	CD14	8969_49	48.2866	decode
rs78792314	A	G	-0.1358	-0.02	0.020492	0.033	3.428e-11	0.5452	CD14	8969_49	43.9168	decode
rs6050424	G	A	0.059	0.0279	0.009575	0.0101	7.182e-10	0.005799	ENTPD6	8932_1	37.9688	decode
rs6050446	G	A	0.3418	0.0542	0.023645	0.0256	2.305e-47	0.0343	ENTPD6	8932_1	208.961	decode
rs10744203	G	A	0.0835	0.0172	0.008581	0.0089	2.237e-22	0.05365	TMEM132B	8890_9	94.6885	decode
rs117579144	T	C	-0.1047	0.0094	0.016244	0.0252	1.153e-10	0.7088	TMEM132B	8890_9	41.5439	decode
rs188062158	A	G	-0.1263	0.0262	0.022012	0.0367	9.587e-09	0.4747	TMEM132B	8890_9	32.9221	decode
rs2190489	A	G	-0.0781	0.0026	0.01161	0.0129	1.732e-11	0.8419	TMEM132B	8890_9	45.252	decode
rs3825381	T	C	-0.1682	0.0044	0.009447	0.01	6.446e-71	0.6589	TMEM132B	8890_9	317.004	decode
rs7973777	A	T	0.0853	-0.0097	0.0103	0.0109	1.215e-16	0.3754	TMEM132B	8890_9	68.5841	decode
rs10933552	C	T	-0.0487	-0.0155	0.008463	0.0094	8.675e-09	0.1007	GPC1	8697_38	33.1138	decode
rs10933603	T	C	-0.06	0.0016	0.008488	0.0088	1.565e-12	0.8573	GPC1	8697_38	49.968	decode
rs111862679	G	C	-0.1153	0.0324	0.020122	0.0281	1.004e-08	0.2485	GPC1	8697_38	32.8334	decode
rs115409570	T	A	-0.5725	-0.0054	0.038186	0.0371	8.249e-51	0.8838	GPC1	8697_38	224.772	decode
rs116130330	T	C	0.4918	-0.0064	0.030466	0.0368	1.278e-58	0.8624	GPC1	8697_38	260.583	decode
rs116374670	A	G	0.1926	0.0237	0.023586	0.026	3.192e-16	0.3617	GPC1	8697_38	66.6813	decode
rs11673768	A	G	-0.1279	0.0092	0.011383	0.0264	2.723e-29	0.7283	GPC1	8697_38	126.249	decode
rs12997348	A	G	0.5922	-0.0421	0.026413	0.0577	2.477e-111	0.4655	GPC1	8697_38	502.691	decode
rs13000733	G	A	0.1265	0.0159	0.008299	0.0087	1.859e-52	0.06655	GPC1	8697_38	232.343	decode
rs13386453	G	A	-0.133	0.0068	0.012062	0.012	2.848e-28	0.5692	GPC1	8697_38	121.581	decode
rs13431274	T	C	-0.0803	0.0036	0.01396	0.0144	8.811e-09	0.7997	GPC1	8697_38	33.0872	decode
rs138187129	A	G	-0.1425	-0.04	0.019832	0.0283	6.704e-13	0.1576	GPC1	8697_38	51.6294	decode
rs139406187	A	G	0.1492	0.0236	0.022465	0.0549	3.109e-11	0.667	GPC1	8697_38	44.1088	decode
rs140037101	T	C	0.2526	0.048	0.025485	0.0429	3.707e-23	0.2627	GPC1	8697_38	98.2421	decode
[truncated: 87,249 more rows]

## Sheet: Table_S2
estimate	pval	stderr	ci_upper	ci_lower	exposure	outcome	n_snp	f_stat	aptamer_id	padj	OR	ci_upper_or	ci_lower_or	dset
0.0682448	3.10247e-05	0.0163821	0.100353	0.0361365	LILRA5	AAA	35	232.228	7787_25	0.00342047	1.07063	1.10556	1.0368	deCODE
-0.0105987	0.214972	0.00854728	0.00615366	-0.0273511	CFHR4	AAA	41	1572.85	6471_53	0.646057	0.989457	1.00617	0.97302	deCODE
0.00978891	0.663162	0.0224747	0.0538386	-0.0342608	F13B	AAA	27	119.065	5658_64	0.902637	1.00984	1.05531	0.966319	deCODE
-0.0321102	0.458104	0.0432769	0.0527109	-0.116931	CFH	AAA	19	58.2498	4159_130	0.815435	0.9684	1.05412	0.889646	deCODE
0.0889458	0.161706	0.0635619	0.213525	-0.0356333	KLK12	AAA	2	141.636	3199_54	0.586933	1.09302	1.23803	0.964994	deCODE
-0.060598	0.650983	0.133949	0.201937	-0.323133	CCL3L1	AAA	2	28.9144	2783_18	0.897027	0.941202	1.22377	0.723878	deCODE
0.134365	0.409372	0.162866	0.453577	-0.184848	CP	AAA	1	29.8351	17453_34	0.782321	1.14381	1.57393	0.831231	deCODE
-0.0109763	0.17698	0.00812994	0.00495807	-0.0269107	CFHR2	AAA	42	1372.83	15584_9	0.598746	0.989084	1.00497	0.973448	deCODE
-0.0403866	0.0426632	0.0199244	-0.00133549	-0.0794376	CFHR5	AAA	22	220.121	16055_3	0.346811	0.960418	0.998665	0.923636	deCODE
-0.0128802	0.493683	0.018818	0.0240024	-0.0497629	NAGLU	AAA	31	415.72	15509_2	0.837024	0.987202	1.02429	0.951455	deCODE
-0.0206148	0.157882	0.0145973	0.00799544	-0.049225	CFHR1	AAA	29	353.833	15468_14	0.581428	0.979596	1.00803	0.951967	deCODE
0.116634	0.251978	0.101814	0.316186	-0.0829179	RPS6KA1	AAA	4	45.3165	12329_21	0.680919	1.12371	1.37188	0.920427	deCODE
0.017684	0.0119929	0.00703883	0.0314799	0.00388817	LILRB2	AAA	103	585.374	5091_28	0.182375	1.01784	1.03198	1.0039	deCODE
0.0635218	0.00169731	0.0202386	0.103189	0.0238548	CFB	AAA	48	115.866	4129_72	0.0540742	1.06558	1.1087	1.02414	deCODE
-0.190954	9.81991e-05	0.0490253	-0.0948657	-0.287041	DHX58	AAA	15	47.3576	14012_17	0.00641568	0.826171	0.909495	0.750481	deCODE
0.13679	0.0086405	0.0520915	0.238888	0.0346927	DDX58	AAA	10	60.3241	12382_2	0.155529	1.14659	1.26984	1.0353	deCODE
-0.00523517	0.760931	0.0172063	0.0284886	-0.0389589	HPGDS	AAA	53	148.017	12549_33	0.947561	0.994779	1.0289	0.96179	deCODE
0.121557	0.236454	0.102675	0.322796	-0.0796827	HSPA1L	AAA	13	35.1093	12041_33	0.66951	1.12925	1.38098	0.923409	deCODE
0.248027	0.0564824	0.130041	0.502903	-0.00684911	PDGFRA	AAA	6	55.6275	10366_11	0.386182	1.28149	1.65351	0.993174	deCODE
0.00101539	0.990995	0.089964	0.177342	-0.175311	CX3CL1	AAA	2	52.0563	2827_23	0.997647	1.00102	1.19404	0.839196	deCODE
-0.499002	0.0036494	0.171657	-0.162561	-0.835443	GPT	AAA	1	36.9496	16015_19	0.0932978	0.607136	0.849964	0.433682	deCODE
-0.12573	0.0932533	0.0749069	0.021085	-0.272545	C3	AAA	3	65.4134	5803_24	0.47595	0.881853	1.02131	0.761439	deCODE
0.02118	0.551064	0.035527	0.0908118	-0.0484517	CFD	AAA	32	48.987	2946_52	0.853382	1.02141	1.09506	0.952703	deCODE
0.109537	0.413335	0.133902	0.371981	-0.152906	CDHR5	AAA	2	31.6356	9962_1	0.782321	1.11576	1.45061	0.85821	deCODE
0.05991	0.283744	0.055889	0.16945	-0.0496304	FBP2	AAA	8	40.7796	9867_23	0.707564	1.06174	1.18465	0.951581	deCODE
0.456252	7.7421e-05	0.115441	0.682513	0.229992	IER3	AAA	3	29.7673	9786_310	0.00569044	1.57815	1.97884	1.25859	deCODE
0.00820633	0.954616	0.144197	0.290827	-0.274415	CHI3L2	AAA	1	51.7982	9383_24	0.995827	1.00824	1.33753	0.760017	deCODE
-0.119257	0.0355124	0.0567222	-0.00808308	-0.23043	SIRPG	AAA	7	50.9399	9241_40	0.308915	0.88758	0.99195	0.794192	deCODE
0.166999	0.0696507	0.0920523	0.347418	-0.0134202	LGALS9	AAA	5	47.4129	9197_4	0.429016	1.18175	1.41541	0.986669	deCODE
-0.0166909	0.862193	0.0961546	0.171769	-0.20515	ANGPTL1	AAA	4	35.3259	9092_33	0.97307	0.983448	1.1874	0.814525	deCODE
0.320398	0.00513778	0.114499	0.544811	0.0959845	PKDCC	AAA	2	50.4869	8664_36	0.11827	1.37768	1.72428	1.10074	deCODE
0.0912059	0.541029	0.14921	0.383652	-0.20124	HS3ST3B1	AAA	2	37.0377	6986_17	0.850132	1.09549	1.46764	0.817716	deCODE
-0.0752137	0.653446	0.167521	0.253122	-0.40355	WFDC5	AAA	1	42.819	6969_14	0.897027	0.927545	1.28804	0.667945	deCODE
-0.102661	0.132314	0.0682118	0.0310312	-0.236354	FCRL6	AAA	3	75.9784	6617_12	0.540215	0.902432	1.03152	0.789501	deCODE
0.255823	0.0719356	0.142162	0.534455	-0.0228082	COLEC10	AAA	2	39.1321	6558_5	0.434651	1.29152	1.70652	0.97745	deCODE
0.211456	0.0197731	0.0907294	0.389282	0.0336299	TRIL	AAA	3	39.907	6527_1	0.231316	1.23548	1.47592	1.0342	deCODE
0.243205	0.0955807	0.145923	0.529208	-0.0427988	TNFSF14	AAA	1	55.4381	5988_49	0.47595	1.27533	1.69759	0.958104	deCODE
-0.0223315	0.508422	0.0337693	0.043855	-0.088518	C6	AAA	15	69.1957	4127_75	0.840846	0.977916	1.04483	0.915287	deCODE
-0.0314989	0.595668	0.0593602	0.0848449	-0.147843	TNFSF8	AAA	10	38.8546	3421_54	0.877489	0.968992	1.08855	0.862567	deCODE
-0.151488	0.368074	0.168304	0.178381	-0.481357	PIK3CG	AAA	2	28.1328	3391_10	0.762965	0.859428	1.19528	0.617945	deCODE
-0.23949	0.0679644	0.13121	0.0176768	-0.496658	NOV	AAA	1	69.5921	2737_22	0.429016	0.787029	1.01783	0.608561	deCODE
-0.0344168	0.832291	0.162524	0.284124	-0.352958	LAYN	AAA	1	39.4955	2635_61	0.963619	0.966169	1.3286	0.702607	deCODE
0.226925	0.0331724	0.106538	0.435736	0.0181143	IL12RB1	AAA	2	46.3886	2632_5	0.300437	1.25474	1.5461	1.01828	deCODE
0.223445	0.019932	0.095997	0.411596	0.0352945	IL10RB	AAA	2	62.7677	2631_50	0.231316	1.25038	1.50922	1.03592	deCODE
0.111533	0.296467	0.106828	0.320912	-0.0978464	TYRO3	AAA	8	55.0514	2611_72	0.715142	1.11799	1.37838	0.906788	deCODE
0.0820734	0.647074	0.179266	0.433428	-0.269281	KIT	AAA	1	30.7092	2475_1	0.897027	1.08554	1.54254	0.763929	deCODE
0.165969	0.288009	0.156206	0.472128	-0.14019	FGL2	AAA	1	42.7116	19635_69	0.710577	1.18054	1.6034	0.869193	deCODE
-0.017758	0.881133	0.118757	0.215001	-0.250517	RBP1	AAA	1	85.0821	19279_42	0.978769	0.982399	1.23986	0.778398	deCODE
0.123701	0.0518692	0.0636249	0.248403	-0.00100187	DDT	AAA	6	54.2608	19237_17	0.374989	1.13168	1.28198	0.998999	deCODE
-0.0141053	0.742255	0.0428904	0.0699584	-0.098169	SPINK4	AAA	11	66.3176	19213_1	0.941293	0.985994	1.07246	0.906496	deCODE
-0.0218978	0.879569	0.144526	0.261367	-0.305163	GPR56	AAA	1	52.3327	18893_26	0.978463	0.97834	1.2987	0.737003	deCODE
0.0883307	0.493553	0.129012	0.34119	-0.164529	ITLN1	AAA	8	36.3044	18830_1	0.837024	1.09235	1.40662	0.848293	deCODE
-0.0785521	0.320379	0.0790518	0.0763866	-0.233491	CD160	AAA	3	95.1795	17677_47	0.737793	0.924454	1.07938	0.791765	deCODE
0.0599769	0.712281	0.16263	0.378725	-0.258772	ETFA	AAA	1	46.9294	17435_43	0.9261	1.06181	1.46042	0.771999	deCODE
-0.0601592	0.417257	0.0741618	0.0851952	-0.205514	TLR1	AAA	8	42.8187	16324_38	0.784718	0.941615	1.08893	0.814229	deCODE
-0.0376344	0.859924	0.213262	0.380351	-0.45562	CES1	AAA	1	31.3272	15487_164	0.973	0.963065	1.4628	0.634055	deCODE
-0.262458	0.136075	0.17608	0.0826515	-0.607568	RELT	AAA	1	46.0312	14112_40	0.548373	0.769158	1.08616	0.544674	deCODE
0.0929543	0.513618	0.142303	0.371863	-0.185954	LYPD3	AAA	4	71.4226	13107_9	0.840846	1.09741	1.45043	0.830311	deCODE
0.0944705	0.263374	0.0844654	0.26002	-0.0710786	VARS	AAA	10	43.5118	13083_18	0.688103	1.09908	1.29696	0.931389	deCODE
-0.0469982	0.758625	0.152945	0.252769	-0.346766	CCS	AAA	4	51.7036	13068_139	0.947561	0.954089	1.28759	0.706971	deCODE
-0.0483861	0.338492	0.0505523	0.0506947	-0.147467	EVL	AAA	19	44.923	11656_110	0.748337	0.952766	1.052	0.862891	deCODE
-0.103657	0.0967922	0.0624211	0.0186861	-0.226	TNR	AAA	5	64.1367	11302_237	0.47595	0.901535	1.01886	0.797718	deCODE
-0.13782	0.289338	0.130071	0.117115	-0.392755	PGLYRP3	AAA	3	28.3017	10561_5	0.711134	0.871255	1.12425	0.675194	deCODE
0.108544	0.0501841	0.0554248	0.217174	-8.71539e-05	APOM	AAA	24	42.4585	10445_20	0.367372	1.11465	1.24256	0.999913	deCODE
-0.124304	0.10957	0.077684	0.0279533	-0.276562	RBP7	AAA	4	49.8856	14208_3	0.503336	0.883111	1.02835	0.758386	deCODE
0.0807175	0.0235873	0.035656	0.150602	0.010833	GNMT	AAA	17	54.8611	14006_36	0.253708	1.08406	1.16253	1.01089	deCODE
0.0556509	0.378547	0.0631982	0.179517	-0.0682154	RFK	AAA	8	39.6785	13059_33	0.773013	1.05723	1.19664	0.934059	deCODE
-0.139202	0.0433087	0.0688872	-0.00418533	-0.274218	KIAA1161	AAA	2	113.843	8068_43	0.346934	0.870052	0.995823	0.760166	deCODE
-0.304956	0.0990484	0.184879	0.0574012	-0.667312	CKMT2	AAA	1	30.4544	18197_97	0.481792	0.737156	1.05908	0.513086	deCODE
-0.051746	0.399886	0.0614688	0.0687307	-0.172223	KIAA1467	AAA	12	61.3534	9981_18	0.780308	0.94957	1.07115	0.841792	deCODE
0.155522	0.204885	0.122675	0.395962	-0.0849169	MYZAP	AAA	2	46.823	9964_10	0.634066	1.16827	1.48581	0.918589	deCODE
-0.210148	0.116865	0.134017	0.0525208	-0.472817	TFPI2	AAA	2	45.0444	9233_71	0.515376	0.810464	1.05392	0.623244	deCODE
-0.0368926	0.676264	0.0883513	0.136273	-0.210058	CD72	AAA	4	73.2278	7009_8	0.908105	0.96378	1.14599	0.810537	deCODE
-0.193852	0.0138022	0.0787259	-0.0395524	-0.348152	LINGO1	AAA	3	56.757	6620_82	0.200943	0.82378	0.96122	0.705991	deCODE
-0.00572832	0.701642	0.0149524	0.0235778	-0.0350344	SERPINA12	AAA	87	132.447	6551_94	0.921591	0.994288	1.02386	0.965572	deCODE
0.199861	0.190337	0.152614	0.498979	-0.0992573	PVRL2	AAA	2	27.5983	6245_4	0.615478	1.22123	1.64704	0.90551	deCODE
-0.130458	0.166196	0.0942253	0.0542205	-0.315136	GCKR	AAA	2	58.2153	5223_59	0.59	0.877694	1.05572	0.72969	deCODE
0.0527192	0.652707	0.117153	0.282334	-0.176896	PLCG1	AAA	2	42.0316	4563_61	0.897027	1.05413	1.32622	0.837867	deCODE
0.156069	0.112233	0.0982659	0.348667	-0.0365283	C3	AAA	1	119.965	4480_59	0.508893	1.16891	1.41718	0.964131	deCODE
0.139158	5.16086e-05	0.0343751	0.206532	0.0717841	PLAU	AAA	19	121.055	4158_54	0.00482164	1.14931	1.22941	1.07442	deCODE
0.259124	0.102641	0.158759	0.570286	-0.0520381	IL15RA	AAA	1	44.6288	3445_53	0.492006	1.29579	1.76877	0.949293	deCODE
0.0153488	0.232836	0.0128648	0.0405634	-0.00986576	EPHA1	AAA	52	254.376	3431_54	0.664601	1.01547	1.0414	0.990183	deCODE
-0.011111	0.626133	0.022807	0.0335898	-0.0558118	IL17RD	AAA	35	89.6791	3376_49	0.893607	0.98895	1.03416	0.945717	deCODE
0.167307	0.0268249	0.0755658	0.315413	0.0192007	CXCL5	AAA	6	58.8574	2979_8	0.278348	1.18212	1.37083	1.01939	deCODE
0.0929441	0.203444	0.0730807	0.23618	-0.0502914	ARSB	AAA	7	53.9401	3172_28	0.634066	1.0974	1.2664	0.950952	deCODE
-0.0123714	0.773521	0.0429903	0.071888	-0.0966307	SPINT1	AAA	6	78.489	2828_82	0.947561	0.987705	1.07453	0.907891	deCODE
-0.0315041	0.794475	0.120935	0.205524	-0.268532	C3	AAA	1	65.4499	2754_50	0.953347	0.968987	1.22817	0.764501	deCODE
0.524715	0.00922036	0.201521	0.919689	0.129741	AES	AAA	1	43.0367	18396_10	0.160083	1.68998	2.50851	1.13853	deCODE
-0.301414	5.19337e-05	0.074483	-0.15543	-0.447398	CFHR3	AAA	4	52.268	16836_1	0.00482164	0.739771	0.856047	0.639289	deCODE
-0.177768	0.121626	0.114838	0.0473109	-0.402847	LGR5	AAA	2	50.2569	16296_43	0.525853	0.837136	1.04845	0.668414	deCODE
0.316367	0.0134046	0.127937	0.567119	0.0656151	WIF1	AAA	2	34.5155	16070_7	0.197048	1.37213	1.76318	1.06782	deCODE
0.00931112	0.94348	0.131334	0.266722	-0.2481	FBLN5	AAA	4	33.9943	15585_304	0.995827	1.00935	1.30568	0.780282	deCODE
0.0932785	0.517231	0.144033	0.375578	-0.189021	CCM2	AAA	1	46.2451	12347_29	0.840863	1.09777	1.45583	0.827769	deCODE
0.226168	0.193233	0.173832	0.566872	-0.114536	NRBP1	AAA	1	30.5273	12616_45	0.621114	1.25379	1.76274	0.89178	deCODE
-0.240336	0.0963543	0.144538	0.0429528	-0.523625	LIMA1	AAA	1	55.2749	11543_84	0.47595	0.786363	1.04389	0.592369	deCODE
0.0313627	0.798006	0.122544	0.271545	-0.20882	SPP1	AAA	8	38.3261	13113_7	0.954233	1.03186	1.31199	0.811541	deCODE
0.0133297	0.793548	0.0509339	0.113158	-0.0864989	CD58	AAA	4	171.459	10938_13	0.953347	1.01342	1.11981	0.917137	deCODE
0.104754	0.207916	0.0831829	0.267789	-0.0582819	CSGALNACT2	AAA	4	49.573	10772_21	0.636743	1.11044	1.30707	0.943384	deCODE
0.0417035	0.00192397	0.0134453	0.0680557	0.0153513	LILRA5	AAA	49	304.921	8766_29	0.0585151	1.04259	1.07042	1.01547	deCODE
0.03017	0.695615	0.0771125	0.181308	-0.120968	MAPK13	AAA	3	57.9618	5006_71	0.919838	1.03063	1.19878	0.886063	deCODE
0.163293	0.0307468	0.075587	0.311441	0.0151454	C5	AAA	11	43.3704	2381_52	0.291599	1.17738	1.36539	1.01526	deCODE
-0.00430579	0.933855	0.0518796	0.0973763	-0.105988	LCP1	AAA	10	49.5555	17231_1	0.992075	0.995703	1.10228	0.899436	deCODE
-0.0182014	0.597647	0.0344863	0.0493905	-0.0857933	TREM2	AAA	23	109.502	16300_4	0.877809	0.981963	1.05063	0.917784	deCODE
-0.0891698	0.0328437	0.0417855	-0.00727171	-0.171068	CD59	AAA	8	89.8051	11514_196	0.300437	0.91469	0.992755	0.842764	deCODE
0.00213979	0.82391	0.00961621	0.0209872	-0.0167076	CNTN2	AAA	93	191.09	3296_92	0.963361	1.00214	1.02121	0.983431	deCODE
0.00814442	0.308651	0.00799997	0.0238241	-0.00753524	CHIT1	AAA	100	342.827	3600_2	0.724018	1.00818	1.02411	0.992493	deCODE
0.111252	5.49199e-05	0.027581	0.165309	0.057194	LRP4	AAA	30	125.116	19558_10	0.00484393	1.11768	1.17976	1.05886	deCODE
-0.0280621	0.728939	0.0809785	0.130653	-0.186777	LRRC4B	AAA	8	42.8319	9916_146	0.93522	0.972328	1.13957	0.829629	deCODE
0.0178514	0.558625	0.0305212	0.0776718	-0.041969	EGLN1	AAA	22	94.5991	9901_28	0.857435	1.01801	1.08077	0.958899	deCODE
0.0243806	0.814685	0.104019	0.228254	-0.179493	FSTL4	AAA	3	33.8691	9350_3	0.95807	1.02468	1.2564	0.835694	deCODE
-0.0288276	0.290376	0.0272654	0.0246116	-0.0822668	PSG5	AAA	53	158.873	9314_9	0.712411	0.971584	1.02492	0.921026	deCODE
0.205074	0.264875	0.183932	0.565575	-0.155427	HTATIP2	AAA	1	34.7662	7753_21	0.689144	1.22762	1.76046	0.85605	deCODE
-0.0780762	0.307445	0.0765005	0.071862	-0.228014	ARG1	AAA	4	55.871	5867_60	0.724018	0.924894	1.07451	0.796113	deCODE
-0.0939828	0.629555	0.194842	0.287901	-0.475867	FAM171A1	AAA	1	32.6029	5610_32	0.894151	0.910298	1.33363	0.621346	deCODE
0.00432251	0.873842	0.0272232	0.057679	-0.049034	KYNU	AAA	32	98.8927	4559_64	0.977615	1.00433	1.05937	0.952149	deCODE
-0.211229	0.0298196	0.0972295	-0.0206627	-0.401795	MASP1	AAA	3	42.2632	3605_77	0.28624	0.809589	0.979549	0.669118	deCODE
0.223152	0.0955807	0.133891	0.485574	-0.0392699	IL17B	AAA	1	59.4391	3499_77	0.47595	1.25001	1.62511	0.961491	deCODE
-0.143383	0.186615	0.108569	0.0694088	-0.356174	IL18RAP	AAA	2	50.0541	2993_1	0.60961	0.866423	1.07187	0.700351	deCODE
-0.0604177	0.679911	0.146437	0.226594	-0.347429	NT5C3A	AAA	4	32.1503	19615_213	0.908191	0.941371	1.25432	0.706502	deCODE
0.194083	0.0875745	0.113609	0.416753	-0.0285876	GLRX	AAA	1	86.6048	18386_36	0.47595	1.2142	1.51703	0.971817	deCODE
0.0823185	0.256515	0.0725487	0.224511	-0.0598743	BPHL	AAA	4	102.864	17813_21	0.683525	1.0858	1.25171	0.941883	deCODE
0.450617	0.00635321	0.165123	0.774253	0.126981	PPP1R1A	AAA	1	39.1304	17706_4	0.136672	1.56928	2.16897	1.1354	deCODE
-0.0205717	0.865963	0.121879	0.218307	-0.25945	ENPP6	AAA	2	40.9986	15579_26	0.974548	0.979638	1.24397	0.771476	deCODE
-0.397727	0.131983	0.264037	0.119777	-0.915231	GRAP2	AAA	1	64.1577	16074_12	0.540215	0.671845	1.12724	0.400424	deCODE
-0.10655	0.259083	0.094412	0.0784944	-0.291594	PCSK2	AAA	5	31.0847	15440_57	0.684057	0.89893	1.08166	0.747072	deCODE
-0.00177911	0.987501	0.113567	0.220808	-0.224366	ITPKA	AAA	2	44.5618	13473_55	0.996353	0.998222	1.24708	0.799022	deCODE
-0.320896	0.127204	0.210393	0.0914668	-0.733258	FAM213A	AAA	4	41.7386	13423_94	0.536813	0.725499	1.09578	0.480341	deCODE
-0.59542	0.0111	0.23446	-0.135886	-1.05495	GRAP	AAA	1	36.5785	12820_1	0.172699	0.551331	0.872942	0.348209	deCODE
-0.344828	0.0363471	0.164751	-0.0219216	-0.667734	ANKRD27	AAA	1	41.3265	12445_50	0.312623	0.708342	0.978317	0.51287	deCODE
0.00473054	0.951551	0.0778568	0.157327	-0.147866	S100A2	AAA	2	116.511	11969_5	0.995827	1.00474	1.17038	0.862547	deCODE
-0.124201	0.118001	0.0794521	0.0315223	-0.279924	FABP1	AAA	1	162.043	11516_7	0.516512	0.883202	1.03202	0.755841	deCODE
0.183081	0.00769807	0.0686976	0.317726	0.0484366	SPINK7	AAA	3	76.4888	10974_20	0.149704	1.20091	1.374	1.04963	deCODE
0.0620364	0.47506	0.0868529	0.232265	-0.108192	BET1L	AAA	7	39.6899	10959_125	0.82238	1.064	1.26145	0.897455	deCODE
0.0127531	0.906272	0.108313	0.225043	-0.199536	OSMR	AAA	6	49.8303	10892_8	0.986037	1.01283	1.25238	0.81911	deCODE
0.225673	0.308349	0.221532	0.659868	-0.208522	KLRB1	AAA	1	34.0237	10809_14	0.724018	1.25317	1.93454	0.811783	deCODE
0.0974265	0.499575	0.144301	0.380252	-0.185399	RCAN1	AAA	1	52.2966	13465_5	0.838053	1.10233	1.46265	0.830773	deCODE
-0.0910541	0.0160415	0.0378136	-0.0169407	-0.165167	ATF6B	AAA	22	35.639	11387_3	0.212761	0.912968	0.983202	0.847752	deCODE
-0.0623053	0.578515	0.11215	0.157504	-0.282114	CCNH	AAA	1	95.6217	9848_22	0.867035	0.939596	1.17059	0.754187	deCODE
0.112492	0.0333969	0.0528806	0.216136	0.00884775	BRSK2	AAA	7	58.0841	9790_28	0.300437	1.11906	1.24127	1.00889	deCODE
-0.000194056	0.998983	0.152271	0.298252	-0.29864	MARK3	AAA	2	31.0471	9747_48	0.999704	0.999806	1.3475	0.741827	deCODE
-0.337625	0.0182749	0.143062	-0.0572298	-0.618021	MMP16	AAA	1	59.2759	9719_145	0.226336	0.713463	0.944377	0.53901	deCODE
-0.00974425	0.642783	0.0210091	0.0314329	-0.0509214	MANSC4	AAA	43	100.42	9578_263	0.897027	0.990303	1.03193	0.950353	deCODE
-0.165447	0.0107548	0.0648666	-0.0383105	-0.292583	BIN1	AAA	5	55.9203	9574_11	0.172699	0.847515	0.962414	0.746333	deCODE
-0.326288	0.0429095	0.161162	-0.0104153	-0.642161	GALP	AAA	1	62.6008	9398_30	0.346934	0.721597	0.989639	0.526154	deCODE
0.0819485	0.0918165	0.0486084	0.177219	-0.0133222	PSG9	AAA	32	52.0281	9335_28	0.47595	1.0854	1.19389	0.986766	deCODE
-0.126938	0.156105	0.0895005	0.0484797	-0.302356	TREML1	AAA	5	62.0388	9329_28	0.578507	0.880788	1.04967	0.739075	deCODE
0.0219323	0.762893	0.0726995	0.164421	-0.120556	RCN1	AAA	5	55.521	9322_15	0.947561	1.02217	1.17871	0.886427	deCODE
-0.0220993	0.707041	0.0588008	0.0931481	-0.137347	NMB	AAA	11	41.3797	9321_400	0.925925	0.978143	1.09762	0.871668	deCODE
-0.0967842	0.0467777	0.0486767	-0.00137965	-0.192189	AZGP1	AAA	11	74.9404	9312_8	0.360206	0.907752	0.998621	0.825151	deCODE
0.0151015	0.878366	0.0986762	0.208503	-0.1783	GLIPR1	AAA	2	60.5379	9265_10	0.97818	1.01522	1.23183	0.836691	deCODE
0.0149635	4.9762e-06	0.0032773	0.0213869	0.00854008	ABO	AAA	149	3982.24	9253_52	0.000731502	1.01508	1.02162	1.00858	deCODE
-0.00396171	0.730892	0.0115186	0.0186144	-0.0265378	MAN2B2	AAA	91	133.081	9251_28	0.936226	0.996046	1.01879	0.973811	deCODE
-0.231707	0.0912407	0.137195	0.0371902	-0.500605	TMEM9	AAA	1	62.5274	9249_17	0.47595	0.793178	1.03789	0.606164	deCODE
0.0470466	0.397423	0.0555953	0.156012	-0.0619183	DSCAM	AAA	7	72.5924	9175_48	0.780308	1.04817	1.16884	0.93996	deCODE
0.11242	0.176766	0.0832262	0.275541	-0.0507	PGM1	AAA	2	77.3358	9173_21	0.598746	1.11898	1.31724	0.950564	deCODE
0.0447637	0.596757	0.0846082	0.210593	-0.121065	MMP8	AAA	15	67.4286	9172_69	0.877489	1.04578	1.23441	0.885976	deCODE
-0.095545	0.057172	0.0502341	0.00291208	-0.194002	CD14	AAA	14	46.8927	8969_49	0.38789	0.908878	1.00292	0.823656	deCODE
0.176271	0.017718	0.0743302	0.321956	0.0305865	ENTPD6	AAA	2	105.789	8932_1	0.226336	1.19276	1.37982	1.03106	deCODE
0.0135895	0.805678	0.0552407	0.121859	-0.0946804	TMEM132B	AAA	6	72.2039	8890_9	0.954477	1.01368	1.1296	0.909664	deCODE
0.013559	0.469042	0.0187269	0.050263	-0.023145	GPC1	AAA	43	106.685	8697_38	0.818761	1.01365	1.05155	0.977121	deCODE
-0.0895818	0.217162	0.0725883	0.0526885	-0.231852	TMEM106B	AAA	2	100.204	8687_26	0.648838	0.914313	1.0541	0.793063	deCODE
-0.089327	0.284545	0.0834702	0.0742716	-0.252926	CLN5	AAA	3	62.707	8874_53	0.707788	0.914547	1.0771	0.776526	deCODE
0.00582856	0.766356	0.0196152	0.0442737	-0.0326166	GRAMD1C	AAA	40	99.8347	8842_16	0.947561	1.00585	1.04527	0.96791	deCODE
0.0408807	0.650449	0.0902168	0.217702	-0.135941	FAM171B	AAA	6	55.1746	8786_6	0.897027	1.04173	1.24322	0.872894	deCODE
0.0180866	0.848029	0.094381	0.20307	-0.166897	RSPO4	AAA	6	61.6145	8464_31	0.966264	1.01825	1.22516	0.846287	deCODE
-0.0285508	0.737631	0.0852283	0.138494	-0.195595	RNASE2	AAA	4	90.6438	8394_56	0.939178	0.971853	1.14854	0.822345	deCODE
-0.0570871	0.0219192	0.0249097	-0.00826508	-0.105909	OXT	AAA	43	74.5667	8356_88	0.243031	0.944512	0.991769	0.899506	deCODE
-0.0235334	0.658834	0.0533005	0.0809337	-0.128001	GRAMD1C	AAA	11	64.7038	8336_267	0.902316	0.976741	1.0843	0.879853	deCODE
0.051845	0.614132	0.102829	0.253387	-0.149697	ARSK	AAA	2	51.5431	8269_327	0.88541	1.05321	1.28838	0.860969	deCODE
-0.014178	0.174228	0.0104346	0.00627351	-0.0346295	LIPN	AAA	85	223.813	8097_77	0.598746	0.985922	1.00629	0.965963	deCODE
0.132357	0.0952921	0.0793448	0.287869	-0.0231564	PATE4	AAA	5	47.0101	8065_245	0.47595	1.14152	1.33358	0.97711	deCODE
-0.0113475	0.948559	0.175887	0.333384	-0.356079	B3GALT6	AAA	1	39.1666	7981_230	0.995827	0.988717	1.39568	0.700417	deCODE
-0.36244	0.00887324	0.1385	-0.0909854	-0.633894	ENTHD2	AAA	2	39.8041	7947_19	0.156524	0.695976	0.913031	0.530522	deCODE
0.0114943	0.953994	0.199234	0.401985	-0.378997	HRASLS2	AAA	1	39.3446	7822_11	0.995827	1.01156	1.49479	0.684548	deCODE
0.0179987	0.420005	0.0223194	0.0617439	-0.0257466	CHST11	AAA	44	59.4321	7779_86	0.786505	1.01816	1.06369	0.974582	deCODE
-0.192159	0.276681	0.176648	0.154065	-0.538382	SDF2L1	AAA	1	40.2458	6990_44	0.703784	0.825176	1.16657	0.583692	deCODE
-0.0661676	0.323001	0.0669502	0.0650524	-0.197388	C1QTNF3	AAA	10	40.4412	7251_64	0.739929	0.935974	1.06721	0.820872	deCODE
0.276805	0.0590179	0.146608	0.564152	-0.0105418	MGAT4C	AAA	1	41.1341	7208_60	0.397357	1.31891	1.75796	0.989514	deCODE
0.0135321	0.893876	0.101439	0.212349	-0.185285	IFNLR1	AAA	7	89.8419	7192_37	0.981496	1.01362	1.23658	0.830868	deCODE
0.0338978	0.63065	0.0705011	0.172077	-0.104282	CELA2A	AAA	6	38.7907	7140_1	0.894266	1.03448	1.18777	0.900971	deCODE
-0.00709959	0.722289	0.0199763	0.0320532	-0.0462524	CNTNAP2	AAA	62	95.1001	6965_19	0.930693	0.992926	1.03257	0.954801	deCODE
-0.197761	0.00234092	0.0649848	-0.0703926	-0.325129	SNX1	AAA	3	88.3633	6955_68	0.0663577	0.820566	0.932028	0.722435	deCODE
0.0513619	0.768267	0.174319	0.393021	-0.290297	ST8SIA6	AAA	1	36.7743	6930_95	0.947561	1.0527	1.48145	0.748041	deCODE
0.0203802	0.549049	0.0340132	0.0870449	-0.0462844	GFRAL	AAA	24	43.1415	6920_1	0.853382	1.02059	1.09095	0.95477	deCODE
-0.0419745	0.577556	0.0753639	0.105736	-0.189685	PNLIPRP1	AAA	7	65.7451	6627_25	0.867035	0.958894	1.11153	0.82722	deCODE
0.063483	0.124982	0.0413787	0.144584	-0.0176178	CHST12	AAA	11	68.5127	6626_81	0.53382	1.06554	1.15556	0.982537	deCODE
-0.137778	0.181482	0.103111	0.0643163	-0.339872	HAPLN4	AAA	1	106.135	6455_52	0.604019	0.871292	1.06643	0.711862	deCODE
-0.0749064	0.680067	0.181648	0.281117	-0.43093	LRRTM4	AAA	1	38.1286	6572_10	0.908191	0.92783	1.32461	0.649905	deCODE
-0.0912656	0.0776285	0.0517199	0.0101034	-0.192635	DUSP13	AAA	6	67.7434	6525_17	0.45045	0.912775	1.01015	0.824783	deCODE
-0.0231692	0.317921	0.0231984	0.0222989	-0.0686373	PSG3	AAA	62	258.467	6444_15	0.735976	0.977097	1.02255	0.933665	deCODE
0.0503187	0.541501	0.082416	0.211851	-0.111214	FAM20A	AAA	11	54.6322	6433_57	0.850132	1.05161	1.23596	0.894747	deCODE
-0.029343	0.800966	0.116396	0.198789	-0.257475	CPZ	AAA	2	53.9802	6493_9	0.954233	0.971083	1.21992	0.773001	deCODE
-0.0186382	0.66509	0.0430547	0.0657474	-0.103024	C1QL1	AAA	19	57.7222	6404_20	0.904563	0.981534	1.06796	0.902105	deCODE
0.0139587	0.0816804	0.00801756	0.0296728	-0.00175541	PILRA	AAA	52	1320.09	6402_8	0.463293	1.01406	1.03012	0.998246	deCODE
-0.0327478	0.434981	0.0419469	0.0494665	-0.114962	FMOD	AAA	11	55.0014	6367_66	0.795468	0.967783	1.05071	0.8914	deCODE
-0.0931677	0.632135	0.194617	0.288275	-0.47461	MAP2K3	AAA	1	31.712	6151_18	0.894933	0.911041	1.33412	0.622128	deCODE
0.0440137	0.708967	0.117922	0.275137	-0.18711	GZMM	AAA	3	36.9676	5704_74	0.9261	1.045	1.31671	0.829353	deCODE
-0.0199344	0.386794	0.0230336	0.0252107	-0.0650795	ASIP	AAA	9	334.784	5676_54	0.773588	0.980263	1.02553	0.936993	deCODE
-0.00938191	0.697397	0.0241281	0.0379083	-0.0566722	CTRB1	AAA	48	108.523	5671_1	0.920125	0.990662	1.03864	0.944904	deCODE
0.0505024	0.0534121	0.0261457	0.101747	-0.000742285	PF4V1	AAA	20	86.4427	5663_18	0.383925	1.0518	1.1071	0.999258	deCODE
0.403672	0.00173903	0.128906	0.656323	0.151021	ENDOU	AAA	2	36.7289	5656_53	0.0540742	1.49731	1.92769	1.16302	deCODE
0.0200786	0.349542	0.0214634	0.0621461	-0.021989	PSG4	AAA	83	189.109	5649_83	0.75078	1.02028	1.06412	0.978251	deCODE
-0.119835	0.353408	0.129132	0.13326	-0.372929	FAM172A	AAA	1	50.2683	5615_62	0.750833	0.887067	1.14255	0.688714	deCODE
0.167688	0.241549	0.143185	0.448326	-0.11295	NPPA	AAA	1	48.033	5443_62	0.673859	1.18257	1.56569	0.893195	deCODE
0.0505771	0.365285	0.0558652	0.160071	-0.0589168	FAP	AAA	9	104.933	5029_3	0.762965	1.05188	1.17359	0.942785	deCODE
0.0336317	0.540011	0.0548824	0.141199	-0.0739359	PLA2G7	AAA	11	51.7606	5015_15	0.850132	1.0342	1.15165	0.928731	deCODE
0.0894879	0.0639279	0.0483018	0.184158	-0.00518191	PDK1	AAA	13	37.796	5227_60	0.417663	1.09361	1.20221	0.994831	deCODE
0.0387355	0.422396	0.0482823	0.133367	-0.055896	SLAMF6	AAA	3	152.087	5128_53	0.788061	1.0395	1.14267	0.945637	deCODE
-0.107848	0.186347	0.0816123	0.0521095	-0.267805	CD200	AAA	3	46.4201	5112_73	0.60961	0.897764	1.05349	0.765057	deCODE
0.0852463	0.396115	0.100458	0.28214	-0.111647	CD200R1	AAA	4	57.0901	5103_30	0.780308	1.08899	1.32596	0.89436	deCODE
-0.019629	0.398815	0.0232643	0.0259682	-0.0652263	KIR2DL4	AAA	28	132.954	5095_21	0.780308	0.980562	1.02631	0.936855	deCODE
0.03103	0.33538	0.032211	0.0941625	-0.0321025	ESD	AAA	7	193.827	4984_83	0.744165	1.03152	1.09874	0.968407	deCODE
0.203509	0.241311	0.173684	0.543924	-0.136906	IL7R	AAA	1	45.9146	5089_11	0.673859	1.2257	1.72275	0.872052	deCODE
0.0367813	0.0755269	0.0206956	0.077344	-0.00378135	SELL	AAA	44	136.656	4831_4	0.442623	1.03747	1.08041	0.996226	deCODE
0.345227	0.177519	0.256021	0.84702	-0.156565	LTA	AAA	1	30.6179	4703_87	0.598746	1.41231	2.33269	0.855076	deCODE
0.0154313	0.25943	0.0136834	0.0422502	-0.0113876	FUT3	AAA	58	131.303	4548_4	0.684057	1.01555	1.04316	0.988677	deCODE
0.0606165	0.390718	0.0706225	0.199034	-0.0778011	P4HB	AAA	4	65.8806	4278_14	0.77703	1.06249	1.22022	0.925148	deCODE
-0.0229104	0.0774402	0.012975	0.00252011	-0.0483409	FCRL3	AAA	88	102.54	4440_15	0.45045	0.97735	1.00252	0.952809	deCODE
-0.00346973	0.885869	0.0241737	0.0439099	-0.0508494	ENTPD5	AAA	36	163.467	4437_56	0.980347	0.996536	1.04489	0.950422	deCODE
-0.0651629	0.49947	0.0964912	0.123956	-0.254282	GZMB	AAA	1	99.178	4133_54	0.838053	0.936915	1.13197	0.775473	deCODE
0.0872514	0.412716	0.106518	0.296023	-0.12152	HSPA1A	AAA	13	21.1442	4124_24	0.782321	1.09117	1.3445	0.885573	deCODE
-0.345289	0.156054	0.243424	0.131813	-0.822392	TLR2	AAA	1	40.3204	3835_11	0.578507	0.708015	1.1409	0.439379	deCODE
0.426357	0.015624	0.176357	0.772009	0.080704	FGF23	AAA	1	39.5979	3807_1	0.212761	1.53167	2.16411	1.08405	deCODE
0.0318969	0.310901	0.0314771	0.0935909	-0.0297972	LGMN	AAA	20	52.0692	3622_33	0.726396	1.03241	1.09811	0.970642	deCODE
0.0272522	0.173737	0.0200341	0.0665183	-0.0120139	AHSG	AAA	60	59.9663	3581_53	0.59858	1.02763	1.06878	0.988058	deCODE
-0.0405028	0.456707	0.0544188	0.066156	-0.147162	FN1	AAA	11	44.4993	3435_53	0.814592	0.960306	1.06839	0.863154	deCODE
-0.238595	0.241787	0.203835	0.160914	-0.638104	IBSP	AAA	4	40.8389	3415_61	0.673859	0.787734	1.17458	0.528293	deCODE
0.0423583	0.0948903	0.025362	0.0920669	-0.00735034	CNTN5	AAA	36	50.38	3299_29	0.47595	1.04327	1.09644	0.992677	deCODE
0.0111209	0.535631	0.0179533	0.0463088	-0.024067	CNTN4	AAA	71	53.2434	3298_52	0.850132	1.01118	1.0474	0.97622	deCODE
-0.0243093	0.0463582	0.0122028	-0.000392356	-0.0482263	CD109	AAA	61	177.321	3290_50	0.358666	0.975984	0.999608	0.952918	deCODE
0.0123424	0.84287	0.0622651	0.13438	-0.109695	ACAN	AAA	3	89.7933	3280_49	0.966264	1.01242	1.14383	0.896107	deCODE
-0.022743	0.127794	0.0149344	0.00652791	-0.0520139	FCN2	AAA	65	115.503	3313_21	0.538016	0.977514	1.00655	0.949316	deCODE
-0.00329779	0.794808	0.0126803	0.0215551	-0.0281507	ASAH2	AAA	50	274.061	3212_30	0.953347	0.996708	1.02179	0.972242	deCODE
-0.0358827	0.589926	0.0665797	0.0946112	-0.166377	HAPLN1	AAA	12	40.6404	3196_6	0.87247	0.964753	1.09923	0.846727	deCODE
-0.00603428	0.648731	0.0132468	0.019929	-0.0319976	CXCL1	AAA	50	168.412	2985_35	0.897027	0.993984	1.02013	0.968509	deCODE
-0.380863	0.018252	0.161351	-0.0646212	-0.697105	LGALS4	AAA	1	43.6114	2982_82	0.226336	0.683271	0.937422	0.498025	deCODE
-0.000939887	0.962255	0.0198607	0.0379865	-0.0398662	ADAMTS5	AAA	23	143.833	3168_8	0.996353	0.999061	1.03872	0.960918	deCODE
-0.0189342	0.469132	0.0261561	0.0323308	-0.0701992	CLEC11A	AAA	19	112.796	2966_65	0.818761	0.981244	1.03286	0.932208	deCODE
-0.055372	0.404624	0.0664418	0.0748516	-0.185595	PTHLH	AAA	5	54.953	2962_50	0.780808	0.946133	1.07772	0.83061	deCODE
0.0381621	0.755759	0.122686	0.278623	-0.202299	NBL1	AAA	2	37.0701	2944_66	0.946846	1.0389	1.32131	0.816851	deCODE
0.29654	0.104884	0.182867	0.654952	-0.0618715	CD4	AAA	1	38.7904	3143_3	0.494585	1.3452	1.92505	0.940004	deCODE
-0.246427	0.131539	0.163406	0.0738437	-0.566697	TNFSF13B	AAA	4	39.7457	3059_50	0.540215	0.781589	1.07664	0.567396	deCODE
0.100064	0.0397638	0.0486647	0.195445	0.00468303	NCR3	AAA	33	30.4817	3003_29	0.329765	1.10524	1.21585	1.00469	deCODE
-0.0142788	0.761553	0.0470562	0.0779495	-0.106507	IL1RL2	AAA	16	42.3245	2994_71	0.947561	0.985823	1.08107	0.898969	deCODE
-0.106543	0.149051	0.0738397	0.0381804	-0.251266	MDK	AAA	3	76.0737	2911_27	0.56665	0.898937	1.03892	0.777815	deCODE
-0.0244488	0.0479852	0.0123635	-0.000216803	-0.0486809	C7	AAA	52	171.955	2888_49	0.360206	0.975848	0.999783	0.952485	deCODE
0.127476	0.0282574	0.05811	0.241369	0.0135821	AIF1	AAA	19	32.7523	2849_49	0.282354	1.13596	1.27299	1.01367	deCODE
-0.0122749	0.527462	0.0194258	0.0257991	-0.0503489	KLK8	AAA	31	82.4427	2834_54	0.846628	0.9878	1.02613	0.950898	deCODE
-0.0860147	0.0211819	0.037321	-0.0128669	-0.159163	AGRP	AAA	4	193.006	2813_11	0.237993	0.917581	0.987216	0.852858	deCODE
0.0112303	0.818594	0.0489649	0.1072	-0.0847392	PLAUR	AAA	17	34.3946	2652_15	0.961385	1.01129	1.11316	0.918752	deCODE
0.18099	0.324224	0.183594	0.540827	-0.178848	CCL27	AAA	1	30.8151	2192_63	0.739929	1.1984	1.71743	0.836233	deCODE
-0.0561382	0.375759	0.0633802	0.0680847	-0.180361	HDHD3	AAA	5	97.1688	19482_11	0.770743	0.945408	1.07046	0.834969	deCODE
-0.00505071	0.968797	0.129116	0.248012	-0.258113	IHH	AAA	2	41.5907	19606_28	0.996353	0.994962	1.28148	0.772508	deCODE
0.0122699	0.948001	0.188139	0.381016	-0.356476	CA12	AAA	1	33.5845	19347_37	0.995827	1.01235	1.46377	0.700139	deCODE
-0.510689	0.0191128	0.217933	-0.083547	-0.937831	LZIC	AAA	1	39.316	19338_3	0.229353	0.600082	0.919848	0.391476	deCODE
-0.0254468	0.628363	0.0525726	0.0775936	-0.128487	NPL	AAA	3	112.49	19496_1	0.894151	0.974874	1.08068	0.879425	deCODE
0.0533961	0.401934	0.0637054	0.178257	-0.0714642	PDCD6	AAA	9	44.9814	19488_1	0.780808	1.05485	1.19513	0.93103	deCODE
-0.0308535	0.000795483	0.00919804	-0.0128257	-0.0488814	GSTT1	AAA	76	299.716	19230_12	0.0311829	0.969618	0.987256	0.952294	deCODE
-0.000813782	0.990252	0.0666078	0.129735	-0.131363	MPPED2	AAA	3	89.7635	19153_53	0.997647	0.999187	1.13853	0.8769	deCODE
0.00630912	0.940621	0.0846988	0.172316	-0.159697	ALDH6A1	AAA	6	44.6332	19136_22	0.995827	1.00633	1.18805	0.852402	deCODE
-0.295499	0.0655537	0.16047	0.0190157	-0.610014	TGM4	AAA	1	40.175	18933_4	0.421119	0.74416	1.0192	0.543343	deCODE
0.0471336	0.356506	0.0511186	0.147324	-0.053057	PDE4A	AAA	4	185.295	18918_86	0.754048	1.04826	1.15873	0.948326	deCODE
-0.0190903	0.168797	0.013873	0.00810024	-0.0462809	GREM1	AAA	60	125.065	18878_15	0.590791	0.981091	1.00813	0.954774	deCODE
0.26331	0.0103553	0.102706	0.46461	0.0620107	CHST4	AAA	2	50.3749	18876_77	0.170717	1.30123	1.59139	1.06397	deCODE
0.269366	0.0963037	0.161972	0.586825	-0.0480928	CPLX1	AAA	1	50.2717	18332_17	0.47595	1.30913	1.79827	0.953045	deCODE
-0.0418795	0.706808	0.111338	0.176339	-0.260098	PTGES2	AAA	1	88.138	18458_4	0.925925	0.958985	1.19284	0.770976	deCODE
-0.016422	0.622958	0.0334009	0.0490426	-0.0818865	ASRGL1	AAA	17	62.4535	18313_4	0.892286	0.983712	1.05027	0.921377	deCODE
0.00052961	0.995713	0.0985578	0.193699	-0.19264	CMPK1	AAA	2	69.6734	18243_9	0.999679	1.00053	1.21373	0.824779	deCODE
-0.0424674	0.656356	0.095443	0.144597	-0.229532	HBQ1	AAA	4	46.5587	18198_51	0.899883	0.958422	1.15557	0.794905	deCODE
-0.0250187	0.770267	0.085673	0.142897	-0.192935	ASF1A	AAA	3	65.1884	18172_71	0.947561	0.975292	1.15361	0.824536	deCODE
0.0480161	0.283988	0.0448161	0.135854	-0.0398218	S100A16	AAA	14	62.6432	17836_17	0.707564	1.04919	1.14551	0.960961	deCODE
-0.00232022	0.963674	0.0509444	0.097529	-0.102169	IDI2	AAA	7	70.8576	17832_12	0.996353	0.997682	1.10244	0.902877	deCODE
-0.158173	0.0958101	0.0949697	0.0279638	-0.344311	S100A14	AAA	2	64.1512	17828_3	0.47595	0.853702	1.02836	0.708709	deCODE
-0.0747579	0.412192	0.0911635	0.103919	-0.253435	PECR	AAA	2	82.4041	17776_15	0.782321	0.927968	1.10951	0.77613	deCODE
-0.143054	0.23193	0.11967	0.091495	-0.377602	NAPG	AAA	1	79.0462	17773_26	0.664601	0.866708	1.09581	0.685503	deCODE
-0.00403643	0.945204	0.0587282	0.111069	-0.119142	IVD	AAA	6	66.7774	17737_7	0.995827	0.995972	1.11747	0.887682	deCODE
0.36772	0.000575775	0.106809	0.577062	0.158378	WWOX	AAA	3	33.7346	17724_3	0.0253917	1.44444	1.7808	1.17161	deCODE
0.112302	0.0106342	0.0439624	0.198467	0.026137	UGT1A1	AAA	17	48.7057	17702_53	0.172699	1.11885	1.21953	1.02648	deCODE
0.106643	0.529437	0.16958	0.439015	-0.225728	WBP2	AAA	1	41.5577	17698_15	0.848253	1.11254	1.55118	0.797935	deCODE
0.00626241	0.791723	0.0237146	0.0527422	-0.0402174	MX1	AAA	38	55.8216	17460_51	0.953347	1.00628	1.05416	0.960581	deCODE
0.103389	0.336483	0.107569	0.314221	-0.107443	TES	AAA	3	33.6972	17419_17	0.745673	1.10892	1.36919	0.898128	deCODE
-0.0289673	0.810653	0.120907	0.208006	-0.26594	CETN3	AAA	1	81.096	17410_5	0.955466	0.971448	1.23122	0.766485	deCODE
0.0152565	0.680003	0.036989	0.0877537	-0.0572407	AKR1C3	AAA	30	51.7424	17377_1	0.908191	1.01537	1.09172	0.944367	deCODE
0.247429	0.0706825	0.136889	0.515728	-0.0208691	SEPSECS	AAA	1	56.866	17357_33	0.431432	1.28073	1.67486	0.979347	deCODE
-0.103958	0.00530252	0.0372868	-0.0308769	-0.177038	CALCB	AAA	15	71.5302	17170_15	0.118401	0.901264	0.969595	0.837748	deCODE
-0.0131694	0.563085	0.022774	0.0314668	-0.0578056	GSTA1	AAA	40	74.3366	17138_8	0.858681	0.986917	1.03197	0.943833	deCODE
0.0209417	0.698514	0.0540673	0.126912	-0.0850283	SCUBE3	AAA	13	61.6875	16773_29	0.920223	1.02116	1.13532	0.918486	deCODE
-0.016679	0.101157	0.0101746	0.00326293	-0.0366209	LECT2	AAA	71	276.297	16763_11	0.488878	0.983459	1.00327	0.964042	deCODE
0.0163203	0.519416	0.0253323	0.0659707	-0.0333302	COL6A2	AAA	32	74.731	16753_46	0.840863	1.01645	1.0682	0.967219	deCODE
0.0141006	0.895962	0.107832	0.225447	-0.197246	NPPB	AAA	5	37.7291	16751_15	0.982067	1.0142	1.25288	0.820989	deCODE
-0.153829	0.113188	0.0971128	0.0365087	-0.344167	LGR4	AAA	2	74.2338	16304_6	0.508893	0.857419	1.03718	0.708811	deCODE
-0.13561	0.105649	0.0838102	0.0286546	-0.299875	BPIFA2	AAA	5	34.1522	16302_11	0.494585	0.873183	1.02907	0.740911	deCODE
-0.0174355	0.700368	0.0453079	0.0713662	-0.106237	IGF2R	AAA	49	114.794	16057_6	0.921126	0.982716	1.07397	0.899211	deCODE
0.182809	0.161183	0.130475	0.438535	-0.0729174	CNN1	AAA	2	36.739	15566_10	0.586242	1.20058	1.55043	0.929678	deCODE
0.0117726	0.808945	0.0486898	0.107203	-0.0836576	MUC16	AAA	7	68.506	15565_102	0.955466	1.01184	1.11316	0.919746	deCODE
-0.00746686	0.852371	0.0401241	0.071175	-0.0861087	C1QTNF9	AAA	16	48.0362	16605_2	0.966934	0.992561	1.07377	0.917494	deCODE
0.0678523	0.101959	0.041489	0.149169	-0.0134647	SDF2	AAA	18	54.1975	15333_11	0.490071	1.07021	1.16087	0.986626	deCODE
-0.0208283	0.054099	0.010814	0.000366823	-0.0420233	FABP2	AAA	56	354.587	15385_116	0.384597	0.979387	1.00037	0.958847	deCODE
-0.0306967	0.0854324	0.0178469	0.00428262	-0.0656761	C8G	AAA	70	82.6278	14708_59	0.472676	0.96977	1.00429	0.936434	deCODE
-0.154914	0.246441	0.133657	0.107049	-0.416877	PTPN7	AAA	3	30.6107	14688_6	0.679252	0.856489	1.11299	0.659102	deCODE
-0.219713	0.254996	0.193018	0.158597	-0.598022	BRD2	AAA	1	37.8483	15372_43	0.681667	0.80275	1.17187	0.549898	deCODE
0.0494387	0.252278	0.0431842	0.134078	-0.0352007	BMPER	AAA	13	54.8253	15368_3	0.680919	1.05068	1.14348	0.965412	deCODE
0.0102289	0.899114	0.0806823	0.168363	-0.147905	VOPP1	AAA	2	66.8998	14618_26	0.982067	1.01028	1.18337	0.862513	deCODE
0.0762457	0.0698002	0.0420502	0.158663	-0.00617124	COL10A1	AAA	24	54.4275	15653_9	0.429016	1.07923	1.17194	0.993848	deCODE
0.194702	0.201157	0.152318	0.49324	-0.103836	TMEFF1	AAA	1	42.9153	15641_20	0.632751	1.21495	1.63761	0.901373	deCODE
0.0650667	0.260688	0.0578491	0.178449	-0.0483155	GC	AAA	8	49.7542	15589_1	0.685326	1.06723	1.19536	0.952833	deCODE
0.130918	0.222595	0.10734	0.341299	-0.0794643	PRSS8	AAA	4	42.2159	15513_108	0.655843	1.13987	1.40677	0.923611	deCODE
0.169218	0.250745	0.147333	0.457986	-0.11955	LRP12	AAA	2	29.5201	15506_34	0.680919	1.18438	1.58089	0.88732	deCODE
0.00022467	0.982518	0.0102532	0.0203206	-0.0198713	FOLR3	AAA	50	731.083	15495_9	0.996353	1.00022	1.02053	0.980325	deCODE
0.212913	0.0110886	0.0838274	0.377212	0.0486142	COL9A1	AAA	5	33.2244	15466_30	0.172699	1.23728	1.45821	1.04982	deCODE
0.0128108	0.911433	0.115172	0.238545	-0.212923	AMIGO2	AAA	7	42.1268	14134_49	0.988	1.01289	1.2694	0.808218	deCODE
-0.264499	0.0291716	0.121265	-0.0268233	-0.502175	THBS2	AAA	1	100.831	14111_15	0.284329	0.76759	0.973533	0.605213	deCODE
0.0229907	0.769508	0.0784616	0.176773	-0.130791	ANXA5	AAA	4	98.4577	14158_17	0.947561	1.02326	1.19336	0.877401	deCODE
0.262582	0.143354	0.179431	0.61426	-0.0890964	EFNA3	AAA	1	40.7842	14153_8	0.560766	1.30028	1.84829	0.914757	deCODE
0.0748214	0.382715	0.0857155	0.242821	-0.0931778	HSD17B14	AAA	4	46.7325	13972_4	0.773013	1.07769	1.27484	0.911031	deCODE
-0.0157653	0.581086	0.0285707	0.0402322	-0.0717628	NUDT12	AAA	29	124.588	13947_371	0.867617	0.984358	1.04105	0.930752	deCODE
0.0911528	0.64812	0.199732	0.48262	-0.300315	UAP1	AAA	1	37.5193	13580_2	0.897027	1.09544	1.62031	0.740585	deCODE
-0.332443	0.143001	0.226969	0.112408	-0.777295	ACBD7	AAA	1	30.2908	13563_259	0.560766	0.717169	1.11897	0.459648	deCODE
-0.158817	0.0155374	0.0656378	-0.0301697	-0.287465	TCEA2	AAA	2	151.211	13481_24	0.212761	0.853152	0.970281	0.750163	deCODE
0.137856	0.458586	0.185996	0.5024	-0.226689	KRT20	AAA	1	32.069	12975_11	0.81547	1.14781	1.65268	0.797169	deCODE
0.052898	0.464003	0.0722383	0.194483	-0.0886865	ALDH3B1	AAA	2	113.18	12940_35	0.818761	1.05432	1.21468	0.915132	deCODE
-0.0757591	0.403465	0.0906808	0.101972	-0.25349	POLI	AAA	2	51.1089	13536_56	0.780808	0.927039	1.10735	0.776087	deCODE
0.228477	0.0408017	0.111695	0.447395	0.00955837	ARHGEF25	AAA	4	74.1321	13519_112	0.334764	1.25668	1.56423	1.0096	deCODE
0.0165929	0.899029	0.130768	0.272893	-0.239708	IFI16	AAA	2	35.1087	12893_159	0.982067	1.01673	1.31376	0.786858	deCODE
0.122811	0.0874911	0.0718707	0.263675	-0.0180525	NEGR1	AAA	11	37.0607	13109_82	0.47595	1.13067	1.30171	0.982109	deCODE
-0.0159873	0.667836	0.0372561	0.0570334	-0.089008	SECTM1	AAA	16	53.7648	13093_6	0.905822	0.98414	1.05869	0.914838	deCODE
0.00270696	0.94344	0.0381547	0.0774888	-0.0720749	BTC	AAA	12	66.9423	13088_397	0.995827	1.00271	1.08057	0.930461	deCODE
0.103024	0.144874	0.0706669	0.241528	-0.0354809	CRYGD	AAA	2	136.208	12366_16	0.560766	1.10852	1.27319	0.965141	deCODE
0.0703543	0.460688	0.0953679	0.257272	-0.116563	SNAP29	AAA	2	87.9869	12357_41	0.815917	1.07289	1.2934	0.889974	deCODE
0.0880399	0.551506	0.147841	0.377802	-0.201722	2024-09-11	AAA	1	57.1818	12620_3	0.853382	1.09203	1.45907	0.817322	deCODE
0.224245	0.0569769	0.117807	0.455143	-0.0066533	UBE2C	AAA	4	75.5325	12556_7	0.38789	1.25138	1.5764	0.993369	deCODE
0.142857	0.278966	0.131952	0.401478	-0.115764	LCN1	AAA	1	69.0548	11708_2	0.703784	1.15356	1.49403	0.890685	deCODE
-0.00343605	0.905596	0.0289729	0.0533498	-0.0602219	CHST9	AAA	32	45.011	11646_4	0.986037	0.99657	1.0548	0.941556	deCODE
-0.505571	0.00523336	0.181058	-0.150703	-0.860439	EHBP1	AAA	1	32.5752	12813_18	0.118354	0.603161	0.860103	0.422976	deCODE
0.154074	0.447778	0.202963	0.551874	-0.243726	DNAJC27	AAA	1	30.1749	12799_65	0.806001	1.16658	1.7365	0.783702	deCODE
-0.0394851	0.24963	0.0342976	0.0277371	-0.106707	ISLR2	AAA	28	55.4777	13124_20	0.680919	0.961284	1.02813	0.898789	deCODE
0.00213447	0.981659	0.0928495	0.184116	-0.179847	TAGLN2	AAA	1	126.65	11636_33	0.996353	1.00214	1.20216	0.835398	deCODE
-0.212126	0.269481	0.192098	0.16438	-0.588632	TSTA3	AAA	2	38.4471	12657_2	0.695939	0.808863	1.17866	0.555086	deCODE
-0.116809	0.383023	0.133903	0.145636	-0.379254	PTPN9	AAA	1	63.4781	12633_3	0.773013	0.889755	1.15678	0.684371	deCODE
0.0842876	0.533019	0.135205	0.349285	-0.18071	CALCOCO2	AAA	2	31.8771	12534_10	0.850131	1.08794	1.41805	0.834677	deCODE
0.0507585	0.276575	0.0466512	0.142193	-0.0406761	SAT2	AAA	31	44.3089	12524_18	0.703784	1.05207	1.1528	0.96014	deCODE
-0.184713	0.255432	0.16242	0.133625	-0.503051	RAD23B	AAA	1	41.6832	12522_6	0.681667	0.831343	1.14296	0.604683	deCODE
0.0242442	0.55646	0.0412241	0.105042	-0.0565536	ADH7	AAA	25	51.9878	11377_19	0.857019	1.02454	1.11076	0.945016	deCODE
0.00220577	0.949447	0.0347909	0.0703947	-0.0659831	GLRX2	AAA	8	168.975	12486_8	0.995827	1.00221	1.07293	0.936147	deCODE
-0.0535096	0.585945	0.0982329	0.139023	-0.246043	ADI1	AAA	3	38.7735	12457_10	0.870779	0.947897	1.14915	0.781889	deCODE
-0.357883	0.0006318	0.104718	-0.152639	-0.563126	ULK3	AAA	1	92.8579	12437_18	0.0271828	0.699155	0.85844	0.569426	deCODE
0.0481013	0.796018	0.186076	0.412803	-0.316601	PELO	AAA	1	32.6862	12431_13	0.953347	1.04928	1.51105	0.728621	deCODE
0.0260397	0.749474	0.0815439	0.185863	-0.133784	LYPLAL1	AAA	3	62.8063	12428_2	0.946846	1.02638	1.20426	0.874779	deCODE
0.0132822	0.885341	0.0921085	0.193812	-0.167247	STAMBPL1	AAA	5	48.3461	12401_3	0.980347	1.01337	1.21387	0.84599	deCODE
0.0253439	0.541123	0.0414716	0.106627	-0.0559388	CD7	AAA	11	67.8608	12008_3	0.850132	1.02567	1.11252	0.945597	deCODE
0.122021	0.197773	0.0947425	0.307713	-0.0636709	ALDH3A1	AAA	4	63.3942	11480_1	0.63087	1.12978	1.36031	0.938314	deCODE
0.00860844	0.935229	0.105928	0.216223	-0.199006	CYB5A	AAA	3	41.1869	11287_14	0.992075	1.00865	1.24138	0.819545	deCODE
-0.557301	9.72015e-07	0.113799	-0.334258	-0.780343	COL6A3	AAA	3	27.7943	11196_31	0.000190515	0.572753	0.715869	0.458249	deCODE
-0.0196012	0.721426	0.0549741	0.0881461	-0.127349	KRT5	AAA	9	49.1838	11177_16	0.93026	0.98059	1.09215	0.880427	deCODE
-0.0213244	0.81111	0.0892256	0.153555	-0.196203	DGCR14	AAA	1	103.952	11356_19	0.955466	0.978901	1.16597	0.821845	deCODE
-0.0339389	0.199809	0.0264714	0.0179441	-0.085822	KIAA1549L	AAA	41	72.0384	11145_72	0.631654	0.966631	1.01811	0.917758	deCODE
-0.0505342	0.427357	0.0636674	0.0742516	-0.17532	MTRF1L	AAA	13	40.9258	11134_30	0.792456	0.950721	1.07708	0.839188	deCODE
0.0132887	0.546916	0.0220601	0.0565257	-0.0299483	SPATA20	AAA	46	58.5112	11117_2	0.853382	1.01338	1.05815	0.970496	deCODE
-0.0782866	0.653322	0.174298	0.263332	-0.419905	PLD3	AAA	1	47.4995	10948_14	0.897027	0.924699	1.30126	0.657109	deCODE
0.0399082	0.324978	0.0405456	0.119376	-0.0395597	CYB5D2	AAA	16	89.0492	10924_258	0.739929	1.04072	1.12679	0.961213	deCODE
-0.103529	0.504985	0.155294	0.200841	-0.4079	GALNT13	AAA	1	45.8772	10908_2	0.840371	0.90165	1.22243	0.665045	deCODE
-0.0332425	0.786666	0.122828	0.207496	-0.273981	NPDC1	AAA	3	27.2591	10424_31	0.953347	0.967304	1.23059	0.760347	deCODE
0.0906298	0.502568	0.135177	0.355571	-0.174312	A4GNT	AAA	1	58.2867	10835_25	0.840046	1.09486	1.427	0.840035	deCODE
0.490446	0.00335344	0.167197	0.818147	0.162745	MGAT1	AAA	1	48.8303	10571_14	0.0896282	1.63304	2.2663	1.17674	deCODE
-0.290484	0.107156	0.180301	0.0628983	-0.643867	PARP1	AAA	1	35.4182	10534_40	0.497427	0.747901	1.06492	0.525258	deCODE
-0.0162383	0.269539	0.014707	0.0125868	-0.0450635	CSF2RB	AAA	66	91.4874	10512_13	0.695939	0.983893	1.01267	0.955937	deCODE
-0.0553323	0.568593	0.097053	0.134888	-0.245553	COL6A3	AAA	6	56.4973	10511_10	0.863165	0.946171	1.14441	0.782272	deCODE
-0.224872	0.151349	0.156729	0.0823112	-0.532056	TMEM106A	AAA	1	45.2944	10499_1	0.568236	0.798618	1.08579	0.587396	deCODE
0.50211	0.00622606	0.183544	0.86185	0.142369	ANTXR1	AAA	1	30.72	10464_6	0.13559	1.6522	2.36754	1.153	deCODE
0.21777	0.160172	0.155052	0.521667	-0.0861268	INSL5	AAA	1	50.2297	10462_14	0.584975	1.2433	1.68483	0.917478	deCODE
-0.0319133	0.324725	0.032406	0.0316013	-0.095428	HABP4	AAA	25	69.4389	10815_2	0.739929	0.968591	1.03211	0.908984	deCODE
0.102587	0.56148	0.176677	0.448867	-0.243694	SGK3	AAA	1	64.7723	10042_8	0.858276	1.10803	1.56654	0.783728	deCODE
-7.44334e-05	0.99318	0.00870814	0.0169932	-0.0171421	SIGLEC12	AAA	103	190.444	10037_98	0.998763	0.999926	1.01714	0.983004	deCODE
0.0563595	0.231648	0.0471185	0.14871	-0.035991	CLMP	AAA	15	53.0834	10440_26	0.664601	1.05798	1.16034	0.964649	deCODE
-0.084596	0.466454	0.116162	0.143077	-0.312269	SERPINB1	AAA	1	92.6535	10737_96	0.818761	0.918883	1.15382	0.731785	deCODE
-0.0547129	0.05519	0.0285353	0.00121522	-0.110641	SFTPB	AAA	37	118.098	10672_75	0.385887	0.946757	1.00122	0.89526	deCODE
0.0305024	0.0279483	0.0138773	0.0577013	0.00330345	HTATIP2	AAA	87	109.474	10630_5	0.282354	1.03097	1.0594	1.00331	deCODE
-0.0560462	0.285359	0.05246	0.0467737	-0.158866	GNRH2	AAA	7	65.1494	10708_3	0.707788	0.945495	1.04788	0.853111	deCODE
-0.149135	0.308123	0.14633	0.137667	-0.435937	CASC4	AAA	1	34.6783	10613_33	0.724018	0.861453	1.14759	0.646659	deCODE
-0.0534808	0.344365	0.056559	0.0573728	-0.164334	APMAP	AAA	7	52.7514	10605_22	0.75078	0.947924	1.05905	0.848458	deCODE
0.107079	0.38254	0.122625	0.347419	-0.133261	KCNAB2	AAA	2	41.2988	10015_119	0.773013	1.11302	1.41541	0.875237	deCODE
-0.205498	0.302448	0.19928	0.185085	-0.59608	PSG7	AAA	4	48.1616	5651_50	0.721946	0.814242	1.20332	0.550967	deCODE
-0.132784	0.0947862	0.0794794	0.0229926	-0.288561	ENTPD1	AAA	9	48.8005	7999_23	0.47595	0.875654	1.02326	0.749341	deCODE
0.010338	0.300174	0.00997814	0.0298948	-0.00921884	CHI3L1	AAA	103	288.649	11104_13	0.719439	1.01039	1.03035	0.990824	deCODE
-0.0367394	0.0366853	0.017585	-0.00227347	-0.0712053	RNPEP	AAA	47	99.869	12386_11	0.312623	0.963927	0.997729	0.931271	deCODE
-0.0026445	0.734868	0.00780878	0.0126604	-0.0179494	FCGR2B	AAA	103	904.976	3310_62	0.937591	0.997359	1.01274	0.982211	deCODE
0.0180904	0.00707095	0.00671636	0.0312542	0.00492658	FCGR3A	AAA	103	773.011	15388_24	0.14337	1.01826	1.03175	1.00494	deCODE
0.00427475	0.699649	0.0110804	0.0259919	-0.0174424	SLAMF7	AAA	66	664.663	5487_7	0.921031	1.00428	1.02633	0.982709	deCODE
0.0333389	0.228407	0.0276792	0.0875892	-0.0209115	F5	AAA	28	137.21	4906_35	0.660288	1.0339	1.09154	0.979306	deCODE
0.243531	0.0928963	0.144932	0.527592	-0.0405302	CKMT1A	AAA	2	37.032	15542_19	0.47595	1.27575	1.69485	0.96028	deCODE
0.0248134	0.57541	0.0443016	0.111643	-0.0620162	CREG1	AAA	9	69.941	9357_4	0.866061	1.02512	1.11811	0.939868	deCODE
-0.0414589	0.00925651	0.0159308	-0.0102351	-0.0726828	DPT	AAA	61	79.378	4979_34	0.160083	0.959389	0.989817	0.929896	deCODE
-0.000624104	0.986495	0.036871	0.0716418	-0.07289	SELP	AAA	21	76.3425	4154_57	0.996353	0.999376	1.07427	0.929703	deCODE
0.0247704	0.35113	0.0265663	0.0768394	-0.0272986	MYOC	AAA	36	75.873	16558_2	0.75078	1.02508	1.07987	0.973071	deCODE
-0.0192702	0.903416	0.158802	0.291975	-0.330516	XCL2	AAA	2	42.2338	15617_8	0.985197	0.980914	1.33907	0.718553	deCODE
-0.296053	0.137667	0.199424	0.0948119	-0.686917	TFPI	AAA	1	38.3242	3336_50	0.549421	0.743748	1.09945	0.503125	deCODE
0.0168191	0.335323	0.0174572	0.0510345	-0.0173964	ANGPTL1	AAA	39	126.017	11142_11	0.744165	1.01696	1.05236	0.982754	deCODE
0.072196	0.327815	0.0737805	0.216803	-0.0724111	NPTX2	AAA	6	53.8528	6521_35	0.739929	1.07487	1.2421	0.930148	deCODE
0.000360832	0.997552	0.117611	0.230874	-0.230152	UBXN2B	AAA	2	44.545	18435_40	0.999704	1.00036	1.2597	0.794413	deCODE
-0.173949	0.172619	0.127544	0.0760325	-0.42393	SELE	AAA	6	43.1828	3470_1	0.59706	0.84034	1.079	0.65447	deCODE
0.00215517	0.981659	0.09375	0.185902	-0.181591	TAGLN2	AAA	1	126.682	9201_13	0.996353	1.00216	1.2043	0.833942	deCODE
0.0119045	0.223448	0.00977851	0.03107	-0.00726106	FCRL4	AAA	104	324.819	8973_23	0.655843	1.01198	1.03156	0.992765	deCODE
-0.0645512	2.10065e-10	0.0101595	-0.044639	-0.0844634	IL6R	AAA	87	543.758	15602_43	7.41109e-08	0.937488	0.956343	0.919005	deCODE
0.0269373	0.200437	0.0210397	0.0681745	-0.0142998	LY9	AAA	47	131.895	3324_51	0.632506	1.0273	1.07055	0.985802	deCODE
0.00976776	0.780421	0.0350388	0.0784425	-0.058907	CD48	AAA	23	99.3227	3292_75	0.951391	1.00982	1.0816	0.942794	deCODE
-0.0636234	0.313502	0.0631246	0.0600986	-0.187345	IGSF8	AAA	4	68.2877	6984_6	0.728614	0.938358	1.06194	0.829157	deCODE
0.0262842	0.113019	0.0165855	0.0587912	-0.00622279	FCRLB	AAA	42	119.131	15583_18	0.508893	1.02663	1.06055	0.993797	deCODE
0.10143	0.0181131	0.042919	0.18555	0.0173107	APCS	AAA	11	107.154	2474_54	0.226336	1.10675	1.20388	1.01746	deCODE
-0.0283903	0.321622	0.0286443	0.0277516	-0.0845321	TSTD1	AAA	16	115.284	19277_4	0.739688	0.972009	1.02814	0.918942	deCODE
-0.0323504	0.0361478	0.0154398	-0.00208896	-0.0626119	S100A7	AAA	45	278.002	7916_10	0.312572	0.968167	0.997913	0.939308	deCODE
0.00708741	0.956761	0.13072	0.263294	-0.249119	CD244	AAA	2	65.0073	5063_12	0.996079	1.00711	1.30121	0.779487	deCODE
0.0137878	0.828266	0.0635597	0.138363	-0.110787	COMP	AAA	14	70.9204	8043_153	0.963619	1.01388	1.14839	0.895129	deCODE
0.193878	0.274163	0.177296	0.541371	-0.153616	PVRL4	AAA	1	53.3867	5734_13	0.702848	1.21395	1.71836	0.857601	deCODE
0.0182445	0.301768	0.0176677	0.0528726	-0.0163835	VIT	AAA	61	85.9812	6234_74	0.721737	1.01841	1.0543	0.98375	deCODE
0.0316199	0.0160396	0.0131311	0.0573564	0.00588337	LILRA4	AAA	54	157.162	8299_66	0.212761	1.03213	1.05903	1.0059	deCODE
-0.032597	0.00267046	0.0108536	-0.0113243	-0.0538698	LILRA2	AAA	68	236.059	15614_168	0.0724722	0.967929	0.98874	0.947555	deCODE
0.0168255	0.35937	0.0183571	0.0528047	-0.0191537	PLXNB2	AAA	75	81.2076	9216_100	0.758287	1.01697	1.05422	0.981029	deCODE
-0.0421163	0.623184	0.0857168	0.125886	-0.210118	CILP2	AAA	3	51.04	8841_65	0.892286	0.958758	1.13415	0.810488	deCODE
-0.0952756	0.380589	0.108661	0.117697	-0.308248	SEMA7A	AAA	1	92.3996	7019_13	0.773013	0.909122	1.1249	0.734733	deCODE
0.0836003	0.34143	0.0878761	0.255834	-0.0886337	NOTCH3	AAA	3	50.3346	5108_72	0.75078	1.08719	1.29154	0.915181	deCODE
-0.0412534	0.367444	0.0457724	0.0484589	-0.130966	MAN1C1	AAA	11	85.1199	13427_66	0.762965	0.959586	1.04965	0.877248	deCODE
-0.0212518	0.429621	0.0269064	0.0314838	-0.0739874	DKK3	AAA	45	81.9274	3607_71	0.79498	0.978972	1.03198	0.928683	deCODE
-0.00926043	0.941841	0.126931	0.239519	-0.25804	NLGN2	AAA	7	46.7197	9772_153	0.995827	0.990782	1.27064	0.772564	deCODE
-0.0228085	0.588599	0.0421703	0.0598437	-0.105461	B3GNT2	AAA	23	43.0993	7980_72	0.872113	0.97745	1.06167	0.89991	deCODE
-0.057444	0.617017	0.114869	0.167695	-0.282583	SEMA6A	AAA	7	34.685	7945_10	0.88778	0.944175	1.18258	0.753834	deCODE
0.0634194	0.223309	0.052078	0.16549	-0.0386516	MFAP4	AAA	11	102.263	5636_10	0.655843	1.06547	1.17997	0.962086	deCODE
-0.10669	0.0544097	0.0554648	0.0020191	-0.215399	CDH5	AAA	6	61.2467	2819_23	0.384597	0.898804	1.00202	0.80622	deCODE
-0.0214982	0.668583	0.0502184	0.076928	-0.119924	NLGN1	AAA	8	60.8661	15620_4	0.905822	0.978731	1.07996	0.886988	deCODE
-0.0490196	0.83829	0.240196	0.421756	-0.519795	CD248	AAA	1	34.4893	15491_20	0.964851	0.952162	1.52464	0.594642	deCODE
0.0182907	0.268966	0.016546	0.0507203	-0.0141388	ITIH3	AAA	34	254.38	7145_1	0.695939	1.01846	1.05203	0.985961	deCODE
0.245174	0.000130729	0.0640966	0.370801	0.119548	FBLN1	AAA	15	42.8939	6470_19	0.00795194	1.27784	1.4489	1.12699	deCODE
-0.0076216	0.828598	0.0352037	0.0613763	-0.0766195	LIFR	AAA	14	63.7173	5837_49	0.963619	0.992407	1.0633	0.926242	deCODE
-0.00629446	0.661975	0.0143976	0.0219243	-0.0345133	SEMA4D	AAA	57	196.905	5737_61	0.902637	0.993725	1.02217	0.966076	deCODE
0.0994805	0.277863	0.0916759	0.279162	-0.080201	SEMA6B	AAA	4	47.0904	5121_3	0.703784	1.1046	1.32202	0.922931	deCODE
-0.0164104	0.805315	0.0665804	0.114085	-0.146906	NOTCH1	AAA	10	40.6273	5107_7	0.954477	0.983724	1.12085	0.863376	deCODE
-0.017295	0.103171	0.0106125	0.00350523	-0.0380952	COLEC11	AAA	86	202.944	4430_44	0.493206	0.982854	1.00351	0.962621	deCODE
0.0719064	0.682155	0.175585	0.416047	-0.272234	DCTPP1	AAA	1	38.0301	4314_12	0.90954	1.07455	1.51596	0.761676	deCODE
0.0322581	0.190585	0.0246461	0.0805636	-0.0160475	MRC1	AAA	55	213.257	2637_77	0.615478	1.03278	1.0839	0.984081	deCODE
-0.0201203	0.755348	0.064572	0.106438	-0.146679	KREMEN1	AAA	20	49.9865	17331_138	0.946846	0.980081	1.11231	0.863571	deCODE
0.104911	0.186398	0.0793991	0.26053	-0.0507086	NCAN	AAA	6	95.284	15573_110	0.60961	1.11061	1.29762	0.950556	deCODE
-0.00154208	0.847027	0.00799365	0.0141252	-0.0172093	LY75	AAA	69	794.408	16620_26	0.966264	0.998459	1.01423	0.982938	deCODE
0.0129798	0.714835	0.035525	0.0826076	-0.056648	NRP2	AAA	29	49.4549	15387_44	0.9261	1.01306	1.08612	0.944927	deCODE
0.0270615	0.0491184	0.0137538	0.0540185	0.000104514	IL18R1	AAA	46	251.481	14079_14	0.36559	1.02743	1.0555	1.0001	deCODE
1.23216	7.3644e-17	0.147722	1.52169	0.942625	LTBP4	AAA	2	40.5972	13133_73	1.29908e-13	3.42861	4.57994	2.56671	deCODE
-0.0250265	0.582247	0.0454941	0.0641402	-0.114193	NUCB1	AAA	9	61.9474	10451_11	0.867617	0.975284	1.06624	0.892086	deCODE
-0.000827615	0.979619	0.0323959	0.0626671	-0.0643223	PLXNA1	AAA	15	65.8086	9005_16	0.996353	0.999173	1.06467	0.937703	deCODE
0.0345594	0.294408	0.0329608	0.0991614	-0.0300426	ACP5	AAA	17	75.7365	3232_28	0.714419	1.03516	1.10424	0.970404	deCODE
0.0169348	0.367495	0.0187919	0.0537662	-0.0198966	FCN3	AAA	14	155.189	5462_62	0.762965	1.01708	1.05524	0.9803	deCODE
-0.0330517	0.157353	0.0233741	0.0127607	-0.0788641	A1BG	AAA	13	207.478	16561_9	0.580949	0.967489	1.01284	0.924166	deCODE
0.0995639	0.0896788	0.0586673	0.21455	-0.0154218	DPEP2	AAA	7	69.5922	8327_26	0.47595	1.10469	1.2393	0.984696	deCODE
0.000287636	0.974788	0.00910138	0.018126	-0.0175507	TNC	AAA	73	365.492	4155_3	0.996353	1.00029	1.01829	0.982602	deCODE
0.020901	0.0330578	0.00980631	0.040121	0.00168096	ADAMTS13	AAA	103	272.752	3175_51	0.300437	1.02112	1.04094	1.00168	deCODE
-0.0781505	0.0706232	0.0432274	0.00657364	-0.162875	BCAM	AAA	34	140.759	2816_50	0.431432	0.924825	1.0066	0.849698	deCODE
0.0257459	0.0878315	0.015083	0.055308	-0.00381622	OAF	AAA	65	89.6188	6414_8	0.47595	1.02608	1.05687	0.996191	deCODE
0.0809103	0.433966	0.10341	0.28359	-0.12177	LRRC32	AAA	3	33.7416	7551_33	0.795468	1.08427	1.32789	0.885352	deCODE
-0.0277244	0.0335522	0.0130443	-0.00215816	-0.0532907	FUT10	AAA	60	488.063	7156_2	0.300437	0.972656	0.997844	0.948104	deCODE
-0.199445	0.00347526	0.0682507	-0.0656759	-0.333214	INSR	AAA	3	65.2633	3448_13	0.0914979	0.819185	0.936434	0.716617	deCODE
0.055689	0.43326	0.0710659	0.194976	-0.0835976	FGG	AAA	5	54.8644	4989_7	0.795468	1.05727	1.21528	0.919801	deCODE
-0.0234536	0.839888	0.116086	0.204071	-0.250978	NRCAM	AAA	3	26.9528	5109_24	0.965188	0.976819	1.22639	0.778039	deCODE
-0.00287635	0.957117	0.053492	0.101966	-0.107719	VWF	AAA	8	73.068	3050_7	0.996079	0.997128	1.10735	0.89788	deCODE
0.00221756	0.831292	0.0104089	0.0226187	-0.0181836	CCL23	AAA	41	289.247	3028_36	0.963619	1.00222	1.02288	0.981981	deCODE
-0.0166452	0.3077	0.0163179	0.0153372	-0.0486277	CCL23	AAA	28	221.26	2913_1	0.724018	0.983493	1.01546	0.952536	deCODE
0.00526718	0.639622	0.0112492	0.0273152	-0.0167809	FCN2	AAA	120	120.639	13717_15	0.897027	1.00528	1.02769	0.983359	deCODE
-0.18942	0.227616	0.156997	0.118288	-0.497127	TLL1	AAA	1	45.9585	6383_90	0.659303	0.827439	1.12557	0.608275	deCODE
0.0099944	0.633695	0.0209732	0.0511011	-0.0311123	KDR	AAA	23	106.395	3651_50	0.895318	1.01004	1.05243	0.969367	deCODE
0.0199409	0.892612	0.14771	0.309448	-0.269566	CRH	AAA	1	33.4587	19637_9	0.981496	1.02014	1.36267	0.763711	deCODE
0.00200384	0.854527	0.0109293	0.0234249	-0.0194172	PLXNC1	AAA	101	208.959	4564_2	0.968135	1.00201	1.0237	0.98077	deCODE
0.0668338	0.171574	0.048885	0.162647	-0.028979	PTPRU	AAA	12	48.0229	8337_65	0.594609	1.06912	1.17662	0.971437	deCODE
-0.00572347	0.557257	0.00975169	0.0133895	-0.0248364	SEMA3E	AAA	97	416.161	5363_51	0.857019	0.994293	1.01348	0.975469	deCODE
-0.0431799	0.328698	0.0442081	0.0434665	-0.129826	UST	AAA	15	49.3642	8364_74	0.739929	0.957739	1.04443	0.878248	deCODE
-0.00842278	0.604855	0.016278	0.0234816	-0.0403272	IGLL1	AAA	42	168.487	6485_59	0.88106	0.991613	1.02376	0.960475	deCODE
0.00404707	0.921519	0.0410786	0.0845596	-0.0764654	TCL1A	AAA	10	65.6697	17210_2	0.991195	1.00406	1.08824	0.926385	deCODE
-0.0231785	0.240596	0.0197516	0.015534	-0.061891	FCRL1	AAA	53	73.9678	5728_60	0.673859	0.977088	1.01566	0.939985	deCODE
0.0044198	0.381922	0.0050549	0.0143272	-0.00548762	ACP6	AAA	66	1654.79	5742_14	0.773013	1.00443	1.01443	0.994527	deCODE
0.00467504	0.840768	0.0232692	0.0502818	-0.0409317	CACNA2D3	AAA	60	46.5098	8885_6	0.965569	1.00469	1.05157	0.959895	deCODE
0.0446453	0.758982	0.145511	0.329842	-0.240551	DEFB104A	AAA	12	53.9961	5763_67	0.947561	1.04566	1.39075	0.786195	deCODE
-0.0766386	0.289452	0.0723467	0.0651584	-0.218436	RHOC	AAA	4	48.182	17764_108	0.711134	0.926225	1.06733	0.803775	deCODE
-0.010731	0.348326	0.0114423	0.0116954	-0.0331575	GSTM1	AAA	95	589.113	15395_15	0.75078	0.989326	1.01176	0.967386	deCODE
-0.0109507	0.276431	0.0100616	0.00876959	-0.0306711	GSTM4	AAA	82	768.803	18895_54	0.703784	0.989109	1.00881	0.969795	deCODE
-0.00877575	0.403938	0.0105148	0.0118329	-0.0293844	PTGFRN	AAA	76	176.103	12727_7	0.780808	0.991263	1.0119	0.971043	deCODE
-0.0154347	0.141255	0.0104917	0.00512864	-0.035998	GSTM3	AAA	85	568.452	9748_31	0.558684	0.984684	1.00514	0.964642	deCODE
-0.0303674	0.581441	0.0550852	0.0775976	-0.138332	GRN	AAA	13	60.4025	4992_49	0.867617	0.970089	1.08069	0.870809	deCODE
0.0729388	4.82724e-08	0.0133647	0.0991332	0.0467444	ECM1	AAA	33	374.837	3366_51	1.06441e-05	1.07566	1.10421	1.04785	deCODE
0.0412552	0.0110425	0.0162336	0.0730724	0.009438	SVEP1	AAA	60	102.521	11109_56	0.172699	1.04212	1.07581	1.00948	deCODE
0.0209274	0.812506	0.0882288	0.193853	-0.151998	OLFML3	AAA	3	46.7032	8660_5	0.956145	1.02115	1.21392	0.85899	deCODE
-0.0538302	0.775097	0.188406	0.315438	-0.423099	CCL19	AAA	1	31.7564	4922_13	0.947561	0.947593	1.37086	0.655014	deCODE
-0.0188656	0.0913801	0.0111752	0.00303745	-0.0407687	NTNG1	AAA	52	271.455	5637_81	0.47595	0.981311	1.00304	0.960051	deCODE
-0.0151016	0.789445	0.0565537	0.0957416	-0.125945	GIF	AAA	7	84.8039	17672_184	0.953347	0.985012	1.10047	0.881664	deCODE
0.0038835	0.982843	0.180583	0.357819	-0.350052	CHAD	AAA	1	34.4053	13460_4	0.996353	1.00389	1.43021	0.704652	deCODE
0.0341125	0.444898	0.0446529	0.12163	-0.0534055	COL1A1	AAA	8	76.2089	11140_56	0.803707	1.0347	1.12934	0.947996	deCODE
-0.012613	0.822572	0.0562482	0.0976314	-0.122858	IGSF3	AAA	9	45.8543	9715_15	0.963361	0.987466	1.10256	0.88439	deCODE
0.0166181	0.373454	0.0186716	0.0532137	-0.0199775	BOLA1	AAA	20	1050.4	15370_5	0.769595	1.01676	1.05465	0.980221	deCODE
0.00539368	0.84461	0.0275187	0.0593293	-0.0485419	MAN1A2	AAA	22	75.4098	9077_10	0.966264	1.00541	1.06112	0.952617	deCODE
0.00773585	0.487025	0.0111299	0.0295501	-0.0140784	CCL18	AAA	39	461.303	3044_3	0.832473	1.00777	1.02999	0.98602	deCODE
-0.0362259	0.457866	0.0487979	0.0594162	-0.131868	SCGB3A1	AAA	9	57.8979	6252_62	0.815435	0.964422	1.06122	0.876457	deCODE
-0.00208446	0.969707	0.0548884	0.105495	-0.109664	CTSF	AAA	13	41.0431	9212_22	0.996353	0.997918	1.11126	0.896136	deCODE
0.0127931	0.700766	0.0332905	0.0780414	-0.0524551	AGER	AAA	20	117.898	4125_52	0.921126	1.01288	1.08117	0.948897	deCODE
0.0568383	0.000198256	0.0152741	0.086775	0.0269017	MLN	AAA	70	153.443	5631_83	0.0105977	1.05848	1.09065	1.02727	deCODE
-0.118656	0.00990868	0.0460086	-0.028481	-0.208831	GP1BA	AAA	14	46.7584	4990_87	0.168066	0.888113	0.971921	0.811532	deCODE
-0.0131076	0.802379	0.0523737	0.0895431	-0.115758	SRGN	AAA	15	43.9332	19251_56	0.954414	0.986978	1.09367	0.890691	deCODE
-0.322581	0.0659034	0.175403	0.0212034	-0.666365	MAP1LC3A	AAA	1	36.9202	17781_191	0.421119	0.724278	1.02143	0.513572	deCODE
-0.0184768	0.881669	0.124127	0.224807	-0.261761	TAX1BP3	AAA	4	29.2469	12498_12	0.978769	0.981693	1.25208	0.769695	deCODE
0.0431566	0.0348529	0.0204528	0.0832433	0.00306994	PSAP	AAA	43	64.5814	6207_10	0.308901	1.0441	1.08681	1.00307	deCODE
0.0245291	0.684891	0.0604466	0.143002	-0.093944	TFF3	AAA	7	46.9959	4721_54	0.911122	1.02483	1.15373	0.910334	deCODE
0.0760551	0.144436	0.0521115	0.178192	-0.0260816	REG4	AAA	7	70.351	11102_22	0.560766	1.07902	1.19505	0.974256	deCODE
-0.0281923	0.489866	0.0408276	0.0518282	-0.108213	CTSS	AAA	11	271.285	3181_50	0.833124	0.972201	1.05319	0.897437	deCODE
0.00167395	0.811106	0.00700401	0.0154016	-0.0120537	MBL2	AAA	111	539.559	3000_66	0.955466	1.00168	1.01552	0.988019	deCODE
-0.00378736	0.93963	0.0500082	0.094227	-0.101802	PCBD1	AAA	20	39.6508	11313_100	0.995827	0.99622	1.09881	0.903209	deCODE
0.0353685	0.348986	0.0377644	0.109385	-0.0386483	DKK1	AAA	24	96.4055	3535_84	0.75078	1.036	1.11559	0.962089	deCODE
-0.00311033	0.875861	0.0199101	0.0359128	-0.0421334	FCER2	AAA	35	88.0257	3291_30	0.977615	0.996894	1.03657	0.958742	deCODE
-0.0299284	0.225726	0.0247048	0.0184921	-0.0783489	PCDH9	AAA	44	52.3028	10558_26	0.657413	0.970515	1.01866	0.924642	deCODE
-0.0321225	0.0220437	0.0140296	-0.00462488	-0.0596201	MSMB	AAA	38	1221.34	10620_21	0.243031	0.968388	0.995386	0.942122	deCODE
-0.012653	0.831623	0.0595096	0.103984	-0.12929	CST6	AAA	8	67.2738	14711_27	0.963619	0.987427	1.10958	0.878719	deCODE
0.0519621	0.0252277	0.0232192	0.0974708	0.0064534	NCF1	AAA	19	171.97	17766_5	0.264891	1.05334	1.10238	1.00647	deCODE
0.0991111	0.0726882	0.0552218	0.207344	-0.00912155	SHBG	AAA	21	44.8749	4929_55	0.434651	1.10419	1.23041	0.99092	deCODE
-0.00672815	0.873658	0.0423116	0.0762011	-0.0896574	CCL5	AAA	11	104.23	5480_49	0.977615	0.993294	1.07918	0.914244	deCODE
0.00315342	0.906662	0.026895	0.0558666	-0.0495597	FETUB	AAA	23	79.7766	3367_8	0.986037	1.00316	1.05746	0.951648	deCODE
0.00185877	0.942605	0.0258177	0.0524606	-0.0487431	CXCL11	AAA	35	93.5169	3038_9	0.995827	1.00186	1.05386	0.952426	deCODE
0.0230286	0.180122	0.0171806	0.056702	-0.0106449	VEGFA	AAA	73	114.217	19437_61	0.602914	1.0233	1.05834	0.989412	deCODE
0.282869	0.0987053	0.171315	0.618639	-0.0529022	HBEGF	AAA	1	35.5792	14094_29	0.481792	1.32693	1.8564	0.948473	deCODE
0.0209401	0.255255	0.018406	0.0570152	-0.015135	VEGFA	AAA	68	106.626	4867_15	0.681667	1.02116	1.05867	0.984979	deCODE
-0.0572534	0.495973	0.0840924	0.107565	-0.222071	PF4	AAA	3	60.77	2697_7	0.837221	0.944355	1.11356	0.800858	deCODE
0.102806	0.00174729	0.0328442	0.16718	0.0384331	UGT1A6	AAA	25	52.6282	7891_45	0.0540742	1.10828	1.18197	1.03918	deCODE
0.05818	0.510986	0.0885132	0.231663	-0.115303	SIAE	AAA	1	196.473	9263_57	0.840846	1.05991	1.26069	0.891096	deCODE
0.0237102	0.323916	0.0240361	0.0708201	-0.0233997	SERPINA11	AAA	41	48.4553	9002_36	0.739929	1.02399	1.07339	0.976872	deCODE
0.0903829	0.110948	0.056704	0.201521	-0.0207548	HYAL1	AAA	3	81.8093	8309_12	0.507029	1.09459	1.22326	0.979459	deCODE
-0.0281808	0.250873	0.0245428	0.0199222	-0.0762838	COCH	AAA	17	124.897	7227_75	0.680919	0.972213	1.02012	0.926553	deCODE
0.279254	1.6117e-13	0.0378516	0.353442	0.205066	PCSK9	AAA	18	66.1047	5231_79	9.4768e-11	1.32214	1.42396	1.22761	deCODE
-0.0607053	0.64009	0.129831	0.193758	-0.315169	PDGFA	AAA	3	40.3765	4499_21	0.897027	0.941101	1.2138	0.729666	deCODE
-0.00744698	0.427573	0.00938673	0.0109507	-0.0258446	ENPP7	AAA	112	371.323	4435_66	0.792456	0.992581	1.01101	0.974486	deCODE
-0.0427191	0.00113579	0.013126	-0.0169925	-0.0684456	SERPINA1	AAA	86	113.792	3580_25	0.0400706	0.958181	0.983151	0.933844	deCODE
0.118729	0.514804	0.182274	0.47598	-0.238522	THBS1	AAA	1	34.5613	3474_19	0.840846	1.12606	1.60959	0.787791	deCODE
-0.010296	0.569919	0.0181213	0.0252211	-0.0458132	TGFBI	AAA	48	127.081	3283_21	0.864434	0.989757	1.02554	0.95522	deCODE
-0.00863857	0.712821	0.0234699	0.0373616	-0.0546387	EDAR	AAA	32	143.231	2977_7	0.9261	0.991399	1.03807	0.946827	deCODE
-0.0156174	0.286805	0.0146621	0.0131197	-0.0443545	NAAA	AAA	54	219.371	3173_49	0.709571	0.984504	1.01321	0.956615	deCODE
-0.015424	0.890739	0.112281	0.204643	-0.235491	APP	AAA	2	43.2399	3171_57	0.981496	0.984694	1.22709	0.790183	deCODE
0.0144718	0.312802	0.0143376	0.0425729	-0.0136293	IDUA	AAA	57	192.866	3169_70	0.727945	1.01458	1.04349	0.986463	deCODE
-0.114295	0.0686637	0.0627777	0.00874732	-0.237337	MET	AAA	14	43.4531	2837_3	0.429016	0.891995	1.00879	0.788726	deCODE
0.0685524	0.40897	0.0830227	0.231274	-0.094169	SH3BGRL2	AAA	2	78.9332	19113_66	0.782321	1.07096	1.2602	0.910129	deCODE
-0.0312456	0.209556	0.0249011	0.0175596	-0.0800508	HEXB	AAA	17	120.769	15470_11	0.640652	0.969238	1.01771	0.923069	deCODE
0.0463053	0.577455	0.0831175	0.209213	-0.116602	LOXL3	AAA	2	101.332	15427_35	0.867035	1.04739	1.23271	0.889939	deCODE
-0.0530942	0.65168	0.117614	0.177424	-0.283612	BDNF	AAA	2	74.0402	14047_78	0.897027	0.948291	1.19414	0.753058	deCODE
-0.149957	0.151529	0.104562	0.0549797	-0.354895	PARVA	AAA	4	41.3237	13434_172	0.568236	0.860745	1.05652	0.701247	deCODE
0.0499709	0.182092	0.0374499	0.123371	-0.0234295	SLITRK3	AAA	22	49.789	10565_19	0.604019	1.05124	1.1313	0.976843	deCODE
0.160123	0.021632	0.0697165	0.296765	0.0234809	ENO2	AAA	2	153.867	10339_48	0.241511	1.17365	1.3455	1.02376	deCODE
0.0922164	6.58581e-05	0.0231074	0.137506	0.0469267	SMPD1	AAA	39	105.136	10818_36	0.00528062	1.0966	1.14741	1.04805	deCODE
0.0481867	0.146979	0.0332257	0.113308	-0.0169344	GLTPD2	AAA	19	70.7204	7948_129	0.563632	1.04937	1.11998	0.983208	deCODE
0.0461512	0.139758	0.0312531	0.107406	-0.0151038	POMGNT2	AAA	37	82.5972	6359_50	0.555774	1.04723	1.11339	0.98501	deCODE
-0.00489522	0.917158	0.0470632	0.0873469	-0.0971373	CLEC1B	AAA	7	67.3379	4332_6	0.990044	0.995117	1.09128	0.907431	deCODE
0.054185	0.0991443	0.032859	0.118587	-0.0102174	CD36	AAA	18	61.8516	2973_15	0.481792	1.05568	1.12591	0.989835	deCODE
-0.0680586	0.641386	0.146123	0.218338	-0.354455	BDNF	AAA	2	49.7147	2421_7	0.897027	0.934206	1.24401	0.701556	deCODE
0.0130786	0.331001	0.013454	0.039448	-0.0132907	NID2	AAA	82	122.258	16060_99	0.740032	1.01316	1.04024	0.986797	deCODE
-0.00869269	0.449736	0.0115005	0.0138478	-0.0312332	TIMP3	AAA	95	197.808	2480_58	0.807876	0.991345	1.01394	0.96925	deCODE
-0.124479	0.307731	0.122039	0.114713	-0.363671	ARF4	AAA	2	33.3765	18408_26	0.724018	0.882957	1.12155	0.69512	deCODE
0.0525009	0.513724	0.0803934	0.210069	-0.105067	CPM	AAA	10	35.9979	9416_77	0.840846	1.0539	1.23376	0.900264	deCODE
0.0924786	0.00480194	0.0327935	0.156753	0.0282045	TNFSF12	AAA	30	64.2177	5939_42	0.114468	1.09689	1.16971	1.02861	deCODE
-0.0725528	0.0475837	0.0366231	-0.000772879	-0.144333	PDE5A	AAA	26	45.7221	5256_86	0.360206	0.930017	0.999227	0.8656	deCODE
0.00294985	0.981228	0.125369	0.248668	-0.242768	ANGPT1	AAA	1	63.9698	2811_27	0.996353	1.00295	1.28232	0.784453	deCODE
-0.0171145	0.612585	0.0337973	0.049127	-0.083356	VEGFA	AAA	24	66.6438	2597_8	0.88541	0.983031	1.05035	0.920024	deCODE
-0.00958822	0.893806	0.0718272	0.131191	-0.150367	TPP1	AAA	8	64.2845	17691_1	0.981496	0.990458	1.14019	0.860392	deCODE
0.172131	0.249363	0.149433	0.465014	-0.120751	TBCB	AAA	1	49.5678	17686_27	0.680919	1.18783	1.59204	0.886254	deCODE
-0.096873	0.0189857	0.0412961	-0.015934	-0.177812	PDE5A	AAA	25	42.4038	16805_5	0.229353	0.907671	0.984192	0.8371	deCODE
-0.0120066	0.32925	0.0123066	0.0121138	-0.036127	ENPEP	AAA	71	107.053	15558_63	0.739929	0.988065	1.01219	0.964518	deCODE
0.0756774	0.000406582	0.0214033	0.117627	0.0337276	SHANK3	AAA	48	90.1041	13242_134	0.0195703	1.07861	1.12482	1.0343	deCODE
0.12577	0.0966213	0.0756987	0.274137	-0.0225964	TRIM3	AAA	3	70.0804	12573_80	0.47595	1.13402	1.31539	0.977657	deCODE
0.0396925	0.0794294	0.0226296	0.0840457	-0.00466074	SMAP1	AAA	34	67.073	11649_3	0.457887	1.04049	1.08768	0.99535	deCODE
-0.0135817	0.1038	0.00834924	0.00278247	-0.0299459	SEMA5A	AAA	110	349.352	13132_14	0.494585	0.98651	1.00279	0.970498	deCODE
-0.0290905	0.643714	0.0628967	0.0941848	-0.152366	APLP2	AAA	3	114.528	10627_87	0.897027	0.971329	1.09876	0.858674	deCODE
0.166667	0.353709	0.17971	0.518892	-0.185559	FLT1	AAA	1	32.8105	8231_122	0.750833	1.18136	1.68017	0.83064	deCODE
0.0240327	0.73415	0.0707654	0.16273	-0.114665	F10	AAA	12	45.0984	4878_3	0.937591	1.02432	1.17672	0.891665	deCODE
0.0689405	0.347743	0.0734209	0.212843	-0.0749619	F10	AAA	15	38.3106	3077_66	0.75078	1.07137	1.23719	0.927779	deCODE
-0.00708823	0.687087	0.0175969	0.027401	-0.0415775	BCHE	AAA	30	148.261	15514_26	0.912666	0.992937	1.02778	0.959275	deCODE
0.106953	0.279267	0.09885	0.300695	-0.0867899	GABARAPL2	AAA	4	33.3618	12494_99	0.703784	1.11288	1.3508	0.91687	deCODE
0.00433839	0.982072	0.193059	0.382726	-0.374049	SNCA	AAA	1	32.649	8458_111	0.996353	1.00435	1.46628	0.687943	deCODE
0.022644	0.580759	0.0410012	0.103005	-0.0577168	NID1	AAA	19	57.0382	3213_65	0.867617	1.0229	1.1085	0.943917	deCODE
-0.000558441	0.986741	0.0336027	0.0653016	-0.0664185	NOG	AAA	18	109.19	8778_3	0.996353	0.999442	1.06748	0.935739	deCODE
0.0820846	0.247644	0.0710019	0.221246	-0.0570766	CXCL12	AAA	9	43.1235	3516_60	0.679554	1.08555	1.24763	0.944522	deCODE
0.0118962	0.671464	0.0280479	0.0668691	-0.0430766	LEAP2	AAA	30	72.5868	5708_1	0.907294	1.01197	1.06916	0.957838	deCODE
-0.00346521	0.956116	0.0629717	0.119957	-0.126887	EGF	AAA	7	83.4944	5509_7	0.996079	0.996541	1.12745	0.880833	deCODE
0.04062	0.279289	0.0375444	0.114206	-0.0329657	PPIE	AAA	31	44.0732	5238_26	0.703784	1.04146	1.12098	0.967572	deCODE
-0.0269466	0.77254	0.0932234	0.155768	-0.209661	VPS26A	AAA	8	50.0608	19293_6	0.947561	0.973413	1.16855	0.810859	deCODE
-0.00823355	0.600652	0.015729	0.0225947	-0.0390618	DECR2	AAA	91	71.7248	18343_10	0.878945	0.9918	1.02285	0.961691	deCODE
-0.142479	0.213904	0.114634	0.0821996	-0.367157	UBE2F	AAA	2	46.9619	18213_30	0.646057	0.867206	1.08567	0.692701	deCODE
-0.00614005	0.776742	0.0216529	0.0362989	-0.048579	TP53I3	AAA	33	103.468	17748_21	0.947561	0.993879	1.03697	0.952582	deCODE
-0.068362	0.416201	0.084083	0.0964377	-0.233162	SNPH	AAA	4	39.3822	17343_6	0.784379	0.933922	1.10124	0.792026	deCODE
-0.0896312	0.00827465	0.0339428	-0.0231045	-0.156158	ANXA4	AAA	18	63.4343	17164_15	0.150479	0.914268	0.97716	0.855424	deCODE
-0.0245243	0.67327	0.0581607	0.0894687	-0.138517	MAPRE2	AAA	6	58.7547	16856_79	0.907294	0.975774	1.09359	0.870648	deCODE
-0.0121618	0.270139	0.0110287	0.00945402	-0.0337776	WISP1	AAA	99	140.704	13692_154	0.695939	0.987912	1.0095	0.966786	deCODE
-0.0930657	0.553166	0.156934	0.21452	-0.400651	RGS18	AAA	1	46.7704	13982_33	0.855201	0.911134	1.23927	0.669884	deCODE
0.0139679	0.834699	0.066935	0.145158	-0.117222	REXO2	AAA	6	40.2707	13590_1	0.963619	1.01407	1.15622	0.889387	deCODE
0.0276809	0.514303	0.0424455	0.110872	-0.0555107	ACYP2	AAA	20	46.2764	12812_25	0.840846	1.02807	1.11725	0.946002	deCODE
-0.06318	0.222544	0.0517957	0.0383377	-0.164698	MAX	AAA	13	42.993	12411_60	0.655843	0.938774	1.03908	0.84815	deCODE
0.0227928	0.849546	0.120154	0.25829	-0.212704	GPC6	AAA	2	38.5977	5350_14	0.966264	1.02305	1.29471	0.808395	deCODE
0.0233277	0.0159753	0.00968163	0.0423033	0.00435204	CCL15	AAA	36	356.339	18289_16	0.212761	1.0236	1.04321	1.00436	deCODE
0.120833	0.166922	0.0874232	0.292179	-0.0505133	ITGA2	AAA	3	47.5362	15603_20	0.59	1.12844	1.33934	0.950741	deCODE
0.00801423	0.731621	0.0233671	0.0538129	-0.0377845	NT5E	AAA	26	147.035	15452_5	0.936226	1.00805	1.05529	0.96292	deCODE
0.0890722	0.546275	0.147629	0.378419	-0.200275	OVCA2	AAA	1	59.2844	17697_2	0.853382	1.09316	1.45998	0.818506	deCODE
0.0612855	0.64871	0.134529	0.324958	-0.202387	MAPRE1	AAA	1	57.1821	12469_19	0.897027	1.0632	1.38397	0.816779	deCODE
-0.00446821	0.613563	0.00884804	0.0128736	-0.02181	RARRES1	AAA	54	1073.56	8398_277	0.88541	0.995542	1.01296	0.978426	deCODE
0.0550482	0.014991	0.0226294	0.0994009	0.0106954	ASPN	AAA	29	150.078	6451_64	0.211553	1.05659	1.10451	1.01075	deCODE
0.0670724	0.348654	0.0715665	0.20734	-0.0731953	CRNN	AAA	7	52.039	17738_7	0.75078	1.06937	1.2304	0.929419	deCODE
0.0245881	0.226219	0.0203181	0.0644109	-0.0152347	PSMB4	AAA	29	148.99	18340_2	0.657413	1.02489	1.06653	0.984881	deCODE
0.0378085	0.0244931	0.016809	0.0707535	0.00486353	SVEP1	AAA	63	95.0684	11178_21	0.260276	1.03853	1.07332	1.00488	deCODE
0.0139605	0.740687	0.042184	0.0966396	-0.0687185	S100A12	AAA	10	79.9625	5852_6	0.941293	1.01406	1.10146	0.933589	deCODE
0.114286	0.0555642	0.0596971	0.231291	-0.00271777	S100A6	AAA	10	53.6699	13090_17	0.385887	1.12107	1.26023	0.997286	deCODE
-0.19613	0.0630615	0.105516	0.010679	-0.402938	THBS3	AAA	6	53.4161	8982_65	0.416631	0.821906	1.01074	0.668353	deCODE
0.225537	0.00375251	0.0778182	0.378058	0.0730158	MCL1	AAA	2	85.9907	10396_6	0.0945632	1.25299	1.45945	1.07575	deCODE
-0.0302355	0.606198	0.0586518	0.08472	-0.145191	CREB3L4	AAA	17	55.5332	11308_8	0.882289	0.970217	1.08841	0.864857	deCODE
-0.00185873	0.987881	0.122365	0.237972	-0.241689	LCN2	AAA	2	41.2502	2836_68	0.996353	0.998143	1.26867	0.7853	deCODE
0.178771	0.327288	0.182495	0.536455	-0.178913	S100A9	AAA	1	32.775	5339_49	0.739929	1.19575	1.70993	0.836178	deCODE
0.0577481	0.41762	0.0712449	0.197385	-0.0818893	S100A4	AAA	3	69.3317	14116_129	0.784718	1.05945	1.21821	0.921374	deCODE
0.015285	0.652044	0.033897	0.0817218	-0.0511519	CRABP2	AAA	22	70.7138	11696_7	0.897027	1.0154	1.08515	0.950134	deCODE
-0.136704	0.0607237	0.072889	0.00615633	-0.279563	PMVK	AAA	7	45.898	12450_42	0.40537	0.872229	1.00618	0.756114	deCODE
-0.0539798	0.215719	0.0436027	0.0314799	-0.13944	CRP	AAA	13	53.3557	4337_49	0.646057	0.947451	1.03198	0.869846	deCODE
0.00658301	0.660762	0.0150002	0.0359829	-0.0228169	FGL1	AAA	82	126.277	5581_28	0.902637	1.0066	1.03664	0.977441	deCODE
-0.0146361	0.167075	0.0105931	0.00612598	-0.0353982	FUT5	AAA	93	158.745	4549_78	0.59	0.98547	1.00614	0.965221	deCODE
0.0122137	0.727884	0.0351026	0.0810136	-0.0565862	C9	AAA	15	59.7731	3060_43	0.93522	1.01229	1.08439	0.944985	deCODE
0.0355759	0.0636986	0.0191858	0.0731793	-0.00202757	SAA2	AAA	35	100.215	18832_65	0.417663	1.03622	1.07592	0.997974	deCODE
0.0229497	0.129554	0.0151397	0.052623	-0.00672359	SAA1	AAA	42	133.563	15515_2	0.540215	1.02322	1.05403	0.993299	deCODE
-0.0126225	0.37461	0.0142166	0.0152415	-0.0404866	LRIG1	AAA	69	143.08	18831_6	0.770102	0.987457	1.01536	0.960322	deCODE
-0.109163	0.285262	0.102158	0.0910627	-0.30939	HTRA1	AAA	8	40.2908	15594_47	0.707788	0.896584	1.09534	0.733895	deCODE
-0.0136898	0.47482	0.0191557	0.0238546	-0.0512342	ATRN	AAA	45	121.981	15499_11	0.82238	0.986404	1.02414	0.950056	deCODE
-0.00890813	0.825285	0.0403535	0.0701833	-0.0879996	PEAR1	AAA	20	49.4479	8275_31	0.963619	0.991131	1.0727	0.915761	deCODE
0.0846485	0.443284	0.110412	0.301052	-0.131755	PKLR	AAA	5	57.8359	15607_56	0.802003	1.08833	1.35128	0.876556	deCODE
0.0118178	0.862919	0.0684458	0.145969	-0.122333	SEMA4A	AAA	10	52.8329	16915_153	0.973267	1.01189	1.15716	0.884853	deCODE
0.0359968	0.409214	0.0436178	0.121486	-0.0494926	APOA1BP	AAA	2	191.101	16621_77	0.782321	1.03665	1.12917	0.951712	deCODE
-0.0194081	0.411799	0.0236474	0.0269398	-0.0657561	GKN2	AAA	30	143.795	6416_8	0.782321	0.980779	1.02731	0.936359	deCODE
0.0157318	0.56297	0.0271972	0.0690373	-0.0375737	TFF1	AAA	26	107.375	9185_15	0.858681	1.01586	1.07148	0.963123	deCODE
-0.113768	0.127174	0.0745854	0.0324164	-0.259953	TFF2	AAA	5	42.0365	9191_8	0.536813	0.892465	1.03295	0.771088	deCODE
-0.0130938	0.668288	0.0305572	0.0467973	-0.0729848	SFRP1	AAA	27	44.6384	3221_54	0.905822	0.986992	1.04791	0.929615	deCODE
0.0153876	0.389478	0.0178808	0.0504334	-0.0196582	SFTPD	AAA	59	242.047	19590_46	0.776316	1.01551	1.05173	0.980534	deCODE
-0.0780616	0.0254792	0.0349416	-0.00957731	-0.146546	KL	AAA	20	46.5829	15384_15	0.265949	0.924907	0.990468	0.863686	deCODE
0.0100364	0.42685	0.0126308	0.0347923	-0.0147195	NELL1	AAA	73	124.147	6544_33	0.792456	1.01009	1.0354	0.985388	deCODE
0.307009	0.0331603	0.144126	0.589491	0.0245264	SYT11	AAA	1	66.1396	7089_42	0.300437	1.35935	1.80307	1.02483	deCODE
-0.00567192	0.898542	0.0444844	0.0815159	-0.0928597	BCAN	AAA	12	60.951	3461_58	0.982067	0.994344	1.08493	0.911321	deCODE
0.000615919	0.986517	0.036446	0.0720487	-0.0708169	DUSP28	AAA	20	46.1049	9940_35	0.996353	1.00062	1.07471	0.931632	deCODE
0.0397874	0.0385241	0.0192281	0.0774738	0.00210107	MMP1	AAA	83	129.683	4924_32	0.323602	1.04059	1.08055	1.0021	deCODE
0.12726	0.0931717	0.0757997	0.275825	-0.0213046	C1orf198	AAA	1	143.768	8035_6	0.47595	1.13571	1.31762	0.978921	deCODE
0.167336	0.146088	0.115127	0.392981	-0.0583091	HDGF	AAA	1	73.9949	8953_47	0.561437	1.18215	1.48139	0.943358	deCODE
0.165563	0.146088	0.113907	0.388817	-0.0576913	HDGF	AAA	1	75.3624	16758_96	0.561437	1.18006	1.47523	0.943941	deCODE
0.0155945	0.909654	0.137427	0.284946	-0.253757	PEAR1	AAA	1	38.7033	8892_14	0.987198	1.01572	1.32969	0.77588	deCODE
-0.0172374	0.422622	0.0214963	0.0248945	-0.0593693	CD5L	AAA	49	50.7644	3293_2	0.788061	0.98291	1.02521	0.942359	deCODE
0.0103029	0.345916	0.010931	0.0317273	-0.0111215	CRYZ	AAA	57	273.635	13983_27	0.75078	1.01036	1.03224	0.98894	deCODE
0.00642709	0.404372	0.00770783	0.0215342	-0.00867998	LEPR	AAA	92	555.895	5400_52	0.780808	1.00645	1.02177	0.991358	deCODE
0.00830852	0.754467	0.0265656	0.0603761	-0.0437591	ANGPTL3	AAA	33	66.7432	10391_1	0.946846	1.00834	1.06224	0.957185	deCODE
0.0941276	0.294784	0.0898435	0.270218	-0.0819624	NEGR1	AAA	9	36.0962	7050_5	0.714419	1.0987	1.31025	0.921307	deCODE
-0.0552269	0.140753	0.037493	0.018258	-0.128712	ACADM	AAA	17	46.3894	17333_20	0.557952	0.94627	1.01843	0.879227	deCODE
-0.0323644	0.540784	0.0529152	0.0713475	-0.136076	SELPLG	AAA	30	39.4741	11266_8	0.850132	0.968154	1.07395	0.872776	deCODE
-0.0026503	0.865799	0.0156826	0.028087	-0.0333876	PRTN3	AAA	75	110.904	13720_95	0.974548	0.997353	1.02849	0.967164	deCODE
-0.500774	0.000109708	0.129464	-0.247029	-0.754518	CEACAM8	AAA	2	38.05	18873_8	0.00691161	0.606062	0.781118	0.470237	deCODE
0.127326	0.00792833	0.047955	0.221316	0.0333356	DNAJB4	AAA	16	53.4223	18884_22	0.150382	1.13579	1.24772	1.0339	deCODE
-0.042197	0.123146	0.0273704	0.011448	-0.0958421	CDNF	AAA	30	73.3575	4962_52	0.528538	0.958681	1.01151	0.908608	deCODE
0.0646788	0.63988	0.138242	0.335628	-0.206271	ATF6	AAA	2	27.8135	11277_23	0.897027	1.06682	1.39882	0.813613	deCODE
0.172666	0.094261	0.103187	0.374908	-0.0295761	NMT2	AAA	3	37.1697	17821_20	0.47595	1.18847	1.45486	0.970857	deCODE
0.0280264	0.136503	0.018823	0.0649188	-0.00886607	UCMA	AAA	47	99.0464	10977_55	0.548373	1.02842	1.06707	0.991173	deCODE
-0.00733494	0.774336	0.0255833	0.0428074	-0.0574773	TRDMT1	AAA	43	62.8877	12635_9	0.947561	0.992692	1.04374	0.944143	deCODE
-0.16006	0.0197663	0.068673	-0.0254633	-0.294656	VIM	AAA	7	40.9954	15540_6	0.231316	0.852093	0.974858	0.744787	deCODE
-0.0103672	0.530582	0.0165314	0.0220338	-0.0427681	TCN1	AAA	38	102.976	19614_8	0.849269	0.989686	1.02228	0.958134	deCODE
-0.00849249	0.610991	0.0166958	0.0242307	-0.0412157	NTM	AAA	79	94.6989	8428_102	0.88541	0.991543	1.02453	0.959622	deCODE
-0.0266342	0.75151	0.0841128	0.138224	-0.191492	LARGE	AAA	9	33.4559	7935_26	0.946846	0.973717	1.14823	0.825726	deCODE
0.0291038	0.160798	0.0207529	0.0697788	-0.0115712	NFASC	AAA	30	100.798	7179_69	0.586049	1.02953	1.07227	0.988495	deCODE
-0.056825	0.134519	0.0379715	0.0175978	-0.131248	SEMA3G	AAA	17	67.2651	5628_21	0.545498	0.944759	1.01775	0.877	deCODE
0.0766039	0.0118426	0.030437	0.136259	0.0169485	LPO	AAA	16	77.1342	4801_13	0.181655	1.07961	1.14598	1.01709	deCODE
0.000548056	0.976203	0.0183725	0.0365576	-0.0354615	NTM	AAA	67	80.6318	10907_116	0.996353	1.00055	1.03723	0.96516	deCODE
-0.0884312	0.173621	0.0649913	0.0389494	-0.215812	OPCML	AAA	6	39.6727	15622_13	0.59858	0.915366	1.03972	0.805887	deCODE
0.0535618	0.130356	0.0354081	0.12296	-0.0158368	C1QTNF5	AAA	8	101.375	7810_20	0.540215	1.05502	1.13084	0.984288	deCODE
-0.113797	0.360472	0.12444	0.130102	-0.357695	TGFBR3	AAA	8	33.779	3009_3	0.758797	0.89244	1.13894	0.699286	deCODE
0.00426273	0.935273	0.0524882	0.107138	-0.0986122	CD97	AAA	11	67.6691	18881_7	0.992075	1.00427	1.11309	0.906094	deCODE
0.046792	0.293896	0.0445802	0.134167	-0.0405836	PRCP	AAA	15	42.2474	5722_78	0.714419	1.0479	1.14358	0.960229	deCODE
0.00594912	0.637228	0.0126153	0.0306747	-0.0187765	ITIH5	AAA	80	101.183	8233_2	0.897027	1.00597	1.03115	0.981399	deCODE
-0.00688066	0.788624	0.0256648	0.0434214	-0.0571827	QPCT	AAA	26	61.7181	7849_3	0.953347	0.993143	1.04438	0.944421	deCODE
0.00636206	0.88719	0.0448472	0.0942611	-0.0815369	PMEL	AAA	14	71.5937	6472_40	0.980578	1.00638	1.09885	0.921699	deCODE
-0.149116	0.165498	0.107524	0.0616272	-0.359859	PTK7	AAA	4	44.2122	9525_1	0.59	0.861469	1.06357	0.697775	deCODE
-0.0616341	0.105215	0.0380439	0.0129305	-0.136199	CD14	AAA	17	66.9264	16914_104	0.494585	0.940227	1.01301	0.872669	deCODE
0.0158144	0.435684	0.0202878	0.0555776	-0.0239489	C2	AAA	37	206.274	3186_2	0.795468	1.01594	1.05715	0.976336	deCODE
-0.00472016	0.770508	0.016181	0.026994	-0.0364344	GAA	AAA	71	74.3145	9385_4	0.947561	0.995291	1.02736	0.964221	deCODE
0.00275514	0.715042	0.00754642	0.0175458	-0.0120356	COL6A1	AAA	98	763.013	16828_8	0.9261	1.00276	1.0177	0.988037	deCODE
-0.00494914	0.729868	0.0143328	0.0231426	-0.0330409	CTSH	AAA	98	228.508	8465_52	0.935673	0.995063	1.02341	0.967499	deCODE
0.00921621	0.916562	0.08797	0.181634	-0.163202	IGLON5	AAA	7	56.5127	6478_2	0.990044	1.00926	1.19918	0.84942	deCODE
-0.0173669	0.620478	0.0350722	0.0513735	-0.0861072	ROBO1	AAA	24	46.5223	5740_17	0.891305	0.982783	1.05272	0.917496	deCODE
-0.0293255	0.83829	0.143695	0.252312	-0.310963	NTRK2	AAA	1	55.9583	4866_59	0.964851	0.9711	1.287	0.732741	deCODE
-0.132615	0.0322515	0.0619324	-0.0112293	-0.254	RGMB	AAA	10	49.657	3331_8	0.299429	0.875803	0.988833	0.775692	deCODE
-0.0475105	0.362991	0.0522276	0.0548538	-0.149875	EFNA5	AAA	12	34.2509	2615_60	0.76216	0.9536	1.05639	0.860816	deCODE
-0.0415161	0.105037	0.0256128	0.00868411	-0.0917164	IL11RA	AAA	16	164.266	18216_22	0.494585	0.959334	1.00872	0.912364	deCODE
0.34438	0.000567336	0.0999138	0.540207	0.148552	OMG	AAA	3	45.6611	16908_5	0.0253917	1.41111	1.71636	1.16015	deCODE
-0.0416399	0.145278	0.0285907	0.0143968	-0.0976767	NPTXR	AAA	21	160.871	15511_37	0.560766	0.959215	1.0145	0.906942	deCODE
0.013316	0.894141	0.10007	0.209449	-0.182817	MXRA8	AAA	2	55.5299	10521_10	0.981496	1.01341	1.233	0.83292	deCODE
-0.027957	0.560444	0.048021	0.0661624	-0.122076	B4GALT2	AAA	10	71.3773	9595_11	0.857435	0.97243	1.0684	0.885081	deCODE
-0.0521364	0.629537	0.108082	0.1597	-0.263973	FAM20B	AAA	4	61.0547	7198_197	0.894151	0.949199	1.17316	0.767994	deCODE
0.0033264	0.886579	0.0233212	0.0490352	-0.0423824	LRRC15	AAA	27	82.0713	6557_50	0.980518	1.00333	1.05026	0.958503	deCODE
0.14061	0.198498	0.109352	0.354936	-0.0737168	SEMA3C	AAA	2	50.9281	6448_36	0.63098	1.15098	1.42609	0.928935	deCODE
0.036496	0.0384722	0.0176327	0.0710556	0.00193649	PAM	AAA	33	630.326	5620_13	0.323602	1.03717	1.07364	1.00194	deCODE
0.196178	0.0152471	0.0808496	0.35464	0.0377157	ROBO2	AAA	5	34.3953	5116_62	0.212761	1.21674	1.42567	1.03844	deCODE
0.0224816	0.495906	0.0330153	0.0871904	-0.0422271	TIE1	AAA	19	63.7924	2844_53	0.837221	1.02274	1.0911	0.958652	deCODE
0.012758	0.610198	0.0250259	0.0618078	-0.0362918	CDH17	AAA	39	56.1861	16613_3	0.88541	1.01284	1.06376	0.964359	deCODE
0.0417795	0.361918	0.0458251	0.131595	-0.0480361	MRC2	AAA	20	76.4093	3041_55	0.760935	1.04266	1.14065	0.953099	deCODE
-0.00159299	0.934082	0.01926	0.036156	-0.039342	NPTX1	AAA	49	89.0994	9256_78	0.992075	0.998408	1.03682	0.961422	deCODE
-0.0419083	0.68954	0.104907	0.163706	-0.247523	MINPP1	AAA	7	29.4942	5586_66	0.91397	0.958958	1.17787	0.780732	deCODE
-0.0240125	0.535212	0.0387255	0.0518881	-0.0999131	CPB1	AAA	11	64.4288	15375_49	0.850132	0.976274	1.05326	0.904916	deCODE
-0.0242473	0.241275	0.0206923	0.0163088	-0.0648034	AMY2B	AAA	30	273.336	15556_49	0.673859	0.976044	1.01644	0.937252	deCODE
0.00360404	0.847702	0.0187661	0.0403849	-0.0331768	TMEM132D	AAA	53	85.8581	13416_8	0.966264	1.00361	1.04121	0.967368	deCODE
0.0107384	0.866236	0.0637513	0.135689	-0.114212	PLOD3	AAA	7	50.0349	10612_18	0.974548	1.0108	1.14533	0.892069	deCODE
-0.0101396	0.479085	0.014326	0.0179389	-0.0382181	CECR1	AAA	80	106.04	6077_63	0.825742	0.989912	1.0181	0.962503	deCODE
-0.0578427	0.132604	0.0384615	0.0175404	-0.133226	IL1R1	AAA	21	43.2868	2991_9	0.540215	0.943798	1.0177	0.875267	deCODE
-0.111989	0.0273366	0.0507501	-0.0125208	-0.211458	CTSO	AAA	13	39.7393	9264_11	0.280359	0.894054	0.987557	0.809404	deCODE
-0.0195573	0.421362	0.0243232	0.0281153	-0.0672299	MGAT4B	AAA	34	100.298	7141_21	0.788061	0.980633	1.02851	0.93498	deCODE
0.0298037	0.384204	0.0342502	0.0969328	-0.0373254	PRSS22	AAA	25	45.4918	4534_10	0.773013	1.03025	1.10179	0.963363	deCODE
0.0246692	0.139889	0.0167112	0.0574225	-0.00808418	LRIG3	AAA	44	152.795	3322_52	0.555774	1.02498	1.0591	0.991948	deCODE
0.00300679	0.967959	0.0748538	0.149717	-0.143704	SLIT2	AAA	6	50.4218	18930_28	0.996353	1.00301	1.16151	0.866144	deCODE
0.00290495	0.949671	0.0460227	0.0931078	-0.0872979	SLITRK6	AAA	21	43.1971	16916_19	0.995827	1.00291	1.09758	0.916404	deCODE
0.00276638	0.904214	0.022988	0.0478221	-0.0422894	AMY1A	AAA	34	275.023	7918_114	0.985197	1.00277	1.04898	0.958592	deCODE
0.043502	0.309535	0.0428085	0.127405	-0.0404012	HS6ST1	AAA	15	39.4878	5465_32	0.725125	1.04446	1.13588	0.960404	deCODE
-0.0327474	0.0954895	0.019643	0.00575223	-0.071247	AMY2A	AAA	28	371.055	18917_53	0.47595	0.967783	1.00577	0.931232	deCODE
-0.212833	0.0945321	0.127295	0.0366615	-0.462327	PNLIP	AAA	3	50.7165	15613_16	0.47595	0.808291	1.03734	0.629816	deCODE
0.0149096	0.365748	0.0164844	0.0472183	-0.0173992	LAMC2	AAA	40	131.057	9580_5	0.762965	1.01502	1.04835	0.982751	deCODE
0.00419083	0.688125	0.0104405	0.0246538	-0.0162722	TPSAB1	AAA	110	377.358	9409_11	0.913358	1.0042	1.02496	0.983859	deCODE
-0.0040432	0.747192	0.0125431	0.0205409	-0.0286273	LCT	AAA	35	618.154	9017_58	0.945515	0.995965	1.02075	0.971779	deCODE
-0.0341537	0.46486	0.0467304	0.0574362	-0.125744	MATN4	AAA	22	72.2924	7083_74	0.818761	0.966423	1.05912	0.881841	deCODE
0.00884195	0.426206	0.0111122	0.0306214	-0.0129375	SOD3	AAA	59	159.456	5660_51	0.792456	1.00888	1.0311	0.987146	deCODE
0.00677494	0.801063	0.0268877	0.0594738	-0.0459239	CTSE	AAA	10	272.896	15376_134	0.954233	1.0068	1.06128	0.955115	deCODE
0.00778357	0.792919	0.0296491	0.0658948	-0.0503277	HSPG2	AAA	26	54.1836	15626_223	0.953347	1.00781	1.06811	0.950918	deCODE
-0.00575189	0.510777	0.0087464	0.0113907	-0.0228945	NQO2	AAA	131	235.731	9754_33	0.840846	0.994265	1.01146	0.977366	deCODE
-0.0119772	0.728984	0.0345685	0.0557758	-0.0797302	ST3GAL1	AAA	29	43.7172	5657_28	0.93522	0.988094	1.05736	0.923365	deCODE
-0.0990593	0.126586	0.0648419	0.0280285	-0.226147	IGF1R	AAA	11	27.005	4232_19	0.536813	0.905689	1.02843	0.797601	deCODE
-0.0251367	0.242202	0.0214935	0.0169899	-0.0672633	MPO	AAA	34	112.37	2580_83	0.673859	0.975177	1.01714	0.934949	deCODE
-0.00855399	0.453683	0.0114161	0.0138212	-0.0309292	VNN2	AAA	76	241.076	15480_2	0.810838	0.991482	1.01392	0.969544	deCODE
-0.0136653	0.665845	0.0316432	0.0483541	-0.0756848	PLXND1	AAA	23	74.8055	19561_216	0.904892	0.986428	1.04954	0.927108	deCODE
0.0224499	0.0919256	0.0133208	0.0485581	-0.00365839	TNXB	AAA	53	425.763	5698_60	0.47595	1.0227	1.04976	0.996348	deCODE
-0.0300614	0.54931	0.0502032	0.0683351	-0.128458	SLITRK5	AAA	16	42.2334	4568_17	0.853382	0.970386	1.07072	0.879451	deCODE
-0.0619516	0.551065	0.103917	0.141722	-0.265625	PLXNA4	AAA	2	55.8579	19560_23	0.853382	0.939928	1.15226	0.766727	deCODE
0.00708543	0.680114	0.0171848	0.040767	-0.0265962	B4GALT6	AAA	46	137.617	10832_24	0.908191	1.00711	1.04161	0.973754	deCODE
-0.0132742	0.87675	0.0855899	0.154479	-0.181027	GAS1	AAA	5	51.9647	5463_22	0.977615	0.986814	1.16705	0.834413	deCODE
-0.046345	0.0376152	0.0222917	-0.00265404	-0.090036	CDON	AAA	36	107.084	4541_49	0.319006	0.954713	0.997349	0.913898	deCODE
-0.0634252	0.0093711	0.0244111	-0.0155803	-0.11127	SPON1	AAA	30	63.4585	4297_62	0.160491	0.938544	0.98454	0.894697	deCODE
0.0205069	0.393928	0.0240546	0.0676529	-0.0266392	ADIPOQ	AAA	28	63.957	3554_24	0.779899	1.02072	1.06999	0.973712	deCODE
0.00618919	0.386025	0.00713987	0.0201831	-0.00780471	TPSB2	AAA	172	498.788	3403_1	0.773013	1.00621	1.02039	0.992226	deCODE
0.0524193	0.500437	0.0777961	0.204897	-0.100058	HS6ST3	AAA	5	44.7868	18896_23	0.838053	1.05382	1.2274	0.904785	deCODE
-0.0245722	0.348782	0.0262256	0.026829	-0.0759733	CDCP1	AAA	29	58.3247	16818_200	0.75078	0.975727	1.02719	0.926841	deCODE
-0.0642222	0.572564	0.113813	0.158847	-0.287291	FGFBP1	AAA	4	41.9799	15494_11	0.866061	0.937797	1.17216	0.750293	deCODE
0.0412605	0.556784	0.0702157	0.178881	-0.0963597	NOTUM	AAA	11	49.6512	8252_2	0.857019	1.04212	1.19588	0.908137	deCODE
0.00168482	0.907249	0.0144608	0.0300275	-0.0266579	FAM3B	AAA	55	121.821	9177_6	0.986067	1.00169	1.03048	0.973694	deCODE
0.00509736	0.838566	0.0250204	0.0541365	-0.0439417	KLK13	AAA	36	143.873	11152_46	0.964851	1.00511	1.05563	0.95701	deCODE
0.00994404	0.676445	0.0238284	0.0566469	-0.0367588	CNTN1	AAA	43	51.1665	2974_61	0.908105	1.00999	1.05828	0.963909	deCODE
-0.00334533	0.833635	0.015927	0.027871	-0.0345617	NAGPA	AAA	69	91.4131	11208_15	0.963619	0.99666	1.02826	0.966029	deCODE
-0.027557	0.754409	0.0880892	0.145095	-0.200209	TINAGL1	AAA	3	55.2365	11192_168	0.946846	0.972819	1.15615	0.81856	deCODE
-0.116061	0.297363	0.111372	0.102223	-0.334345	LRRTM2	AAA	1	87.1547	6904_14	0.715618	0.890421	1.10763	0.715807	deCODE
-0.0242531	0.761273	0.0798299	0.132211	-0.180717	MGAT2	AAA	4	70.3687	6909_40	0.947561	0.976039	1.14135	0.834672	deCODE
0.0456408	1.57515e-06	0.00950561	0.0642714	0.0270101	MST1	AAA	26	2820.02	4407_10	0.000252597	1.0467	1.06638	1.02738	deCODE
0.00242554	0.784507	0.00887015	0.0198107	-0.0149596	FLRT3	AAA	51	586.99	13123_3	0.953347	1.00243	1.02001	0.985152	deCODE
-0.0570389	0.512586	0.0871067	0.113687	-0.227765	PLA2G12B	AAA	3	54.9066	9380_2	0.840846	0.944557	1.1204	0.796312	deCODE
-0.0649243	0.058032	0.0342526	0.00220955	-0.132058	CA10	AAA	18	70.0237	13666_222	0.392216	0.937138	1.00221	0.87629	deCODE
-0.0181595	0.693982	0.0461537	0.0723001	-0.108619	FJX1	AAA	23	49.8894	7921_65	0.918368	0.982004	1.07498	0.897072	deCODE
-0.00276598	0.83109	0.0129673	0.0226495	-0.0281815	PIP	AAA	35	261.575	6060_2	0.963619	0.997238	1.02291	0.972212	deCODE
-0.0406547	0.545806	0.0673029	0.0912564	-0.172566	LAG3	AAA	6	61.5169	9950_229	0.853382	0.960161	1.09555	0.841503	deCODE
-0.126723	0.171439	0.0926611	0.0548896	-0.308335	NEO1	AAA	10	47.418	8900_28	0.594609	0.880978	1.05642	0.734669	deCODE
-0.0187112	0.801102	0.074274	0.126863	-0.164286	STC1	AAA	6	37.517	4930_21	0.954233	0.981463	1.13526	0.8485	deCODE
0.00488218	0.931054	0.0564292	0.115481	-0.105717	PROC	AAA	15	34.7052	2961_1	0.992075	1.00489	1.12241	0.899679	deCODE
0.000749592	0.971374	0.0208888	0.0416909	-0.0401917	CD209	AAA	34	89.6338	3029_52	0.996353	1.00075	1.04257	0.960605	deCODE
0.7746	2.08362e-09	0.129291	1.028	0.521195	APOB	AAA	1	51.8049	2797_56	6.12584e-07	2.16972	2.79548	1.68404	deCODE
0.151505	0.104306	0.0932728	0.334317	-0.031306	IGFBP1	AAA	3	49.2589	2771_35	0.494585	1.16358	1.39699	0.969179	deCODE
0.0965943	0.28369	0.090101	0.273189	-0.0800005	HSPA13	AAA	2	68.8842	17515_6	0.707564	1.10141	1.31415	0.923116	deCODE
0.173008	0.0131006	0.0697324	0.309681	0.0363346	ASGR1	AAA	2	114.393	5452_71	0.195843	1.18888	1.36299	1.037	deCODE
0.0717989	0.0661281	0.0390731	0.148381	-0.00478292	RGMA	AAA	22	38.8107	5483_1	0.421119	1.07444	1.15995	0.995228	deCODE
-0.00214936	0.972238	0.0617612	0.1189	-0.123199	TNFRSF21	AAA	9	38.182	5404_53	0.996353	0.997853	1.12626	0.884088	deCODE
-0.0205298	0.13046	0.0135753	0.00607732	-0.0471369	PCYOX1	AAA	42	249.297	6431_68	0.540215	0.97968	1.0061	0.953957	deCODE
-0.0201041	0.0494814	0.0102341	-4.56051e-05	-0.0401626	APOL3	AAA	70	243.067	16823_75	0.366737	0.980097	0.999954	0.960633	deCODE
-0.128794	0.132252	0.0855614	0.0389035	-0.296491	LRP10	AAA	4	45.2073	16610_13	0.540215	0.879155	1.03967	0.743422	deCODE
-0.04112	0.148312	0.0284465	0.0146341	-0.0968741	FGFBP3	AAA	20	63.0852	11219_95	0.565059	0.959714	1.01474	0.90767	deCODE
-0.0540927	0.179209	0.0402717	0.0248383	-0.133024	TNFRSF11B	AAA	25	41.5633	8304_50	0.601858	0.947344	1.02515	0.875444	deCODE
0.00245292	0.926678	0.0266548	0.0546953	-0.0497895	GNPTG	AAA	27	61.7402	10666_7	0.991304	1.00246	1.05622	0.95143	deCODE
0.053578	0.399803	0.0636338	0.178298	-0.0711419	FGFR1	AAA	5	54.6347	5532_53	0.780308	1.05504	1.19518	0.93133	deCODE
0.00931271	0.560147	0.0159841	0.040641	-0.0220156	WFDC1	AAA	86	70.3619	9316_67	0.857435	1.00936	1.04148	0.978225	deCODE
0.0540196	0.0178855	0.0228125	0.0987314	0.00930788	GXYLT1	AAA	21	140.467	8229_1	0.226336	1.05551	1.10377	1.00935	deCODE
0.0369728	0.187735	0.0280669	0.091983	-0.0180373	TPST1	AAA	14	123.437	7928_183	0.611006	1.03766	1.09635	0.982124	deCODE
-0.034357	0.0298572	0.0158183	-0.00335372	-0.0653603	SERPING1	AAA	44	181.905	4479_14	0.28624	0.966226	0.996652	0.93673	deCODE
0.20571	0.0919046	0.122052	0.444927	-0.0335066	OMD	AAA	2	40.4544	5358_3	0.47595	1.2284	1.56038	0.967049	deCODE
-0.0251497	0.258845	0.0222736	0.0185058	-0.0688052	NCAM1	AAA	37	59.0622	4498_62	0.684057	0.975164	1.01868	0.933508	deCODE
-0.0342442	0.393742	0.0401526	0.0444534	-0.112942	LYVE1	AAA	22	53.8284	3206_4	0.779899	0.966335	1.04546	0.893203	deCODE
0.0930397	0.113376	0.0587669	0.208221	-0.0221412	EGFR	AAA	12	41.6081	2677_1	0.508893	1.09751	1.23148	0.978102	deCODE
0.570513	0.00820382	0.215812	0.993497	0.147529	DOC2B	AAA	1	31.0408	7997_118	0.150479	1.76917	2.70066	1.15897	deCODE
-0.0305245	0.280077	0.0282596	0.0248633	-0.0859124	IL6ST	AAA	25	58.5993	2620_4	0.703784	0.969937	1.02518	0.917675	deCODE
0.00491357	0.709168	0.013174	0.0307342	-0.0209071	GSTO1	AAA	70	315.39	12436_84	0.9261	1.00493	1.03121	0.97931	deCODE
-0.137731	0.329357	0.141204	0.139023	-0.414486	XPNPEP1	AAA	1	55.8421	3481_87	0.739929	0.871333	1.14915	0.66068	deCODE
0.00635699	0.541694	0.010417	0.0267739	-0.0140599	PNLIPRP2	AAA	95	298.637	15471_29	0.850132	1.00638	1.02714	0.986038	deCODE
0.0113556	0.581017	0.0205754	0.0516826	-0.0289715	CLPS	AAA	50	130.65	5749_53	0.867617	1.01142	1.05304	0.971444	deCODE
-0.00568127	0.930217	0.0648753	0.121472	-0.132835	HTN3	AAA	4	107.947	10603_1	0.992075	0.994335	1.12916	0.87561	deCODE
0.0722449	0.000160686	0.0191431	0.109765	0.0347252	PRSS3	AAA	39	129.549	18864_7	0.00914353	1.07492	1.11602	1.03534	deCODE
0.0210316	0.207666	0.0166916	0.0537465	-0.0116833	CST2	AAA	55	147.928	4324_33	0.636743	1.02125	1.05522	0.988385	deCODE
-0.0314211	0.0350966	0.014911	-0.00219606	-0.0606461	CST5	AAA	68	188.03	3803_10	0.308901	0.969067	0.997806	0.941156	deCODE
-0.0221364	0.433365	0.0282552	0.0332427	-0.0775156	CST4	AAA	34	72.081	14076_74	0.795468	0.978107	1.0338	0.925413	deCODE
0.0297514	0.135532	0.0199321	0.0688177	-0.00931478	RET	AAA	43	69.4219	3220_40	0.548344	1.0302	1.07124	0.990728	deCODE
0.02764	0.232379	0.0231442	0.0730018	-0.0177218	NRP1	AAA	32	63.8075	5542_22	0.664601	1.02803	1.07573	0.982434	deCODE
-0.000657715	0.952231	0.0109793	0.0208613	-0.0221767	CRISP2	AAA	49	514.759	9282_12	0.995827	0.999343	1.02108	0.978067	deCODE
0.0910011	0.484343	0.130125	0.346042	-0.16404	KLK3	AAA	2	35.9208	8468_19	0.83111	1.09527	1.41346	0.848708	deCODE
-0.0340557	0.822376	0.151703	0.263276	-0.331388	PRSS1	AAA	1	58.6397	3049_61	0.963361	0.966518	1.30119	0.717927	deCODE
0.0274944	0.447458	0.036193	0.0984314	-0.0434426	MANSC1	AAA	8	109.702	9557_5	0.806001	1.02788	1.10344	0.957487	deCODE
0.032622	0.675618	0.077959	0.185419	-0.120175	TALDO1	AAA	9	44.082	11347_9	0.908105	1.03316	1.20372	0.886765	deCODE
0.0148579	0.599942	0.0283286	0.0703808	-0.0406651	CTSD	AAA	34	52.3042	5508_62	0.878945	1.01497	1.07292	0.960151	deCODE
-0.171244	0.223075	0.140549	0.104228	-0.446715	AP2A2	AAA	1	55.3256	13621_31	0.655843	0.842616	1.10985	0.639726	deCODE
-0.0110667	0.750349	0.0347813	0.0571035	-0.0792369	CA3	AAA	15	71.687	3799_11	0.946846	0.988994	1.05877	0.923821	deCODE
-0.218182	0.167799	0.158182	0.0918488	-0.528212	RRM1	AAA	1	45.9581	11360_39	0.59	0.803979	1.0962	0.589658	deCODE
0.401302	0.0240645	0.177874	0.749929	0.0526745	NMT1	AAA	1	31.8155	5196_7	0.257272	1.49377	2.11685	1.05409	deCODE
0.000125214	0.995602	0.022714	0.0446439	-0.0443935	SCARF1	AAA	49	103.399	5129_12	0.999679	1.00013	1.04566	0.956577	deCODE
0.0404459	0.411454	0.0492439	0.136962	-0.0560704	CA1	AAA	7	81.7059	4969_2	0.782321	1.04127	1.14678	0.945473	deCODE
0.0383126	0.673232	0.0908491	0.216374	-0.139748	SPHK1	AAA	2	53.6418	4294_16	0.907294	1.03906	1.24157	0.869577	deCODE
-0.0152964	0.924126	0.160612	0.299497	-0.33009	DNAJB1	AAA	1	40.6101	3852_19	0.991304	0.98482	1.34918	0.718859	deCODE
-0.0739791	0.17482	0.0545215	0.0328811	-0.180839	CASP3	AAA	9	48.3328	3593_72	0.598746	0.928691	1.03343	0.83457	deCODE
0.0167748	0.482721	0.023898	0.0636141	-0.0300644	CA13	AAA	10	356.742	3420_21	0.829133	1.01692	1.06568	0.970383	deCODE
0.0376346	0.158663	0.0266991	0.0899639	-0.0146947	GP6	AAA	19	84.7274	3194_36	0.582407	1.03835	1.09413	0.985413	deCODE
-0.139851	0.26793	0.126238	0.10757	-0.387273	PRKCA	AAA	1	90.7885	2644_11	0.695041	0.869487	1.11357	0.678906	deCODE
0.030108	0.765106	0.100769	0.227612	-0.167396	NAP1L4	AAA	4	77.9303	19188_21	0.947561	1.03057	1.2556	0.845865	deCODE
0.0643401	0.520936	0.100233	0.260794	-0.132113	LDLRAP1	AAA	4	57.47	18183_3	0.840863	1.06646	1.29796	0.876242	deCODE
0.0391546	0.628164	0.0808459	0.19761	-0.1193	BLVRB	AAA	2	62.5296	17148_7	0.894151	1.03993	1.21849	0.887541	deCODE
0.0739737	0.423916	0.0925081	0.255286	-0.107339	ZYX	AAA	2	58.9402	13632_10	0.789639	1.07678	1.29083	0.898221	deCODE
0.0544385	0.596931	0.102944	0.256204	-0.147327	HOMER2	AAA	3	33.5286	12685_57	0.877489	1.05595	1.29202	0.863012	deCODE
0.084332	0.00766798	0.0316283	0.146322	0.0223418	CCBL2	AAA	28	49.9166	12682_5	0.149704	1.08799	1.15757	1.02259	deCODE
0.144956	0.0307275	0.0670911	0.276452	0.0134598	CACYBP	AAA	1	220.037	12432_23	0.291599	1.15599	1.31844	1.01355	deCODE
0.0258107	0.651551	0.0571528	0.137828	-0.0862068	RPIA	AAA	9	50.6459	12333_87	0.897027	1.02615	1.14778	0.917404	deCODE
-0.0264076	0.520875	0.0411335	0.0542125	-0.107028	UROS	AAA	14	62.0611	11248_43	0.840863	0.973938	1.05571	0.898501	deCODE
0.0603172	0.0448433	0.0300666	0.119247	0.00138779	CRISPLD2	AAA	45	65.1946	5691_2	0.353141	1.06217	1.12665	1.00139	deCODE
-0.0758743	0.534363	0.12211	0.163457	-0.315206	MMP9	AAA	1	68.8243	2579_17	0.850132	0.926933	1.17758	0.729639	deCODE
-0.00349782	0.848229	0.018277	0.0323244	-0.03932	PROK2	AAA	66	135.239	10754_113	0.966264	0.996508	1.03285	0.961443	deCODE
-0.159999	0.0693598	0.0881019	0.0126774	-0.332676	CAMP	AAA	3	52.1324	9384_17	0.429016	0.852145	1.01276	0.717003	deCODE
-0.0258163	0.112934	0.0162864	0.0061045	-0.0577371	AKR1C4	AAA	73	128.394	18397_5	0.508893	0.974514	1.00612	0.943898	deCODE
-0.0414237	0.7199	0.115518	0.184986	-0.267834	IDI1	AAA	2	32.9304	17712_7	0.928971	0.959422	1.2032	0.765035	deCODE
0.0130467	0.563981	0.0226136	0.0573686	-0.0312752	SWAP70	AAA	40	122.184	13552_7	0.858681	1.01313	1.05905	0.969209	deCODE
0.00247508	0.850948	0.0131717	0.0282911	-0.0233409	CA6	AAA	80	191.395	3352_80	0.966264	1.00248	1.0287	0.976929	deCODE
-0.0046772	0.795615	0.0180569	0.0307136	-0.040068	PSAPL1	AAA	52	88.7126	8814_33	0.953347	0.995334	1.03119	0.960724	deCODE
0.00543182	0.625449	0.0111275	0.0272414	-0.0163777	HBZ	AAA	76	149.516	6919_3	0.893354	1.00545	1.02762	0.983756	deCODE
-0.0549934	0.500741	0.0816746	0.105086	-0.215073	ICAM4	AAA	6	75.9527	6550_4	0.838053	0.946491	1.11081	0.806483	deCODE
-0.273592	0.0482277	0.138503	-0.00213195	-0.545052	PCBD2	AAA	2	36.1182	6899_37	0.360481	0.760642	0.99787	0.579811	deCODE
-0.0615422	0.0547245	0.0320356	0.00124639	-0.124331	SH3GLB2	AAA	33	87.923	18222_34	0.384597	0.940313	1.00125	0.883088	deCODE
-0.146088	0.149799	0.101433	0.0527169	-0.344893	PRG3	AAA	2	55.4828	9015_1	0.567309	0.864082	1.05413	0.708296	deCODE
-0.00516139	0.784929	0.018913	0.0319074	-0.0422302	RNASE3	AAA	40	92.5536	15576_158	0.953347	0.994852	1.03242	0.958649	deCODE
-0.0211061	0.445137	0.0276422	0.0330716	-0.0752839	CROT	AAA	24	137.722	13929_27	0.803707	0.979115	1.03362	0.92748	deCODE
-0.000639305	0.950019	0.010199	0.0193504	-0.020629	IL1RL1	AAA	57	428.444	4234_8	0.995827	0.999361	1.01954	0.979582	deCODE
-0.0181027	0.1231	0.0117406	0.00490841	-0.0411138	ANG	AAA	103	181.319	4874_3	0.528538	0.98206	1.00492	0.95972	deCODE
0.0361424	0.0875392	0.0211542	0.0776038	-0.005319	QSOX2	AAA	36	118.588	8397_147	0.47595	1.0368	1.08069	0.994695	deCODE
0.0202746	0.288197	0.0190894	0.0576892	-0.01714	CST1	AAA	56	141.137	5459_33	0.710577	1.02048	1.05939	0.983006	deCODE
-0.014762	0.343907	0.0155969	0.0158073	-0.0453313	CR1	AAA	44	162.595	19556_12	0.75078	0.985346	1.01593	0.955681	deCODE
-0.0748348	0.418957	0.0925908	0.10664	-0.25631	REN	AAA	9	47.2021	3396_54	0.786213	0.927897	1.11253	0.773902	deCODE
-0.00482854	0.856231	0.0266514	0.0474073	-0.0570644	CLEC11A	AAA	20	181.515	4500_50	0.969443	0.995183	1.04855	0.944533	deCODE
0.0991909	0.310874	0.0978802	0.291032	-0.0926508	SCGN	AAA	4	33.7999	15305_7	0.726396	1.10428	1.33781	0.911512	deCODE
-0.00659908	0.828787	0.030515	0.0532091	-0.0664073	C4BPA	AAA	22	118.809	9449_150	0.963619	0.993423	1.05465	0.93575	deCODE
-0.00687954	0.847589	0.0357944	0.0632762	-0.0770353	CR2	AAA	27	45.2482	15570_99	0.966264	0.993144	1.06532	0.925857	deCODE
-0.0417381	0.330535	0.0428946	0.0423339	-0.12581	CD46	AAA	17	69.7103	17682_1	0.739929	0.959121	1.04324	0.881782	deCODE
0.0270208	0.245049	0.0232445	0.0725792	-0.0185376	CD55	AAA	32	106.467	5069_9	0.678599	1.02739	1.07528	0.981633	deCODE
-0.0115952	0.797964	0.0452968	0.077185	-0.100375	MAPKAPK2	AAA	9	54.4598	3820_68	0.954233	0.988472	1.08024	0.904498	deCODE
0.027916	0.683258	0.068418	0.162013	-0.106181	FAIM3	AAA	5	51.4241	6574_11	0.910322	1.02831	1.17588	0.899262	deCODE
-0.0136184	0.801145	0.0540699	0.0923566	-0.119593	PIGR	AAA	4	83.0247	3216_2	0.954233	0.986474	1.09676	0.887281	deCODE
-0.0360237	0.752348	0.114163	0.187732	-0.25978	BID	AAA	3	46.2379	5798_3	0.946846	0.964617	1.20651	0.771221	deCODE
-0.0582246	0.0283419	0.026556	-0.0061758	-0.110273	CHRDL2	AAA	29	76.2606	6086_15	0.282354	0.943438	0.993843	0.895589	deCODE
-0.0936264	0.253222	0.0819445	0.0669818	-0.254235	FOLR2	AAA	3	51.4237	15587_20	0.680919	0.910623	1.06928	0.77551	deCODE
0.0935809	0.252812	0.0818339	0.253972	-0.0668106	HGF	AAA	2	85.7715	2681_23	0.680919	1.0981	1.28914	0.935372	deCODE
-0.0223477	0.0251716	0.00998218	-0.00278298	-0.0419124	BPI	AAA	69	196.713	4126_22	0.264891	0.9779	0.997221	0.958954	deCODE
-0.0194528	0.645985	0.0423489	0.0635494	-0.102455	PGLYRP1	AAA	8	76.9099	3329_14	0.897027	0.980735	1.06561	0.902619	deCODE
0.0316646	0.125866	0.0206876	0.0722115	-0.0088823	TREM1	AAA	52	79.9636	9266_1	0.536298	1.03217	1.07488	0.991157	deCODE
0.0650297	0.197768	0.0504914	0.163991	-0.0339317	TNFSF14	AAA	8	59.629	5355_69	0.63087	1.06719	1.1782	0.966638	deCODE
0.0139023	0.295649	0.0132934	0.0399568	-0.0121522	CST7	AAA	58	260.933	3302_58	0.714419	1.014	1.04077	0.987921	deCODE
0.0905688	0.0101505	0.0352317	0.159622	0.0215159	LTF	AAA	18	62.9317	2780_35	0.169348	1.0948	1.17307	1.02175	deCODE
0.0167083	0.0442894	0.00830703	0.0329898	0.000426791	AOC1	AAA	116	394.634	15486_126	0.350343	1.01685	1.03354	1.00043	deCODE
0.145528	0.0736211	0.081348	0.304967	-0.0139107	PKP2	AAA	4	57.3783	14067_6	0.436488	1.15665	1.35658	0.986186	deCODE
0.0276988	0.467804	0.0381496	0.102471	-0.0470731	GBP1	AAA	10	70.7261	15326_64	0.818761	1.02809	1.1079	0.954018	deCODE
0.0888099	0.590829	0.165187	0.41257	-0.23495	BCL10	AAA	1	43.2684	8768_4	0.87247	1.09287	1.51069	0.790611	deCODE
-0.0179874	0.294352	0.0171533	0.0156325	-0.0516073	COL2A1	AAA	63	210.05	18875_125	0.714419	0.982173	1.01576	0.949702	deCODE
-0.160788	0.276284	0.147688	0.128675	-0.450251	GBP2	AAA	2	41.2723	18891_98	0.703784	0.851472	1.13732	0.637468	deCODE
0.00219908	0.92411	0.0230856	0.047446	-0.0430478	FAM151A	AAA	47	53.8645	7856_51	0.991304	1.0022	1.04859	0.957866	deCODE
-0.160338	0.0815138	0.092044	0.0200651	-0.340741	ADH4	AAA	3	47.6594	8325_37	0.463293	0.851856	1.02027	0.711243	deCODE
0.0182468	0.827098	0.0835385	0.181979	-0.145486	FBP1	AAA	3	66.5324	7206_20	0.963619	1.01841	1.19959	0.864602	deCODE
-0.0153419	0.0496883	0.00781698	-2.09005e-05	-0.0306629	LILRB1	AAA	127	561.296	5090_49	0.366737	0.984775	0.999979	0.969802	deCODE
-0.00958924	0.162484	0.00686532	0.00386653	-0.023045	CD33	AAA	155	249.163	3166_92	0.588545	0.990457	1.00387	0.977218	deCODE
0.0260835	0.111876	0.0164066	0.0582399	-0.00607284	DLK1	AAA	65	100.793	6496_60	0.508893	1.02643	1.05997	0.993946	deCODE
0.0104873	0.918767	0.10283	0.212031	-0.191056	PTPRS	AAA	3	56.4878	6049_64	0.990046	1.01054	1.23619	0.826086	deCODE
-0.0151646	0.728863	0.0437475	0.070579	-0.100908	PPA1	AAA	18	43.4971	5021_13	0.93522	0.98495	1.07313	0.904016	deCODE
-0.030372	0.662798	0.069652	0.106143	-0.166887	SAR1A	AAA	6	63.1808	17726_3	0.902637	0.970085	1.11198	0.846295	deCODE
-0.0246272	0.256949	0.0217242	0.0179514	-0.0672057	C10orf54	AAA	38	84.1366	14123_34	0.683648	0.975674	1.01811	0.935003	deCODE
-0.046495	0.0887826	0.0273202	0.00705161	-0.100042	C10orf54	AAA	27	60.9658	11531_24	0.47595	0.954569	1.00708	0.9048	deCODE
0.0242405	0.452174	0.0322435	0.0874365	-0.0389555	CXCL16	AAA	25	48.7702	2436_49	0.809782	1.02454	1.09137	0.961793	deCODE
0.0779605	0.055419	0.0406982	0.157728	-0.00180648	UNC5B	AAA	20	44.6058	15394_79	0.385887	1.08108	1.17085	0.998195	deCODE
-0.00829438	0.832625	0.0392473	0.068629	-0.0852177	SPOCK2	AAA	13	58.1833	5491_12	0.963619	0.99174	1.07104	0.918312	deCODE
-0.0254356	0.13094	0.0168402	0.00757069	-0.0584418	CTSB	AAA	75	131.291	8007_19	0.540215	0.974885	1.0076	0.943233	deCODE
0.00480192	0.963745	0.105642	0.211857	-0.202253	DNAJB12	AAA	1	92.3959	8006_12	0.996353	1.00481	1.23597	0.816888	deCODE
-0.0102095	0.933182	0.121771	0.228457	-0.248876	ANXA7	AAA	2	62.0099	18244_1	0.992075	0.989842	1.25666	0.779677	deCODE
-0.00768078	0.95029	0.123203	0.233793	-0.249154	ANXA7	AAA	2	60.5823	14203_3	0.995827	0.992349	1.26338	0.77946	deCODE
-0.000777268	0.958535	0.0149498	0.0285239	-0.0300784	TMEM132A	AAA	61	131.653	7871_16	0.996116	0.999223	1.02893	0.970369	deCODE
0.170597	0.0611273	0.0911028	0.349155	-0.00796149	PTPRJ	AAA	6	52.9476	8250_2	0.40537	1.18601	1.41787	0.99207	deCODE
0.141228	0.119401	0.0906881	0.318973	-0.0365177	C1R	AAA	4	40.3455	3285_23	0.521347	1.15169	1.37571	0.964141	deCODE
-0.0486896	0.0737377	0.0272277	0.00467572	-0.102055	A4GALT	AAA	46	69.2095	8759_29	0.436488	0.952477	1.00469	0.90298	deCODE
0.0731987	0.211227	0.0585497	0.187954	-0.0415566	C1RL	AAA	5	58.2097	9348_1	0.642423	1.07594	1.20678	0.959295	deCODE
-0.101524	0.000190257	0.0272065	-0.0482005	-0.154848	TIMD4	AAA	31	47.2921	15449_33	0.0104879	0.903459	0.952943	0.856545	deCODE
-0.00621546	0.853515	0.0336634	0.0597636	-0.0721945	MFGE8	AAA	25	54.051	4455_89	0.96761	0.993804	1.06159	0.93035	deCODE
0.331137	0.0425142	0.163246	0.651094	0.0111804	F2	AAA	5	44.4826	5316_54	0.346811	1.39255	1.91764	1.01124	deCODE
0.0166336	0.631332	0.0346638	0.0845734	-0.0513063	LGALS3BP	AAA	19	62.0895	5000_52	0.894513	1.01677	1.08825	0.949988	deCODE
0.286483	0.0351979	0.136027	0.553092	0.019875	F2	AAA	5	46.7908	4157_2	0.308901	1.33174	1.73862	1.02007	deCODE
-0.00545359	0.638689	0.0116149	0.0173112	-0.0282184	F7	AAA	86	166.46	3184_25	0.897027	0.994561	1.01746	0.972176	deCODE
0.0340625	0.198523	0.0264919	0.0859856	-0.0178606	PSMB1	AAA	28	75.2875	12612_37	0.63098	1.03465	1.08979	0.982298	deCODE
-0.0245947	0.176908	0.0182138	0.0111036	-0.0602931	HAVCR2	AAA	38	162.131	5134_52	0.598746	0.975705	1.01117	0.941489	deCODE
0.00127235	0.973892	0.0388768	0.0774696	-0.0749249	CD300C	AAA	16	108.438	5066_134	0.996353	1.00127	1.08055	0.927813	deCODE
0.0280997	0.0284915	0.0128282	0.0532426	0.00295676	CD300A	AAA	91	139.526	5630_48	0.282354	1.0285	1.05469	1.00296	deCODE
-0.0252543	0.741121	0.0764426	0.12457	-0.175079	BTNL8	AAA	4	110.75	9026_40	0.941293	0.975062	1.13266	0.839391	deCODE
0.00933464	0.613839	0.018499	0.0455921	-0.0269228	NCR1	AAA	28	176.122	8360_169	0.88541	1.00938	1.04665	0.973436	deCODE
0.016129	0.926227	0.174194	0.357542	-0.325284	IL9	AAA	1	37.0732	5834_18	0.991304	1.01626	1.42981	0.722322	deCODE
-0.0155865	0.774451	0.0543922	0.0910204	-0.122193	WFIKKN1	AAA	8	70.1743	3191_50	0.947561	0.984534	1.09529	0.884977	deCODE
-0.0185763	0.84403	0.0944197	0.166483	-0.203636	KRT1	AAA	4	44.3079	9931_20	0.966264	0.981595	1.18114	0.81576	deCODE
-0.301026	0.120437	0.193843	0.0788984	-0.680951	SF3B4	AAA	1	37.1431	13449_25	0.523279	0.740058	1.08209	0.506136	deCODE
0.0321059	0.165998	0.0231782	0.0775343	-0.0133225	MSR1	AAA	27	62.7769	15533_97	0.59	1.03263	1.08062	0.986766	deCODE
-0.0108893	0.945017	0.157895	0.298579	-0.320357	CCL28	AAA	1	45.02	2890_59	0.995827	0.98917	1.34794	0.72589	deCODE
-0.0147354	0.484883	0.0210967	0.0266133	-0.0560842	TGM3	AAA	34	101.514	4471_50	0.831228	0.985373	1.02697	0.94546	deCODE
-0.0347038	0.175533	0.0256184	0.0155075	-0.084915	CTSZ	AAA	28	184.197	4971_1	0.598746	0.965892	1.01563	0.91859	deCODE
-0.0752173	0.616027	0.149988	0.218753	-0.369188	DEFA5	AAA	2	27.6457	16785_45	0.887078	0.927542	1.24452	0.691295	deCODE
-0.00560482	0.737925	0.0167507	0.0272259	-0.0384356	CRTAC1	AAA	47	111.2	5632_6	0.939178	0.994411	1.0276	0.962294	deCODE
0.18855	0.0208592	0.0816049	0.348493	0.0286074	NT5C2	AAA	9	44.9605	11288_26	0.237391	1.2075	1.41693	1.02902	deCODE
-0.0115761	0.888197	0.0823418	0.149811	-0.172963	ADPRHL2	AAA	2	115.472	17332_3	0.98066	0.988491	1.16161	0.841169	deCODE
-0.0424446	0.351556	0.0455622	0.0468556	-0.131745	RSPO1	AAA	8	87.7933	16614_27	0.75078	0.958444	1.04797	0.876565	deCODE
0.0441184	0.4331	0.0562808	0.154427	-0.0661899	INPP5B	AAA	9	88.6011	12641_3	0.795468	1.04511	1.16699	0.935953	deCODE
-0.0950592	0.431485	0.12084	0.141783	-0.331901	EPHA10	AAA	2	43.7022	5076_53	0.795468	0.909319	1.15233	0.717558	deCODE
-0.00335819	0.87814	0.0219021	0.0395691	-0.0462855	AKR1A1	AAA	17	301.239	4192_10	0.97818	0.996647	1.04036	0.954769	deCODE
-0.0615719	0.350156	0.0659026	0.0675948	-0.190739	PPT1	AAA	11	51.8452	9244_27	0.75078	0.940285	1.06993	0.826348	deCODE
0.133928	0.261775	0.119343	0.367836	-0.0999809	PPIH	AAA	2	39.6911	12449_16	0.68716	1.14331	1.44461	0.904855	deCODE
0.119527	0.163872	0.0858566	0.287803	-0.0487493	GUCA2B	AAA	5	39.8787	6223_5	0.59	1.12696	1.33349	0.95242	deCODE
0.0077008	0.879729	0.0508932	0.10745	-0.0920481	PRDX1	AAA	6	71.7257	3855_56	0.978463	1.00773	1.11343	0.912061	deCODE
0.0926829	0.263718	0.0829268	0.255217	-0.0698507	PPCS	AAA	1	147.805	17843_30	0.688103	1.09711	1.29074	0.932533	deCODE
0.272821	0.0138974	0.110907	0.490196	0.055447	CHGB	AAA	2	45.8546	8235_48	0.200943	1.31367	1.63264	1.05701	deCODE
-0.0870337	0.624134	0.17762	0.261095	-0.435162	MAPK8	AAA	1	40.1877	3825_18	0.892781	0.916646	1.29835	0.64716	deCODE
-0.0735151	0.0806148	0.0420776	0.00895556	-0.155986	LRRC4C	AAA	19	43.2186	9369_174	0.461706	0.929122	1.009	0.855571	deCODE
0.0293194	0.247706	0.0253641	0.0790321	-0.0203933	ALKBH3	AAA	27	66.6894	18401_18	0.679554	1.02975	1.08224	0.979813	deCODE
-0.0402676	0.0269839	0.0182062	-0.00458408	-0.0759511	PCSK7	AAA	82	263.732	4459_68	0.27836	0.960532	0.995426	0.926862	deCODE
0.0850358	0.201232	0.0665356	0.215443	-0.0453716	APOA1	AAA	13	96.1287	2750_3	0.632751	1.08876	1.24041	0.955642	deCODE
0.0830536	0.0035371	0.0284748	0.138863	0.027244	APOA5	AAA	47	118.94	15363_32	0.0917564	1.0866	1.14897	1.02762	deCODE
-0.243648	0.0535405	0.126207	0.00371408	-0.49101	NNMT	AAA	2	36.3347	19376_74	0.383925	0.783764	1.00372	0.612008	deCODE
-0.105565	0.133293	0.0703184	0.0322566	-0.243386	CADM1	AAA	11	37.5154	3326_58	0.541771	0.899816	1.03278	0.783969	deCODE
0.536848	5.39017e-13	0.0744064	0.682682	0.391014	APOC3	AAA	12	49.7188	6461_54	2.37706e-10	1.71061	1.97918	1.47848	deCODE
-0.19869	0.0561147	0.104018	0.00518222	-0.402562	TFRC	AAA	3	33.6533	8795_48	0.386182	0.819804	1.0052	0.668605	deCODE
-0.0719755	0.199277	0.0560726	0.0379247	-0.181876	APOE	AAA	35	66.2889	2418_55	0.631104	0.930554	1.03865	0.833705	deCODE
-0.0178101	0.715575	0.0488779	0.0779889	-0.113609	TPST2	AAA	12	36.0186	8024_64	0.9261	0.982348	1.08111	0.892607	deCODE
-0.0257234	0.151723	0.0179448	0.00944779	-0.0608945	GLCE	AAA	52	121.377	7808_5	0.568236	0.974605	1.00949	0.940923	deCODE
0.00991947	0.749084	0.0310132	0.0707042	-0.0508653	GOLM1	AAA	18	59.4322	17456_53	0.946846	1.00997	1.07326	0.950407	deCODE
0.147562	0.0593876	0.0782691	0.300967	-0.00584286	HMOX1	AAA	7	31.3335	17398_55	0.398326	1.159	1.35116	0.994174	deCODE
0.217366	0.293506	0.206925	0.622931	-0.188198	APOA4	AAA	6	38.1262	17685_9	0.714419	1.2428	1.86438	0.828451	deCODE
0.0286455	0.518072	0.0443209	0.115513	-0.0582219	GOLM1	AAA	11	54.1585	8983_7	0.840863	1.02906	1.12245	0.943441	deCODE
-0.00766405	0.971722	0.216205	0.41609	-0.431418	TAGLN	AAA	4	42.3726	15640_54	0.996353	0.992365	1.51602	0.649588	deCODE
0.0693223	0.0950265	0.0415238	0.150708	-0.0120629	B4GALT7	AAA	16	127.751	7806_33	0.47595	1.07178	1.16266	0.98801	deCODE
-0.00950727	0.470392	0.0131708	0.0163071	-0.0353217	CCL25	AAA	78	140.625	2705_5	0.818761	0.990538	1.01644	0.965295	deCODE
-0.00885476	0.635759	0.0186952	0.0277872	-0.0454968	GPX7	AAA	31	180.577	8345_27	0.897027	0.991184	1.02818	0.955523	deCODE
-0.0349794	0.831023	0.163923	0.286304	-0.356263	GREM2	AAA	1	44.5789	5598_3	0.963619	0.965625	1.3315	0.700288	deCODE
-0.0205863	0.155482	0.014493	0.00781945	-0.048992	GNLY	AAA	63	213.649	3195_50	0.578507	0.979624	1.00785	0.952189	deCODE
0.203985	0.0661204	0.111006	0.421552	-0.0135823	PPA2	AAA	1	134.893	18307_71	0.421119	1.22628	1.52433	0.986509	deCODE
-0.047079	0.395345	0.0553894	0.0614822	-0.15564	GUSB	AAA	8	64.9324	15562_24	0.780308	0.954012	1.06341	0.855867	deCODE
-0.00258651	0.959003	0.0503162	0.0960315	-0.101204	CAT	AAA	12	70.8558	3488_64	0.996116	0.997417	1.10079	0.903748	deCODE
-0.109971	0.137195	0.0739889	0.0350445	-0.254987	PDHX	AAA	3	96.1872	18319_7	0.548779	0.89586	1.03567	0.774927	deCODE
-0.00134253	0.861329	0.00768551	0.0137208	-0.0164059	TAPBPL	AAA	109	928.453	6364_7	0.97307	0.998658	1.01382	0.983728	deCODE
0.0144194	0.0312573	0.00669491	0.0275412	0.00129759	CLEC12A	AAA	86	1063.96	11187_11	0.291735	1.01452	1.02792	1.0013	deCODE
-0.00434548	0.872721	0.0271247	0.048818	-0.057509	REG3A	AAA	33	57.3148	15304_1	0.977615	0.995664	1.05003	0.944113	deCODE
0.0260552	0.650468	0.0575028	0.138759	-0.0866482	NTF3	AAA	9	44.7451	4145_58	0.897027	1.0264	1.14885	0.917	deCODE
-0.127737	0.232798	0.107056	0.0820886	-0.337563	COMT	AAA	1	98.7228	18382_109	0.664601	0.880085	1.08555	0.713507	deCODE
0.0459088	0.474056	0.0641278	0.171597	-0.0797793	C1S	AAA	7	43.6521	8840_61	0.822256	1.04698	1.1872	0.92332	deCODE
-0.0612133	0.331686	0.0630594	0.0623809	-0.184808	TNFRSF1A	AAA	3	89.739	2654_19	0.740625	0.940623	1.06437	0.831264	deCODE
-4.89055e-05	0.999035	0.0404434	0.0792187	-0.0793165	GZMA	AAA	10	105.493	3440_7	0.999704	0.999951	1.08244	0.923748	deCODE
0.00652941	0.896309	0.050101	0.104726	-0.0916667	IL22RA2	AAA	10	41.4513	5087_5	0.982067	1.00655	1.11041	0.912409	deCODE
-0.0453067	0.762601	0.149989	0.248666	-0.339279	LDHA	AAA	2	53.8124	15414_316	0.947561	0.955704	1.28231	0.712283	deCODE
-0.0243646	0.403219	0.0291482	0.0327648	-0.0814939	VWA2	AAA	29	71.6622	7128_9	0.780808	0.97593	1.03331	0.921738	deCODE
-0.0314961	0.25798	0.0278436	0.0230764	-0.0860686	CD8A	AAA	24	126.049	15462_28	0.684057	0.968995	1.02334	0.917531	deCODE
0.0747255	0.193306	0.0574431	0.187312	-0.0378609	PIANP	AAA	11	56.0212	9599_6	0.621114	1.07759	1.206	0.962847	deCODE
0.0450388	0.465823	0.0617569	0.16608	-0.0760025	PIANP	AAA	13	40.9499	14114_18	0.818761	1.04607	1.18067	0.926814	deCODE
0.215613	0.207356	0.171004	0.550775	-0.119548	GAPDH	AAA	1	37.932	3848_14	0.636743	1.24062	1.7346	0.887322	deCODE
-0.105988	0.153459	0.0742517	0.0395424	-0.251519	GSR	AAA	7	50.9972	19273_3	0.57231	0.899435	1.04033	0.777619	deCODE
0.099575	0.0101763	0.0387484	0.17552	0.0236295	SORD	AAA	20	56.9003	15447_45	0.169348	1.1047	1.19187	1.02391	deCODE
0.0279144	0.374097	0.0314059	0.0894688	-0.0336401	SERPINA9	AAA	24	51.0032	7266_4	0.770021	1.02831	1.09359	0.966919	deCODE
0.205052	0.190854	0.156761	0.512297	-0.102193	RBP5	AAA	1	37.6509	19241_31	0.615478	1.22759	1.66912	0.902855	deCODE
-0.359465	0.0501909	0.183556	0.000299316	-0.719229	TPI1	AAA	1	34.8525	4309_59	0.367372	0.69805	1.0003	0.487128	deCODE
0.0150888	0.547084	0.0250589	0.0642033	-0.0340256	HAVCR1	AAA	40	84.7657	9021_1	0.853382	1.0152	1.06631	0.966547	deCODE
0.0340954	0.280618	0.0316011	0.0960324	-0.0278416	UROD	AAA	27	46.7756	19289_29	0.70414	1.03468	1.10079	0.972542	deCODE
0.051199	0.0510251	0.0262388	0.102626	-0.000228154	ROR1	AAA	28	63.6825	2590_69	0.371935	1.05253	1.10808	0.999772	deCODE
0.0133785	0.769282	0.0456116	0.102776	-0.0760186	CNTFR	AAA	13	87.8934	14101_2	0.947561	1.01347	1.10824	0.926799	deCODE
0.128275	0.25854	0.113533	0.350796	-0.0942456	VASN	AAA	3	39.7794	5682_13	0.684057	1.13687	1.4202	0.910059	deCODE
-0.00472136	0.734713	0.0139329	0.0225867	-0.0320294	LRP11	AAA	61	179.814	15472_16	0.937591	0.99529	1.02284	0.968478	deCODE
-0.00608602	0.537229	0.00986375	0.0132466	-0.0254186	SAA4	AAA	67	315.372	15516_12	0.850132	0.993932	1.01333	0.974902	deCODE
0.135338	0.202544	0.106203	0.343492	-0.0728157	MYBPC1	AAA	1	85.7667	7648_9	0.634066	1.14492	1.40986	0.929772	deCODE
-0.101144	0.197605	0.0785033	0.0527195	-0.255008	MYOM2	AAA	10	24.8277	13534_20	0.63087	0.903803	1.05413	0.77491	deCODE
-0.0111237	0.143547	0.00760483	0.00378153	-0.0260288	ERAP2	AAA	95	822.943	8960_3	0.560766	0.988938	1.00379	0.974307	deCODE
-0.0302135	0.548668	0.0503761	0.0685219	-0.128949	CBL	AAA	6	63.1904	12016_60	0.853382	0.970238	1.07092	0.879019	deCODE
-0.022671	0.459453	0.0306469	0.0373959	-0.0827379	ESAM	AAA	20	61.4442	7841_84	0.815917	0.977584	1.0381	0.920592	deCODE
-0.00493091	0.8241	0.0221838	0.0385486	-0.0484104	CRTAM	AAA	40	64.6345	7968_15	0.963361	0.995081	1.0393	0.952743	deCODE
0.041814	0.499491	0.0619199	0.163175	-0.0795468	UBASH3B	AAA	3	94.0321	12558_3	0.838053	1.0427	1.17724	0.923535	deCODE
0.0219005	0.214849	0.0176569	0.0565073	-0.0127063	IL1R2	AAA	47	122.879	14133_93	0.646057	1.02214	1.05813	0.987374	deCODE
0.00713048	0.469529	0.00985899	0.0264537	-0.0121928	HSP90B1	AAA	87	192.24	6393_63	0.818761	1.00716	1.02681	0.987881	deCODE
0.0142482	0.328206	0.0145727	0.0428102	-0.0143137	CPQ	AAA	40	212.938	9394_19	0.739929	1.01435	1.04374	0.985788	deCODE
-0.00140983	0.971925	0.0400591	0.0771046	-0.0799242	AGT	AAA	16	56.0655	3484_60	0.996353	0.998591	1.08016	0.923186	deCODE
-0.00261786	0.980254	0.105771	0.204689	-0.209925	TFF3	AAA	2	62.305	8323_163	0.996353	0.997386	1.22714	0.810645	deCODE
-0.0424868	0.285683	0.0397951	0.0355101	-0.120484	LUM	AAA	12	93.9345	13114_50	0.707788	0.958403	1.03615	0.886492	deCODE
-0.00704044	0.706798	0.0187166	0.0296435	-0.0437244	GGH	AAA	26	159.668	9370_69	0.925925	0.992984	1.03009	0.957218	deCODE
0.0145515	0.31592	0.0145097	0.0429901	-0.0138871	ITIH2	AAA	60	153.653	9326_33	0.732485	1.01466	1.04393	0.986209	deCODE
0.0453468	0.327642	0.0463255	0.136143	-0.0454494	POSTN	AAA	24	60.8275	3457_57	0.739929	1.04639	1.14585	0.955568	deCODE
-0.0380205	0.351331	0.0407941	0.0419345	-0.117975	NT5DC3	AAA	9	99.8739	9126_171	0.75078	0.962693	1.04283	0.888718	deCODE
0.0866002	0.0723263	0.04819	0.181051	-0.00785042	ESM1	AAA	8	63.5804	3805_16	0.434651	1.09046	1.19848	0.99218	deCODE
0.0244431	0.393615	0.0286528	0.0806015	-0.0317153	IGFBP3	AAA	32	71.0734	2571_12	0.779899	1.02474	1.08394	0.968782	deCODE
0.0246426	0.838934	0.121238	0.262265	-0.21298	COL3A1	AAA	3	29.9827	18880_81	0.964851	1.02495	1.29987	0.808173	deCODE
-0.0669799	0.236041	0.056526	0.043809	-0.177769	SNUPN	AAA	5	62.4348	17765_3	0.669415	0.935214	1.04478	0.837136	deCODE
-0.00565239	0.869815	0.0344882	0.0619432	-0.0732479	FLRT2	AAA	35	46.6733	13122_19	0.977295	0.994364	1.0639	0.92937	deCODE
0.0162488	0.203416	0.0127754	0.0412881	-0.00879057	IL15RA	AAA	78	110.807	14054_17	0.634066	1.01638	1.04215	0.991248	deCODE
0.0402204	0.534951	0.064823	0.167271	-0.0868302	ASPH	AAA	9	34.7102	6998_106	0.850132	1.04104	1.18207	0.916833	deCODE
0.100913	0.257569	0.0891336	0.275612	-0.0737854	GDI2	AAA	4	39.2915	2647_66	0.684057	1.10618	1.31734	0.928871	deCODE
-2.29438e-05	0.999704	0.0619196	0.121337	-0.121383	RBM17	AAA	7	96.9207	17391_10	0.999704	0.999977	1.12901	0.885695	deCODE
0.180889	0.136328	0.121434	0.418895	-0.0571176	MUSK	AAA	2	43.7907	11547_84	0.548373	1.19828	1.52028	0.944483	deCODE
0.000662271	0.981438	0.0284646	0.0564518	-0.0551272	AGRN	AAA	28	70.8516	15483_377	0.996353	1.00066	1.05808	0.946365	deCODE
0.0505895	0.246375	0.0436417	0.136126	-0.0349467	CLEC3B	AAA	11	52.6677	5701_81	0.679252	1.05189	1.14583	0.965657	deCODE
-0.0360134	0.245746	0.0310261	0.0247967	-0.0968235	PLEKHA7	AAA	18	182.75	12731_12	0.679252	0.964627	1.02511	0.907716	deCODE
-0.0372061	0.646368	0.0810922	0.121732	-0.196144	C5	AAA	9	60.4917	2851_63	0.897027	0.963478	1.12945	0.821894	deCODE
-0.00195344	0.908849	0.0170621	0.0314876	-0.0353945	HP	AAA	38	456.396	7905_30	0.987198	0.998048	1.03199	0.965225	deCODE
0.00065269	0.96395	0.0144409	0.0289564	-0.027651	HP	AAA	43	476.373	3054_3	0.996353	1.00065	1.02938	0.972728	deCODE
-0.00240716	0.934575	0.0293236	0.055066	-0.0598803	KDELC2	AAA	13	122.652	8296_117	0.992075	0.997596	1.05661	0.941877	deCODE
0.182014	0.0436412	0.0902167	0.358836	0.00519259	ACAT1	AAA	3	52.4555	19197_95	0.346934	1.19963	1.43166	1.00521	deCODE
0.142274	8.98218e-09	0.0247479	0.190779	0.0937686	MMP12	AAA	54	95.5123	4496_60	2.26351e-06	1.15289	1.21019	1.09831	deCODE
-0.0154761	0.559098	0.0264919	0.036447	-0.0673991	PDGFD	AAA	43	103.46	17140_57	0.857435	0.984643	1.03712	0.934822	deCODE
-0.00180393	0.959411	0.0354459	0.0676688	-0.0712766	MMP7	AAA	30	74.8996	2789_26	0.996116	0.998198	1.07001	0.931204	deCODE
-0.0398941	0.0479866	0.0201742	-0.000353508	-0.0794348	MMP10	AAA	70	70.4157	8479_4	0.360206	0.960891	0.999647	0.923638	deCODE
-0.0792879	0.575113	0.14145	0.197949	-0.356524	NEU1	AAA	2	27.5571	15426_5	0.866061	0.923774	1.2189	0.700105	deCODE
-0.0073506	0.41298	0.0089788	0.0102475	-0.0249487	PLA2R1	AAA	64	454.134	10916_44	0.782321	0.992676	1.0103	0.97536	deCODE
0.168305	0.283315	0.156869	0.475763	-0.139153	GLB1	AAA	2	25.7112	10554_23	0.707564	1.1833	1.60924	0.870095	deCODE
-0.106314	0.00153174	0.0335523	-0.0405526	-0.172075	SMPDL3A	AAA	10	106.647	4771_10	0.0500367	0.899142	0.960259	0.841916	deCODE
-0.0471666	0.17141	0.0344865	0.0204256	-0.114759	CTSV	AAA	18	50.5754	3364_76	0.594609	0.953928	1.02064	0.891581	deCODE
0.0188855	0.678069	0.0454962	0.108056	-0.0702855	NDST1	AAA	10	61.9919	6927_7	0.908191	1.01906	1.11411	0.932128	deCODE
-0.00213601	0.928501	0.0238046	0.0445201	-0.0487921	MANBA	AAA	36	115.249	6382_17	0.992075	0.997866	1.04553	0.952379	deCODE
-0.0852117	0.212023	0.0682774	0.0486095	-0.219033	CHST15	AAA	4	59.3011	4469_78	0.643732	0.918318	1.04981	0.803295	deCODE
0.0199639	0.519764	0.0310139	0.08075	-0.0408221	FAM3B	AAA	15	90.0207	5618_50	0.840863	1.02016	1.0841	0.96	deCODE
-0.0426731	0.718917	0.118567	0.189714	-0.27506	PLOD2	AAA	2	58.6117	6923_1	0.928521	0.958225	1.2089	0.759527	deCODE
-0.020865	0.228705	0.0173341	0.0131091	-0.0548392	SERPINA4	AAA	77	106.205	3449_58	0.660288	0.979351	1.0132	0.946637	deCODE
-0.0599608	0.233953	0.0503772	0.0387767	-0.158698	FOLH1	AAA	3	101.477	5478_50	0.665635	0.941801	1.03954	0.853254	deCODE
-0.0213392	0.0123036	0.00852438	-0.00463172	-0.0380467	CCL8	AAA	115	278.817	13748_4	0.185501	0.978887	0.995379	0.962668	deCODE
-0.0673031	0.206822	0.0533156	0.0371936	-0.1718	PLG	AAA	35	66.7554	3710_49	0.636743	0.934912	1.03789	0.842148	deCODE
0.0250911	0.145237	0.0172263	0.058854	-0.00867175	GFRA2	AAA	71	74.4277	2515_14	0.560766	1.02541	1.06062	0.991366	deCODE
-0.0245301	0.177198	0.018178	0.0110982	-0.0601583	HEBP1	AAA	45	161.718	18225_13	0.598746	0.975768	1.01116	0.941615	deCODE
0.0269601	0.00643893	0.00989524	0.0463544	0.00756575	ART4	AAA	72	401.527	6576_1	0.136847	1.02733	1.04745	1.00759	deCODE
0.0199198	0.461402	0.0270451	0.0729271	-0.0330876	RECQL	AAA	24	144.034	11431_235	0.816362	1.02012	1.07565	0.967454	deCODE
0.0216123	0.121317	0.01395	0.0489538	-0.0057292	ADAM23	AAA	68	196.451	7049_2	0.525807	1.02185	1.05017	0.994287	deCODE
-0.0919901	0.0750545	0.051676	0.00929304	-0.193273	FGFR3	AAA	22	43.4568	13669_6	0.44132	0.912114	1.00934	0.824257	deCODE
0.0297616	0.415535	0.0365536	0.101405	-0.0418821	EGFLAM	AAA	16	82.7561	12338_27	0.783961	1.03021	1.10673	0.958983	deCODE
-0.00547716	0.670296	0.012865	0.0197377	-0.030692	C1QC	AAA	77	101.152	14100_63	0.907198	0.994538	1.01993	0.969774	deCODE
-0.0139378	0.346025	0.0147908	0.0150516	-0.0429272	PENK	AAA	62	156.219	9076_25	0.75078	0.986159	1.01517	0.957981	deCODE
-0.00904494	0.467611	0.0124522	0.0153609	-0.0334508	PLA2G2A	AAA	95	132.773	2692_74	0.818761	0.990996	1.01548	0.967102	deCODE
0.0457985	0.48115	0.0650128	0.173221	-0.0816242	FH	AAA	2	146.929	13384_110	0.827994	1.04686	1.18913	0.921618	deCODE
-0.214644	0.0168247	0.0897897	-0.0386591	-0.390628	CD68	AAA	7	27.4289	18922_27	0.219843	0.806829	0.962079	0.676632	deCODE
0.158491	0.479029	0.223899	0.597325	-0.280344	TSSC4	AAA	1	42.145	18181_2	0.825742	1.17174	1.81725	0.755524	deCODE
-0.0190489	0.639696	0.0406921	0.0607061	-0.098804	LSAMP	AAA	17	48.3442	2999_6	0.897027	0.981131	1.06259	0.90592	deCODE
0.180654	0.045305	0.0902452	0.357531	0.00377658	STIM1	AAA	3	47.4422	8916_32	0.355144	1.198	1.4298	1.00378	deCODE
0.0219065	0.412313	0.0267208	0.0742783	-0.0304653	CYB5R2	AAA	31	59.4085	19143_38	0.782321	1.02215	1.07711	0.969994	deCODE
0.0184445	0.255405	0.0162176	0.0502303	-0.0133413	SPARCL1	AAA	58	141.934	4467_49	0.681667	1.01862	1.05151	0.986747	deCODE
-0.0120972	0.549307	0.0202025	0.0274989	-0.0516934	RTN4R	AAA	48	79.4353	5105_2	0.853382	0.987976	1.02788	0.94962	deCODE
0.578387	3.62078e-05	0.14003	0.852841	0.303932	NFKB1	AAA	1	62.5522	9869_28	0.00375709	1.78316	2.3463	1.35518	deCODE
-0.621359	6.33425e-05	0.15534	-0.316899	-0.92582	MMP13	AAA	1	45.3696	4925_54	0.00528062	0.537214	0.728404	0.396207	deCODE
-0.00789024	0.809711	0.0327669	0.0563317	-0.0721122	PDGFD	AAA	34	70.9381	9341_1	0.955466	0.992141	1.05795	0.930427	deCODE
0.0835337	0.399406	0.0991284	0.277822	-0.110754	PYY	AAA	4	36.2809	3727_35	0.780308	1.08712	1.32025	0.895159	deCODE
0.0124784	0.591043	0.0232232	0.0579951	-0.0330382	MMAB	AAA	30	96.9315	17783_9	0.87247	1.01256	1.05971	0.967502	deCODE
0.000776259	0.983682	0.0379532	0.0751631	-0.0736106	SDSL	AAA	14	88.673	17777_31	0.996353	1.00078	1.07806	0.929033	deCODE
-0.003765	0.977356	0.132646	0.256215	-0.263745	ALDH2	AAA	4	59.6408	18381_16	0.996353	0.996242	1.29203	0.768169	deCODE
0.0163542	0.614366	0.0324585	0.0799718	-0.0472633	NTRK3	AAA	23	42.4626	2658_27	0.88541	1.01649	1.08326	0.953836	deCODE
-0.101162	0.251071	0.0881396	0.071588	-0.273913	IL2RB	AAA	2	74.6828	9343_16	0.680919	0.903786	1.07421	0.760398	deCODE
0.00881477	0.805049	0.0357136	0.0788121	-0.0611826	DNER	AAA	25	59.9964	9769_48	0.954477	1.00885	1.082	0.940651	deCODE
-0.0126799	0.564532	0.022009	0.030457	-0.0558168	KLK7	AAA	23	104.866	3378_49	0.858681	0.9874	1.03093	0.945712	deCODE
-0.0637532	0.345552	0.0675887	0.0687183	-0.196225	GZMK	AAA	8	53.1086	9545_156	0.75078	0.938237	1.07113	0.821828	deCODE
0.074972	0.520215	0.116595	0.303493	-0.153549	CXCL9	AAA	2	38.6937	9188_119	0.840863	1.07785	1.35458	0.857658	deCODE
0.0552558	0.117237	0.0352739	0.124391	-0.0138797	WARS	AAA	15	61.1389	9870_17	0.515724	1.05681	1.13246	0.986216	deCODE
-0.0165975	0.203927	0.0130643	0.00900814	-0.0422031	IL27RA	AAA	77	166.531	5132_71	0.634066	0.98354	1.00905	0.958675	deCODE
-0.0605592	0.516372	0.0933189	0.122343	-0.243461	CXCL10	AAA	3	40.8058	4141_79	0.840863	0.941238	1.13014	0.78391	deCODE
-0.030748	0.303133	0.0298601	0.0277766	-0.0892727	SIGLEC7	AAA	27	84.2103	2742_68	0.722603	0.96972	1.02817	0.914596	deCODE
-0.0401031	0.0514772	0.0205923	0.000257071	-0.0804632	IL12B	AAA	45	103.438	13733_5	0.373686	0.96069	1.00026	0.922689	deCODE
0.000923432	0.980966	0.0387049	0.0767836	-0.0749368	GALNT16	AAA	29	45.9843	8923_94	0.996353	1.00092	1.07981	0.927802	deCODE
-0.0190309	0.479342	0.026904	0.0337001	-0.0717618	NPW	AAA	29	69.7688	9986_14	0.825742	0.981149	1.03427	0.930753	deCODE
-0.0633429	0.0545081	0.0329435	0.00122508	-0.127911	COLEC12	AAA	26	44.8484	5457_5	0.384597	0.938622	1.00123	0.879932	deCODE
-0.0190593	0.825625	0.0865089	0.150495	-0.188614	HHIP	AAA	8	52.6334	10833_64	0.963619	0.981121	1.16241	0.828106	deCODE
-0.147009	0.355106	0.158974	0.164575	-0.458593	IDO1	AAA	1	47.9063	9759_13	0.752892	0.863287	1.17889	0.632173	deCODE
0.0243926	0.792437	0.0926957	0.206073	-0.157288	EDIL3	AAA	5	29.5592	9360_33	0.953347	1.02469	1.22884	0.854458	deCODE
0.0462322	0.198919	0.0359885	0.116768	-0.024304	TAC1	AAA	21	42.9943	9337_43	0.631103	1.04732	1.12386	0.975989	deCODE
0.0113063	0.49024	0.0163877	0.0434256	-0.020813	IGFLR1	AAA	47	108.363	7244_16	0.833124	1.01137	1.04438	0.979402	deCODE
0.0102665	0.519004	0.0159199	0.041469	-0.020936	TREML2	AAA	73	101.148	5736_1	0.840863	1.01032	1.04234	0.979282	deCODE
-0.094421	0.49992	0.139963	0.179901	-0.368743	CD86	AAA	2	32.3135	5337_64	0.838053	0.9099	1.1971	0.691603	deCODE
-0.0169484	0.160164	0.0120671	0.0067026	-0.0405995	MICB	AAA	64	671.826	5102_55	0.584975	0.983194	1.00673	0.960214	deCODE
-0.0559485	0.147763	0.0386524	0.0198088	-0.131706	NAGK	AAA	20	45.6511	3894_15	0.565059	0.945588	1.02001	0.876599	deCODE
-0.00548348	0.731891	0.016005	0.0258857	-0.0368526	CXCL6	AAA	63	183.886	3495_15	0.936226	0.994532	1.02622	0.963818	deCODE
0.0220854	0.696158	0.0565548	0.132931	-0.0887601	CCL21	AAA	7	57.3777	2516_57	0.919867	1.02233	1.14217	0.915065	deCODE
0.0266639	0.710116	0.071735	0.167262	-0.113934	UPP1	AAA	4	51.3294	19448_104	0.9261	1.02702	1.18206	0.892317	deCODE
-0.00179192	0.874839	0.0113762	0.0205051	-0.024089	KIR2DL3	AAA	120	380.396	17153_46	0.977615	0.99821	1.02072	0.976199	deCODE
-0.045097	0.307231	0.0441673	0.0414693	-0.131663	CSF1R	AAA	10	52.4015	13682_47	0.724018	0.955905	1.04234	0.876636	deCODE
-0.00398787	0.764222	0.0132955	0.0220708	-0.0300466	TAPBP	AAA	46	126.791	12378_71	0.947561	0.99602	1.02232	0.9704	deCODE
-0.0729007	0.106508	0.0451652	0.0156214	-0.161423	TNFRSF1B	AAA	8	81.209	8368_102	0.495724	0.929693	1.01574	0.850932	deCODE
0.0378385	0.0159202	0.0156958	0.0686016	0.00707529	LYZ	AAA	77	90.2056	4920_10	0.212761	1.03856	1.07101	1.0071	deCODE
0.0109594	0.254088	0.00960949	0.0297937	-0.00787485	EBI3	AAA	139	357.592	10851_77	0.681667	1.01102	1.03024	0.992156	deCODE
0.0240264	0.323812	0.0243514	0.0717543	-0.0237014	ADAMTSL1	AAA	50	59.7584	16890_37	0.739929	1.02432	1.07439	0.976577	deCODE
0.0158343	0.0815877	0.0090921	0.0336545	-0.00198587	B3GNT8	AAA	100	294.032	9297_12	0.463293	1.01596	1.03423	0.998016	deCODE
-0.0110896	0.553699	0.0187252	0.0256112	-0.0477903	PRSS57	AAA	68	112.517	8351_17	0.855276	0.988972	1.02594	0.953334	deCODE
-0.0114638	0.630136	0.0238068	0.0351966	-0.0581242	CCL22	AAA	41	66.0075	3508_78	0.894256	0.988602	1.03582	0.943533	deCODE
-0.000898185	0.986874	0.0545959	0.106108	-0.107904	POR	AAA	13	42.763	2731_29	0.996353	0.999102	1.11194	0.897714	deCODE
-0.00810409	0.504862	0.0121526	0.0157146	-0.0319228	BTN3A3	AAA	34	695.34	17692_2	0.840371	0.991929	1.01584	0.968581	deCODE
0.0120178	0.472954	0.0167453	0.0448381	-0.0208025	RNASET2	AAA	47	111.24	16913_8	0.821153	1.01209	1.04586	0.979412	deCODE
0.0029282	0.642332	0.00630479	0.0152854	-0.00942896	SIGLEC5	AAA	111	581.87	16792_4	0.897027	1.00293	1.0154	0.990615	deCODE
0.00904422	0.506119	0.0136025	0.0357047	-0.0176162	NCAM2	AAA	95	102.296	6507_16	0.840515	1.00909	1.03635	0.982538	deCODE
0.0200115	0.338533	0.0209092	0.0609928	-0.0209698	SMOC2	AAA	58	51.7117	15635_4	0.748337	1.02021	1.06289	0.979249	deCODE
0.0439453	0.0311365	0.0203892	0.0839074	0.00398323	CBLN1	AAA	39	68.5345	9313_27	0.291735	1.04493	1.08753	1.00399	deCODE
-0.135266	0.233462	0.113527	0.0872423	-0.357774	TIGIT	AAA	1	83.4121	9638_2	0.665309	0.873484	1.09116	0.699231	deCODE
-0.00130453	0.836158	0.00630785	0.0110586	-0.0136677	SIGLEC14	AAA	118	455.7	8248_222	0.964671	0.998696	1.01112	0.986425	deCODE
-0.0535456	0.670627	0.125904	0.193223	-0.300314	EPO	AAA	1	69.3942	5813_58	0.907198	0.947863	1.21315	0.740586	deCODE
-0.00014357	0.987832	0.00941411	0.0183077	-0.0185949	TDGF1	AAA	59	884.02	5810_25	0.996353	0.999856	1.01848	0.981577	deCODE
0.0125714	0.497872	0.0185462	0.0489212	-0.0237784	PCOLCE2	AAA	50	144.215	6081_52	0.838053	1.01265	1.05014	0.976502	deCODE
-0.0814111	0.253177	0.0712466	0.0582297	-0.221052	TNFRSF1B	AAA	6	48.4285	3152_57	0.680919	0.921815	1.05996	0.801675	deCODE
-0.00529596	0.660276	0.0120491	0.0183198	-0.0289117	FRZB	AAA	47	153.669	13740_51	0.902637	0.994718	1.01849	0.971502	deCODE
0.00673281	0.531742	0.0107665	0.0278347	-0.0143691	RNASE6	AAA	123	151.599	5646_20	0.849269	1.00676	1.02823	0.985734	deCODE
-0.025131	0.564098	0.0435723	0.0602691	-0.110531	LGALS2	AAA	18	54.6715	3033_57	0.858681	0.975182	1.06212	0.895358	deCODE
0.308076	5.44607e-15	0.0394152	0.385328	0.230823	IL1RN	AAA	17	56.2984	5353_89	4.80344e-12	1.3608	1.4701	1.25964	deCODE
-0.00398839	0.861047	0.0227854	0.0406702	-0.048647	ADAM22	AAA	34	75.7805	7933_75	0.97307	0.99602	1.04151	0.952517	deCODE
0.0528675	0.0642933	0.0285748	0.108873	-0.00313818	ENO3	AAA	24	97.4068	16616_137	0.418499	1.05429	1.11502	0.996867	deCODE
-0.131803	0.0187324	0.0560668	-0.0219137	-0.241692	GSS	AAA	9	48.266	15526_33	0.229353	0.876514	0.978325	0.785298	deCODE
0.137533	0.00228899	0.0450938	0.225915	0.0491505	MFAP2	AAA	19	54.1182	9294_45	0.0663577	1.14744	1.25347	1.05038	deCODE
-0.028022	0.785833	0.103126	0.174101	-0.230145	HPSE	AAA	4	43.2534	5604_30	0.953347	0.972367	1.19018	0.794418	deCODE
0.0221018	0.70971	0.0593741	0.138473	-0.0942693	FLT4	AAA	11	36.9836	16035_8	0.9261	1.02235	1.14852	0.910038	deCODE
-0.0653193	0.320354	0.0657314	0.0635119	-0.19415	CA11	AAA	3	103.923	8859_51	0.737793	0.936768	1.06557	0.823534	deCODE
-0.0267191	0.399368	0.0317046	0.0354208	-0.088859	QPCTL	AAA	31	73.7654	8866_53	0.780308	0.973635	1.03606	0.914975	deCODE
-0.128068	0.230139	0.106724	0.0811061	-0.337243	INHBA	AAA	1	102.567	19622_7	0.662261	0.879793	1.08449	0.713736	deCODE
-0.0329906	0.108494	0.0205549	0.00729628	-0.0732775	WISP2	AAA	44	93.5697	6392_7	0.501004	0.967548	1.00732	0.929343	deCODE
0.00867616	0.210974	0.00693598	0.0222704	-0.00491811	MICA	AAA	75	1627.54	2730_58	0.642423	1.00871	1.02252	0.995094	deCODE
0.304849	0.0111608	0.120132	0.540302	0.069395	JAG1	AAA	2	40.2209	5092_51	0.172699	1.35642	1.71653	1.07186	deCODE
-0.0173168	0.656547	0.0389418	0.0590076	-0.0936413	ACVRL1	AAA	13	61.5751	16318_12	0.899883	0.982832	1.06078	0.910609	deCODE
0.0314068	0.00682753	0.01161	0.0541621	0.00865154	INHBC	AAA	63	1472.15	15686_49	0.14337	1.03191	1.05566	1.00869	deCODE
0.0153923	0.271811	0.014007	0.0428456	-0.0120609	REG3G	AAA	65	198.35	15476_6	0.697926	1.01551	1.04378	0.988012	deCODE
0.197897	0.170418	0.144359	0.480836	-0.0850426	IGFBP6	AAA	1	62.4619	14088_38	0.594107	1.21884	1.61743	0.918473	deCODE
0.0239672	0.766854	0.0808358	0.182402	-0.134468	MMP19	AAA	6	56.7329	6425_87	0.947561	1.02426	1.2001	0.874181	deCODE
-0.18039	0.18053	0.134707	0.0836316	-0.444411	STAT6	AAA	5	82.0319	10372_18	0.603135	0.834945	1.08723	0.641202	deCODE
0.156027	0.000859437	0.0468142	0.247781	0.0642732	APOF	AAA	12	64.0066	12370_30	0.0322563	1.16886	1.28118	1.06638	deCODE
-0.0473903	0.203525	0.037269	0.0256557	-0.120436	DAPK2	AAA	18	66.9123	4355_13	0.634066	0.953715	1.02599	0.886534	deCODE
-0.572555	0.00119081	0.176656	-0.226316	-0.918795	FOXO3	AAA	1	37.3568	11540_37	0.0403961	0.564082	0.797466	0.399	deCODE
0.0486992	0.267687	0.0439363	0.134813	-0.0374144	CRYBB1	AAA	12	49.8921	17751_68	0.695041	1.0499	1.14432	0.963277	deCODE
0.031627	0.278082	0.029159	0.0887775	-0.0255236	CBR3	AAA	36	106.787	14091_42	0.703784	1.03213	1.09284	0.974799	deCODE
-0.396552	0.0473944	0.2	-0.00455893	-0.788545	GLUL	AAA	1	31.174	19238_12	0.360206	0.672635	0.995451	0.454506	deCODE
0.0536161	0.225142	0.0442024	0.140251	-0.033019	DTD1	AAA	13	50.2684	19194_9	0.657413	1.05508	1.15056	0.96752	deCODE
-0.0151021	0.794997	0.0581236	0.0988182	-0.129022	MAPK9	AAA	12	43.017	15604_18	0.953347	0.985011	1.10387	0.878954	deCODE
-0.194915	0.312022	0.192797	0.182959	-0.57279	PAK4	AAA	1	30.1292	13719_19	0.727089	0.822904	1.20077	0.56395	deCODE
-0.0848969	0.365768	0.093868	0.099081	-0.268875	APOBEC3G	AAA	5	53.3472	13930_3	0.762965	0.918607	1.10416	0.764239	deCODE
0.0629302	0.574522	0.112094	0.282631	-0.156771	USP8	AAA	1	86.9583	13450_49	0.866061	1.06495	1.32662	0.8549	deCODE
-0.0940594	0.610802	0.184818	0.268178	-0.456297	SPG20	AAA	1	35.0155	11161_5	0.88541	0.910229	1.30758	0.633626	deCODE
-0.199566	0.0232252	0.0879259	-0.0272346	-0.371898	STAT3	AAA	11	39.3916	10346_5	0.252545	0.819086	0.973133	0.689425	deCODE
0.0964067	0.44651	0.126643	0.344623	-0.15181	PGD	AAA	1	74.9958	4187_49	0.805362	1.10121	1.41146	0.859152	deCODE
-0.0561955	0.481588	0.0798515	0.100311	-0.212702	DTYMK	AAA	8	35.7728	19504_22	0.827994	0.945354	1.10551	0.808397	deCODE
-0.080604	0.0774713	0.0456538	0.00887572	-0.170084	UBLCP1	AAA	10	90.6867	19124_9	0.45045	0.922559	1.00892	0.843594	deCODE
-0.0521008	0.651965	0.115514	0.174303	-0.278505	TXNL4B	AAA	8	55.3346	15316_262	0.897027	0.949233	1.19042	0.756915	deCODE
-0.0130237	0.489957	0.0188646	0.0239503	-0.0499977	NMRAL1	AAA	66	110.027	13988_67	0.833124	0.987061	1.02424	0.951232	deCODE
0.0233839	0.712869	0.0635422	0.147924	-0.101156	MTHFD1	AAA	10	51.0636	12575_30	0.9261	1.02366	1.15943	0.903792	deCODE
0.0260492	0.849722	0.137482	0.295509	-0.24341	G3BP1	AAA	1	60.8809	19266_35	0.966264	1.02639	1.34381	0.78395	deCODE
-0.0993117	0.46746	0.136676	0.168569	-0.367193	DPY30	AAA	1	68.3647	13943_38	0.818761	0.90546	1.18361	0.692676	deCODE
-0.0299767	0.521011	0.046708	0.0615694	-0.121523	ARFIP1	AAA	13	60.5649	13488_3	0.840863	0.970468	1.0635	0.885571	deCODE
-0.0871387	0.130473	0.0576222	0.0257988	-0.200076	TSG101	AAA	6	52.2398	13044_5	0.540215	0.91655	1.02613	0.818668	deCODE
-0.00772022	0.91438	0.0718056	0.133016	-0.148457	TBCE	AAA	6	39.0458	11211_7	0.988943	0.99231	1.14227	0.862037	deCODE
-0.0130849	0.875594	0.083579	0.150727	-0.176897	FASN	AAA	9	28.7209	8403_18	0.977615	0.987	1.16268	0.837866	deCODE
0.00536935	0.902996	0.0440553	0.0917161	-0.0809774	MAPK3	AAA	19	57.6619	2855_49	0.985197	1.00538	1.09605	0.922214	deCODE
0.00513976	0.891658	0.0377348	0.0790987	-0.0688192	SH3BGRL3	AAA	14	95.5255	17490_4	0.981496	1.00515	1.08231	0.933495	deCODE
0.465753	0.00460653	0.164384	0.787939	0.143568	TTL	AAA	1	52.1367	13973_62	0.111314	1.59321	2.19886	1.15438	deCODE
-0.0265213	0.202511	0.0208103	0.0142662	-0.0673088	ECI2	AAA	45	80.5735	12859_33	0.634066	0.973827	1.01437	0.934906	deCODE
0.00851756	0.949428	0.134294	0.271729	-0.254694	SERPINE1	AAA	4	41.3389	2925_9	0.995827	1.00855	1.31223	0.775154	deCODE
-0.0430855	0.503361	0.0643825	0.0831019	-0.169273	PYGL	AAA	3	101.21	11441_11	0.840046	0.957829	1.08665	0.844278	deCODE
-0.033496	0.602031	0.0642323	0.0923971	-0.159389	PRSS27	AAA	10	70.5858	15535_3	0.879345	0.967059	1.0968	0.852665	deCODE
0.0061567	0.715343	0.016882	0.0392449	-0.0269315	CPB2	AAA	59	80.134	3518_54	0.9261	1.00618	1.04003	0.973428	deCODE
0.0140098	0.525357	0.0220588	0.0572443	-0.0292247	THSD1	AAA	16	199.015	5621_64	0.844016	1.01411	1.05891	0.971198	deCODE
0.0142765	0.169301	0.0103871	0.0346348	-0.00608173	LEFTY2	AAA	75	251.686	15503_20	0.59138	1.01438	1.03524	0.993937	deCODE
-0.129287	0.0827026	0.0745077	0.0167455	-0.275319	ERO1LB	AAA	9	37.7153	7994_41	0.464609	0.878722	1.01689	0.75933	deCODE
0.141417	0.114326	0.0895587	0.316949	-0.0341149	GGPS1	AAA	2	75.4642	17786_5	0.511857	1.1519	1.37293	0.96646	deCODE
0.00302154	0.87247	0.0188232	0.0399143	-0.0338712	CPN2	AAA	47	136.978	6415_90	0.977615	1.00303	1.04072	0.966696	deCODE
-0.0231306	0.30823	0.0227006	0.0213617	-0.0676228	KLK14	AAA	44	71.3828	15544_25	0.724018	0.977135	1.02159	0.934613	deCODE
0.0904916	0.252935	0.079153	0.245629	-0.0646453	ARL3	AAA	9	61.8084	12571_14	0.680919	1.09471	1.27842	0.9374	deCODE
-0.10828	0.513211	0.165605	0.2163	-0.43286	BMP7	AAA	1	42.4654	2972_57	0.840846	0.897376	1.24147	0.648651	deCODE
0.0330995	0.381058	0.0377871	0.107161	-0.0409618	AKR7A2	AAA	17	48.4891	4188_1	0.773013	1.03365	1.11311	0.959866	deCODE
0.0476659	0.432708	0.0607545	0.166743	-0.0714108	PLCG2	AAA	9	57.6509	10070_22	0.795468	1.04882	1.18145	0.931079	deCODE
0.197883	0.00819114	0.0748399	0.344567	0.0511998	USP15	AAA	12	40.2061	19161_1	0.150479	1.21882	1.41138	1.05253	deCODE
0.0191239	0.215002	0.0154234	0.0493532	-0.0111054	GPC5	AAA	98	99.0438	4991_12	0.646057	1.01931	1.05059	0.988956	deCODE
-0.0469013	0.0822387	0.0269883	0.0059947	-0.0997974	SERPINF1	AAA	29	72.6228	9211_19	0.463992	0.954182	1.00601	0.905021	deCODE
0.116275	0.190549	0.0888303	0.290379	-0.0578291	LMAN2	AAA	3	50.9293	9468_8	0.615478	1.1233	1.33693	0.943811	deCODE
-0.0661398	0.366373	0.0732212	0.0773711	-0.209651	UNC5D	AAA	5	55.2257	16307_22	0.762965	0.936	1.08044	0.810867	deCODE
0.0772651	0.150392	0.0537254	0.182565	-0.0280347	B4GALT1	AAA	13	53.4665	13381_49	0.568075	1.08033	1.20029	0.972355	deCODE
-0.0133882	0.587249	0.0246638	0.0349521	-0.0617284	ART3	AAA	36	63.275	7970_315	0.871977	0.986701	1.03557	0.940138	deCODE
-0.0145766	0.686756	0.0361468	0.0562698	-0.085423	UNC5C	AAA	26	36.2867	5139_32	0.912666	0.985529	1.05788	0.918124	deCODE
-0.0316005	0.386068	0.0364578	0.0398555	-0.103057	DSG2	AAA	26	40.1699	9484_75	0.773013	0.968894	1.04066	0.902076	deCODE
0.00377441	0.969331	0.0981693	0.196183	-0.188634	DLK2	AAA	4	103.471	9359_9	0.996353	1.00378	1.21675	0.82809	deCODE
-0.0267966	0.848287	0.140073	0.247742	-0.301335	SLITRK1	AAA	1	55.9497	15539_15	0.966264	0.973559	1.28113	0.73983	deCODE
0.0180188	0.63393	0.0378386	0.0921812	-0.0561435	EPHA4	AAA	19	43.1823	16288_17	0.895318	1.01818	1.09656	0.945403	deCODE
-0.0211143	0.524631	0.0331869	0.0439309	-0.0861595	NRXN3	AAA	21	55.5304	16323_8	0.843617	0.979107	1.04491	0.917448	deCODE
-0.0347612	0.558882	0.0594715	0.0818008	-0.151323	FAS	AAA	23	49.7989	9459_7	0.857435	0.965836	1.08524	0.85957	deCODE
0.010262	0.823835	0.0460976	0.100612	-0.0800876	PCDH10	AAA	11	48.9875	9018_38	0.963361	1.01031	1.10585	0.923035	deCODE
0.0175086	0.771828	0.0603778	0.135847	-0.10083	SCARF2	AAA	6	61.4311	8956_96	0.947561	1.01766	1.14551	0.904087	deCODE
-0.214116	1.48132e-06	0.0444801	-0.126936	-0.301295	EFEMP1	AAA	9	59.9471	8480_29	0.000252597	0.807255	0.88079	0.739859	deCODE
-0.0903685	0.0173509	0.0379829	-0.0159233	-0.164814	EPHB2	AAA	16	53.571	8225_86	0.225051	0.913595	0.984203	0.848052	deCODE
0.0156089	0.128577	0.0102708	0.0357393	-0.00452147	MANEA	AAA	57	906.774	8014_359	0.539368	1.01573	1.03639	0.995489	deCODE
-0.000426816	0.983891	0.0211384	0.0410036	-0.0418573	SCG3	AAA	45	99.6608	7957_2	0.996353	0.999573	1.04186	0.959007	deCODE
-0.0457618	0.350743	0.0490402	0.0503552	-0.141879	ROR2	AAA	18	40.2399	7861_9	0.75078	0.95527	1.05164	0.867726	deCODE
0.00296433	0.770305	0.0101526	0.0228631	-0.0169344	LRP11	AAA	88	305.956	6713_4	0.947561	1.00297	1.02313	0.983208	deCODE
-0.0166736	0.595386	0.0313976	0.0448646	-0.0782119	XXYLT1	AAA	29	46.8403	6375_75	0.877489	0.983465	1.04589	0.924768	deCODE
-0.0588839	0.332251	0.0607308	0.0601462	-0.177914	FAS	AAA	24	48.3972	5392_73	0.740949	0.942816	1.06199	0.837014	deCODE
-0.0491742	0.550456	0.0823582	0.112245	-0.210593	DLL1	AAA	6	42.1505	5349_69	0.853382	0.952015	1.11879	0.810103	deCODE
-0.0191024	0.531997	0.0305657	0.0408053	-0.0790101	NRXN3	AAA	25	54.4725	5111_15	0.849269	0.981079	1.04165	0.924031	deCODE
-0.0277819	0.506944	0.0418652	0.0542724	-0.109836	EPHA2	AAA	18	53.2195	4834_61	0.840515	0.9726	1.05577	0.895981	deCODE
-0.115004	0.105983	0.0711431	0.0244339	-0.254442	EPHA5	AAA	6	51.6971	3806_55	0.494585	0.891363	1.02473	0.775349	deCODE
0.231284	0.00226985	0.0757702	0.379791	0.0827775	FSTL3	AAA	9	36.5503	3438_10	0.0663577	1.26022	1.46198	1.0863	deCODE
0.101043	0.518529	0.156507	0.407792	-0.205706	DLL4	AAA	1	47.6797	3305_6	0.840863	1.10632	1.50349	0.814073	deCODE
0.0343028	0.441515	0.0445701	0.121659	-0.0530531	MATN2	AAA	11	53.8693	3325_2	0.800445	1.0349	1.12937	0.94833	deCODE
0.0136934	0.414263	0.0167726	0.0465671	-0.0191803	WFIKKN2	AAA	56	102.86	3235_50	0.783237	1.01379	1.04767	0.981002	deCODE
0.0173267	0.693295	0.0439332	0.103434	-0.0687808	SERPINB13	AAA	13	57.7385	18841_1	0.918147	1.01748	1.10897	0.933531	deCODE
-0.0212482	0.378991	0.0241524	0.0260896	-0.0685861	VWC2	AAA	32	80.3345	15308_108	0.773013	0.978976	1.02643	0.933713	deCODE
0.0170483	0.839049	0.0839362	0.18156	-0.147464	EPHB4	AAA	7	34.5837	15530_33	0.964851	1.01719	1.19909	0.862894	deCODE
0.0999712	0.0159797	0.0414925	0.181295	0.0186473	LEFTY2	AAA	15	50.8455	15503_15	0.212761	1.10514	1.19877	1.01882	deCODE
-0.00885578	0.918045	0.0860645	0.159828	-0.177539	EFNB2	AAA	3	45.1182	14131_37	0.990044	0.991183	1.17331	0.837328	deCODE
0.0110522	0.885542	0.0767792	0.161537	-0.139432	AMBP	AAA	7	41.9343	15453_3	0.980347	1.01111	1.17532	0.869852	deCODE
-0.0104013	0.89817	0.0812771	0.148899	-0.169701	PTGDS	AAA	7	48.2571	10514_5	0.982067	0.989653	1.16056	0.843917	deCODE
-0.00996904	0.0162707	0.00414895	-0.00183725	-0.0181008	LILRB5	AAA	183	2033.66	7015_8	0.21419	0.99008	0.998164	0.982062	deCODE
-0.052466	0.0887029	0.030821	0.00794209	-0.112874	NTN4	AAA	23	48.2619	3327_27	0.47595	0.948887	1.00797	0.893263	deCODE
-0.00668357	0.798912	0.0262353	0.0447367	-0.0581038	ISG15	AAA	27	86.6559	14151_4	0.954233	0.993339	1.04575	0.943552	deCODE
-0.0096762	0.774903	0.0338367	0.0566425	-0.0759949	NPPB	AAA	22	78.8391	7655_11	0.947561	0.99037	1.05828	0.926821	deCODE
0.0497984	0.736179	0.147806	0.339492	-0.239896	ADK	AAA	2	30.0953	19207_119	0.938309	1.05106	1.40423	0.78671	deCODE
0.0528912	0.499184	0.0782677	0.206293	-0.100511	CPOX	AAA	9	71.7244	18241_18	0.838053	1.05431	1.22911	0.904376	deCODE
-0.0031907	0.91619	0.0303199	0.0562352	-0.0626166	PI3	AAA	22	75.4461	4982_54	0.990044	0.996814	1.05785	0.939304	deCODE
-0.00415363	0.962263	0.0877891	0.16791	-0.176217	PRKCSH	AAA	3	56.7525	5687_5	0.996353	0.995855	1.18283	0.838436	deCODE
-0.00189853	0.934317	0.0230362	0.0432516	-0.0470487	GPNMB	AAA	31	113.775	8606_39	0.992075	0.998103	1.0442	0.954041	deCODE
-0.00132743	0.851233	0.00707789	0.012545	-0.0151998	ERAP1	AAA	96	1261.95	4964_67	0.966264	0.998673	1.01262	0.984915	deCODE
0.0112409	0.800868	0.044567	0.0985905	-0.0761088	B3GAT3	AAA	23	52.5793	6897_38	0.954233	1.0113	1.10361	0.926715	deCODE
0.0667447	0.714824	0.18267	0.424771	-0.291281	FKBP2	AAA	1	36.7518	9339_204	0.9261	1.06902	1.52924	0.747305	deCODE
-0.064373	0.291788	0.0610629	0.0553081	-0.184054	EIF1AD	AAA	7	77.5348	13545_97	0.714419	0.937655	1.05687	0.831891	deCODE
-0.0480101	0.322464	0.0485241	0.0470954	-0.143116	MGP	AAA	21	52.1694	6520_87	0.739929	0.953124	1.04822	0.866654	deCODE
0.00562976	0.783711	0.0205102	0.0458289	-0.0345694	RNASE4	AAA	41	74.6761	5644_60	0.953347	1.00565	1.0469	0.966021	deCODE
-0.0337635	0.214391	0.027194	0.0195357	-0.0870628	RNASE1	AAA	26	86.5465	7211_2	0.646057	0.9668	1.01973	0.91662	deCODE
0.0949155	0.0981908	0.0573962	0.20741	-0.0175791	PNP	AAA	10	54.2348	15435_4	0.481135	1.09957	1.23049	0.982575	deCODE
0.0251831	0.831018	0.118011	0.25648	-0.206114	EPB41	AAA	2	51.3358	4706_17	0.963619	1.0255	1.29237	0.81374	deCODE
-0.0247527	0.809472	0.102662	0.176462	-0.225967	IFI16	AAA	3	39.8558	13940_19	0.955466	0.975551	1.19299	0.797744	deCODE
-0.0331632	0.0233361	0.0146229	-0.00450274	-0.0618236	CCL7	AAA	63	140.129	4886_3	0.252545	0.967381	0.995507	0.940049	deCODE
-0.00762585	0.574513	0.0135832	0.0189968	-0.0342485	CCL14	AAA	30	260.262	2900_53	0.866061	0.992403	1.01918	0.966331	deCODE
-0.0464711	0.108157	0.0289263	0.0102235	-0.103166	PLEKHA1	AAA	33	60.5463	12459_13	0.500758	0.954592	1.01028	0.901978	deCODE
0.00809602	0.941415	0.110162	0.22401	-0.207818	SRL	AAA	4	59.8601	10940_25	0.995827	1.00813	1.25108	0.812355	deCODE
-0.0307726	0.116043	0.0195804	0.00760426	-0.0691495	REG1B	AAA	45	79.8214	16770_3	0.515376	0.969696	1.00763	0.933187	deCODE
-0.0314421	0.120169	0.0202322	0.00821226	-0.0710965	REG1A	AAA	39	80.1544	13095_51	0.523279	0.969047	1.00825	0.931372	deCODE
-0.136894	0.0407957	0.066921	-0.00573091	-0.268056	ACADSB	AAA	6	46.9059	17403_14	0.334764	0.872063	0.994285	0.764865	deCODE
-0.180789	0.0924985	0.107462	0.0298314	-0.39141	POMC	AAA	2	49.2979	9204_33	0.47595	0.834611	1.03028	0.676103	deCODE
-0.0157051	0.911993	0.142095	0.262795	-0.294206	LDHB	AAA	4	41.8671	3890_8	0.988	0.984418	1.30056	0.745123	deCODE
0.00882973	0.880992	0.0589783	0.124425	-0.106766	AFM	AAA	4	140.366	4763_31	0.978769	1.00887	1.1325	0.898736	deCODE
0.600962	2.51462e-05	0.142628	0.880508	0.321415	MSMP	AAA	1	55.0787	8080_24	0.0029572	1.82387	2.41212	1.37908	deCODE
0.0437969	0.504487	0.0656186	0.172407	-0.0848132	TNFRSF19	AAA	7	40.2115	5131_15	0.840371	1.04477	1.18816	0.918684	deCODE
0.0703132	0.326074	0.0715982	0.210643	-0.0700166	DTD2	AAA	3	61.7589	18280_29	0.739929	1.07284	1.23447	0.932378	deCODE
-2.40166e-05	0.997709	0.00836537	0.0163718	-0.0164198	IL1RAP	AAA	101	356.003	14048_7	0.999704	0.999976	1.01651	0.983714	deCODE
-0.035145	0.537421	0.0569872	0.0765479	-0.146838	PCOLCE	AAA	12	41.5158	11237_49	0.850132	0.965465	1.07955	0.863434	deCODE
-0.0233409	0.345498	0.0247424	0.0251532	-0.071835	DEFB1	AAA	61	51.3203	6629_3	0.75078	0.976929	1.02547	0.930684	deCODE
-0.0077083	0.707825	0.0205676	0.0326035	-0.0480201	CNDP1	AAA	54	72.1445	5456_59	0.9261	0.992321	1.03314	0.953115	deCODE
0.00420996	0.629261	0.00872047	0.0213018	-0.0128818	HGFAC	AAA	116	335.106	3617_80	0.894151	1.00422	1.02153	0.987201	deCODE
0.200468	0.0141191	0.0816829	0.360563	0.0403721	ERBB3	AAA	2	83.1835	2617_56	0.202489	1.22197	1.43414	1.0412	deCODE
-0.035292	0.069746	0.0194601	0.0028491	-0.0734331	APOL1	AAA	27	147.234	11510_31	0.429016	0.965324	1.00285	0.929198	deCODE
-0.0625611	0.270497	0.0567747	0.0487152	-0.173837	DNAJC17	AAA	8	61.6506	14655_1	0.695939	0.939356	1.04992	0.840434	deCODE
0.00813557	0.741574	0.0246704	0.0564887	-0.0402176	F11	AAA	39	88.0183	2190_55	0.941293	1.00817	1.05811	0.96058	deCODE
0.136039	0.556755	0.23149	0.589751	-0.317672	DNAJB9	AAA	1	52.7197	11214_40	0.857019	1.14573	1.80354	0.727841	deCODE
-0.00528016	0.684704	0.0130037	0.0202065	-0.0307668	KLK10	AAA	103	131.099	6227_1	0.911122	0.994734	1.02041	0.969702	deCODE
-0.0274751	0.00254066	0.00910237	-0.00963479	-0.0453154	CTRB2	AAA	82	457.525	5648_28	0.070027	0.972899	0.990411	0.955696	deCODE
-0.0629781	0.00508282	0.0224782	-0.0189216	-0.107035	PPIC	AAA	53	118.349	18819_21	0.11827	0.938964	0.981256	0.898495	deCODE
-0.0481696	0.186491	0.0364636	0.0232977	-0.119637	ATP1B2	AAA	39	51.6683	7218_87	0.60961	0.952972	1.02357	0.887242	deCODE
-0.00512083	0.796012	0.0198089	0.0337039	-0.0439456	FAM177A1	AAA	39	154.247	8039_41	0.953347	0.994892	1.03428	0.957006	deCODE
0.00138122	0.993668	0.174033	0.34248	-0.339717	LDHC	AAA	1	32.8915	9828_86	0.998763	1.00138	1.40844	0.711971	deCODE
-0.0590112	0.753856	0.188198	0.30985	-0.427872	THYN1	AAA	1	41.6019	12424_107	0.946846	0.942696	1.36322	0.651895	deCODE
-0.0531398	0.153395	0.0372221	0.0198141	-0.126094	SFRP4	AAA	8	93.7615	17447_52	0.57231	0.948247	1.02001	0.881532	deCODE
-0.00430822	0.892283	0.0318148	0.0580476	-0.0666641	TEK	AAA	19	55.304	3773_15	0.981496	0.995701	1.05977	0.935509	deCODE
-0.0321789	0.762795	0.106619	0.17679	-0.241148	FKBP4	AAA	3	57.936	17722_5	0.947561	0.968333	1.19338	0.785726	deCODE
-0.283175	0.00236992	0.0931658	-0.100573	-0.465777	RAB21	AAA	1	107.611	17514_48	0.0663577	0.753388	0.904319	0.627647	deCODE
0.0757415	0.0398185	0.036846	0.147958	0.00352477	RSPO3	AAA	22	57.0644	8427_118	0.329765	1.07868	1.15946	1.00353	deCODE
-0.0228284	0.0476935	0.011529	-0.000232028	-0.0454249	MDGA2	AAA	73	155.808	19372_7	0.360206	0.97743	0.999768	0.955591	deCODE
0.0593719	0.494812	0.0869694	0.229829	-0.111085	NDRG3	AAA	5	47.2923	18312_68	0.837221	1.06117	1.25838	0.894863	deCODE
-0.00170881	0.964275	0.0381524	0.0730685	-0.0764862	SEPW1	AAA	13	77.5755	18310_26	0.996353	0.998293	1.0758	0.926366	deCODE
0.243122	0.0347628	0.115163	0.468838	0.0174066	TXNDC12	AAA	1	121.138	19334_62	0.308901	1.27522	1.59814	1.01756	deCODE
-0.00157587	0.971939	0.0447987	0.086228	-0.0893797	LRP8	AAA	12	56.0158	3323_37	0.996353	0.998425	1.09005	0.914498	deCODE
0.0413243	0.319001	0.041469	0.122602	-0.0399533	ACAA1	AAA	21	51.3584	17782_23	0.737508	1.04219	1.13043	0.960834	deCODE
0.069079	0.128727	0.0454724	0.158203	-0.0200452	CAPN2	AAA	10	72.322	14684_17	0.539368	1.07152	1.1714	0.980154	deCODE
-0.0304892	0.64319	0.0658169	0.0985095	-0.159488	GUK1	AAA	9	99.4766	17325_10	0.897027	0.969971	1.10352	0.85258	deCODE
-0.00701274	0.867054	0.0418916	0.0750933	-0.0891188	DCLK1	AAA	11	57.1621	17156_72	0.974814	0.993012	1.07798	0.914737	deCODE
0.262611	0.123772	0.170623	0.597026	-0.0718039	PARP1	AAA	1	37.0903	8893_29	0.529938	1.30032	1.81671	0.930713	deCODE
-0.0349436	0.602182	0.067036	0.0964446	-0.166332	TNFRSF17	AAA	4	75.7095	2665_26	0.879345	0.96566	1.10125	0.846765	deCODE
-0.0181094	0.582346	0.0329284	0.0464292	-0.0826479	CCL17	AAA	17	71.2711	3519_3	0.867617	0.982054	1.04752	0.920675	deCODE
-0.00178347	0.929444	0.0201421	0.0376943	-0.0412613	TMEM132C	AAA	44	75.936	7173_141	0.992075	0.998218	1.03841	0.959578	deCODE
0.0643315	0.350688	0.0689324	0.199437	-0.0707736	ASL	AAA	3	79.5383	11241_8	0.75078	1.06645	1.22071	0.931673	deCODE
-0.169961	0.241887	0.14523	0.114685	-0.454607	ADH1C	AAA	6	48.1432	15525_294	0.673859	0.843698	1.12152	0.634697	deCODE
0.000752331	0.919888	0.00748035	0.0154135	-0.0139089	GSTZ1	AAA	106	637.183	16872_248	0.990649	1.00075	1.01553	0.986187	deCODE
-0.24165	0.157423	0.170923	0.0933534	-0.576654	PEX14	AAA	1	40.5422	8300_82	0.580949	0.785331	1.09785	0.561775	deCODE
0.0638139	0.308302	0.0626368	0.18658	-0.0589521	GATM	AAA	14	33.9442	18188_12	0.724018	1.06589	1.20512	0.942752	deCODE
0.0134452	0.538604	0.0218649	0.0562996	-0.0294091	AKR7A3	AAA	48	54.7054	18173_11	0.850132	1.01354	1.05791	0.971019	deCODE
-0.0694333	0.522004	0.108446	0.143116	-0.281983	MFNG	AAA	4	94.4598	5605_77	0.841696	0.932922	1.15386	0.754287	deCODE
-0.0808164	0.54085	0.132155	0.178202	-0.339835	HMBS	AAA	2	33.618	11530_37	0.850132	0.922363	1.19507	0.711888	deCODE
-0.112632	0.412784	0.137523	0.156909	-0.382173	RFESD	AAA	1	57.012	13603_7	0.782321	0.893479	1.16989	0.682377	deCODE
-0.275382	0.0477035	0.139082	-0.00278665	-0.547978	IFNGR1	AAA	1	59.707	5825_49	0.360206	0.759282	0.997217	0.578117	deCODE
0.00120603	0.810771	0.00503705	0.0110785	-0.00866641	LILRA6	AAA	197	1053.34	7059_14	0.955466	1.00121	1.01114	0.991371	deCODE
0.00348432	0.985624	0.19338	0.382502	-0.375533	H1FX	AAA	1	33.6778	12709_63	0.996353	1.00349	1.46595	0.686923	deCODE
-0.00551635	0.93205	0.0646962	0.121286	-0.132319	GFRA1	AAA	6	96.7621	3314_74	0.992075	0.994499	1.12895	0.876062	deCODE
0.0105579	0.412284	0.0128773	0.035797	-0.0146812	SERPINA10	AAA	97	141.172	13119_26	0.782321	1.01061	1.03645	0.985426	deCODE
0.0389331	0.236898	0.0329167	0.103449	-0.0255825	ATXN3	AAA	35	61.2199	16825_20	0.669692	1.0397	1.10899	0.974742	deCODE
-0.0041122	0.922219	0.0421164	0.0784343	-0.0866587	CHGA	AAA	18	74.5273	8476_11	0.991304	0.995896	1.08159	0.91699	deCODE
0.0275133	0.662761	0.0630888	0.151165	-0.0961385	CNPY3	AAA	3	88.9809	17327_3	0.902637	1.0279	1.16319	0.908338	deCODE
-0.16361	0.00807189	0.0617617	-0.042559	-0.284661	MRVI1	AAA	5	65.1205	8255_34	0.150479	0.849073	0.958334	0.75227	deCODE
-0.134764	0.0133699	0.0544773	-0.0279903	-0.241537	TMEM2	AAA	6	68.705	8992_1	0.197048	0.873922	0.972398	0.785419	deCODE
-0.0302127	0.768331	0.102569	0.170819	-0.231244	EIF2B1	AAA	2	38.4168	10080_9	0.947561	0.970239	1.18628	0.793546	deCODE
-0.0180931	0.411206	0.0220171	0.0250596	-0.0612457	TIMP4	AAA	36	74.2448	6462_12	0.782321	0.98207	1.02538	0.940592	deCODE
0.0113232	0.591044	0.0210733	0.052626	-0.0299797	PEBP1	AAA	38	141.678	4276_10	0.87247	1.01139	1.05404	0.970465	deCODE
-0.0557901	0.619369	0.112311	0.164336	-0.275916	MCF2L	AAA	11	76.8263	13934_3	0.890438	0.945738	1.17861	0.758876	deCODE
-0.0688945	0.0659648	0.0374699	0.00454515	-0.142334	GAS6	AAA	25	53.4216	15391_114	0.421119	0.933425	1.00456	0.867331	deCODE
0.0218682	0.405902	0.0263116	0.0734379	-0.0297015	ADSSL1	AAA	21	84.5796	13998_26	0.781671	1.02211	1.0762	0.970735	deCODE
0.0151515	0.935128	0.186147	0.379993	-0.34969	SCIN	AAA	1	32.4921	12684_5	0.992075	1.01527	1.46227	0.704906	deCODE
-0.0713259	0.145078	0.0489493	0.0246129	-0.167265	SERPINB4	AAA	12	58.4449	15444_45	0.560766	0.931158	1.02492	0.845976	deCODE
0.0604805	0.571468	0.106877	0.269955	-0.148994	CDKN1B	AAA	1	81.9273	3719_2	0.866038	1.06235	1.30991	0.861575	deCODE
-0.226821	0.187736	0.172185	0.110656	-0.564298	PMM1	AAA	1	32.2248	17408_2	0.611006	0.797063	1.11701	0.568759	deCODE
0.275926	0.105326	0.17037	0.609846	-0.0579939	CINP	AAA	1	39.4084	19383_131	0.494585	1.31775	1.84015	0.943656	deCODE
-0.146953	0.177168	0.108892	0.0664719	-0.360377	MCEE	AAA	2	49.5769	9388_18	0.598746	0.863335	1.06873	0.697413	deCODE
0.0660454	0.435202	0.0846388	0.231934	-0.0998436	ADM2	AAA	5	45.4025	8100_15	0.795468	1.06828	1.26104	0.904979	deCODE
-0.0375084	0.632731	0.0784882	0.116326	-0.191342	DDOST	AAA	5	41.3914	17161_1	0.895059	0.963186	1.12336	0.82585	deCODE
0.013039	0.0651767	0.00707088	0.0268977	-0.000819654	VTN	AAA	65	1293.38	13125_45	0.421119	1.01312	1.02726	0.999181	deCODE
-0.0115091	0.588214	0.0212569	0.0301537	-0.0531718	VWA1	AAA	32	151.834	6385_63	0.872113	0.988557	1.03061	0.948217	deCODE
0.0369208	0.0950345	0.022116	0.0802673	-0.0064257	CLIC5	AAA	26	153.963	12475_48	0.47595	1.03761	1.08358	0.993595	deCODE
-0.213914	0.00390216	0.0741222	-0.0686373	-0.359191	CFL2	AAA	1	191.985	15339_32	0.0969494	0.807418	0.933665	0.698241	deCODE
-0.0545746	0.478738	0.0770465	0.0964338	-0.205583	PIP4K2A	AAA	1	195.692	12697_30	0.825742	0.946888	1.10124	0.814172	deCODE
0.0613141	0.114762	0.0388766	0.137511	-0.0148826	TIRAP	AAA	14	56.3808	9839_148	0.512505	1.06323	1.14741	0.985228	deCODE
0.00315739	0.846724	0.0163342	0.0351718	-0.028857	ACE	AAA	51	233.603	10714_7	0.966264	1.00316	1.0358	0.971555	deCODE
0.0424841	0.299474	0.0409461	0.122737	-0.0377688	ENG	AAA	17	64.5546	4908_6	0.718738	1.0434	1.13059	0.962936	deCODE
-0.274172	0.0293356	0.125828	-0.0275542	-0.52079	MDH1	AAA	1	77.3056	3853_56	0.284329	0.760201	0.972822	0.594051	deCODE
0.0635031	0.667548	0.147848	0.35328	-0.226273	PTEN	AAA	2	31.343	3831_21	0.905822	1.06556	1.42373	0.7975	deCODE
0.257743	0.0198062	0.110619	0.474554	0.0409332	IFIT3	AAA	1	101.409	13642_90	0.231316	1.29401	1.6073	1.04178	deCODE
-0.000227078	0.991425	0.0211296	0.0411861	-0.0416403	ITIH1	AAA	32	164.473	7955_195	0.997647	0.999773	1.04205	0.959215	deCODE
0.00916457	0.186156	0.00693217	0.0227514	-0.00442223	HRG	AAA	120	290.947	4996_66	0.60961	1.00921	1.02301	0.995588	deCODE
0.00993789	0.92917	0.111801	0.229064	-0.209189	ARRB1	AAA	1	82.6446	12643_4	0.992075	1.00999	1.25742	0.811242	deCODE
0.0557784	0.448741	0.0736335	0.200097	-0.0885405	SERPINH1	AAA	7	58.1773	10800_15	0.806911	1.05736	1.22152	0.915266	deCODE
-0.0316482	0.746118	0.0977515	0.159941	-0.223238	UXS1	AAA	3	40.3964	8258_22	0.945014	0.968847	1.17344	0.799925	deCODE
0.0385936	0.510256	0.0586138	0.153475	-0.0762873	PFKM	AAA	15	37.9437	17384_110	0.840846	1.03935	1.16588	0.92655	deCODE
-0.126984	0.230139	0.10582	0.0804195	-0.334388	INHBA	AAA	1	104.101	13738_8	0.662261	0.880748	1.08374	0.715776	deCODE
0.0594111	0.817616	0.257624	0.564344	-0.445522	GPD1	AAA	1	30.0426	13697_51	0.960876	1.06121	1.75829	0.64049	deCODE
-0.0109802	0.0877557	0.00643113	0.00162455	-0.023585	TMEM190	AAA	160	288.256	10442_1	0.47595	0.98908	1.00163	0.976691	deCODE
0.202465	0.0793288	0.115391	0.428627	-0.0236979	GNPNAT1	AAA	2	44.925	13954_9	0.457887	1.22442	1.53515	0.976581	deCODE
0.00667246	0.638296	0.0141942	0.0344926	-0.0211477	IL16	AAA	40	222.79	2774_10	0.897027	1.00669	1.03509	0.979074	deCODE
0.0267127	0.117827	0.0170802	0.0601893	-0.00676385	FAH	AAA	36	187.17	11424_4	0.516512	1.02707	1.06204	0.993259	deCODE
0.0424143	0.00703495	0.0157371	0.0732584	0.0115702	MTHFS	AAA	64	83.9991	14107_1	0.14337	1.04333	1.07601	1.01164	deCODE
-0.0066055	0.677615	0.0158893	0.0245369	-0.0377479	H6PD	AAA	88	177.382	7161_25	0.908191	0.993416	1.02484	0.962956	deCODE
0.116514	0.16807	0.0845269	0.282184	-0.0491552	LAP3	AAA	5	42.5908	15610_72	0.59	1.12357	1.32602	0.952033	deCODE
0.099229	0.23867	0.0842124	0.264282	-0.0658242	LAP3	AAA	4	49.6773	13959_7	0.673621	1.10432	1.3025	0.936295	deCODE
-0.042554	0.754238	0.135931	0.223866	-0.308974	PPP2R5A	AAA	2	37.4421	13622_16	0.946846	0.958339	1.2509	0.7342	deCODE
-0.0165317	0.776278	0.0581747	0.0974886	-0.130552	SCUBE1	AAA	17	41.1271	8989_40	0.947561	0.983604	1.1024	0.877611	deCODE
0.0975677	0.363365	0.107339	0.307948	-0.112812	RBP4	AAA	2	57.124	15633_6	0.76216	1.10249	1.36063	0.893319	deCODE
-0.198786	0.11668	0.126707	0.0495554	-0.447127	PDLIM1	AAA	1	57.061	11428_31	0.515376	0.819725	1.0508	0.639462	deCODE
0.261219	0.0281808	0.119019	0.494492	0.0279453	INHBC	AAA	8	32.1615	6408_2	0.282354	1.29851	1.63966	1.02834	deCODE
-0.0503789	0.0283825	0.0229835	-0.00533204	-0.0954257	INHBB	AAA	23	124.807	13676_46	0.282354	0.950869	0.994682	0.908986	deCODE
0.0094584	0.672798	0.0223968	0.0533553	-0.0344385	CNRIP1	AAA	45	105.331	18218_48	0.907294	1.0095	1.0548	0.966148	deCODE
-0.0379168	0.509222	0.0574454	0.0746741	-0.150508	ARHGAP25	AAA	8	57.8285	11333_82	0.840846	0.962793	1.07753	0.860271	deCODE
-0.0237107	0.746261	0.0732779	0.119911	-0.167333	PLEK	AAA	11	42.9634	7875_86	0.945014	0.976568	1.1274	0.845918	deCODE
0.0139501	0.218652	0.0113405	0.036177	-0.00827677	FUT8	AAA	76	291.451	8244_16	0.649735	1.01405	1.03684	0.991757	deCODE
-0.101845	0.263897	0.0911584	0.0768225	-0.280512	IL2RA	AAA	2	62.6219	3151_6	0.688103	0.90317	1.07985	0.755397	deCODE
0.00160532	0.925686	0.0172107	0.0353378	-0.0321271	TNFAIP6	AAA	58	182.979	5036_50	0.991304	1.00161	1.03597	0.968383	deCODE
0.123406	0.391797	0.144105	0.405846	-0.159034	CRADD	AAA	2	36.6944	15322_35	0.778298	1.13134	1.50057	0.852968	deCODE
0.0143483	0.38947	0.0166729	0.0470266	-0.0183299	TESC	AAA	63	115.061	12831_21	0.776316	1.01445	1.04815	0.981837	deCODE
-0.0102425	0.624542	0.0209277	0.030775	-0.05126	ELANE	AAA	63	79.8341	13671_40	0.892781	0.98981	1.03125	0.950032	deCODE
-0.0392491	0.834377	0.187713	0.328662	-0.40716	ECHS1	AAA	1	42.0016	17787_1	0.963619	0.961511	1.38911	0.665537	deCODE
-0.160854	0.35235	0.172954	0.178129	-0.499837	MPG	AAA	1	94.9538	12438_127	0.750833	0.851416	1.19498	0.606629	deCODE
0.00520558	0.792397	0.0197781	0.0439699	-0.0335588	KIRREL2	AAA	40	140.51	16609_106	0.953347	1.00522	1.04495	0.966998	deCODE
-0.0416583	0.503014	0.0621993	0.0802501	-0.163567	NME4	AAA	14	36.2134	16809_1	0.840046	0.959198	1.08356	0.84911	deCODE
0.0991523	0.0210622	0.0429814	0.183394	0.0149104	PGP	AAA	14	74.3744	18235_16	0.237993	1.10423	1.20129	1.01502	deCODE
-0.0632697	0.148077	0.0437441	0.0224672	-0.149007	IGFALS	AAA	12	84.9826	6605_17	0.565059	0.93869	1.02272	0.861563	deCODE
0.0530037	0.451552	0.0704059	0.190997	-0.0849893	FAHD1	AAA	10	55.8116	17819_30	0.809512	1.05443	1.21046	0.918522	deCODE
0.263525	0.028839	0.120569	0.499836	0.0272143	SUMO3	AAA	2	38.5823	14623_26	0.284201	1.30151	1.64845	1.02759	deCODE
-0.0853906	0.184597	0.0643615	0.0407557	-0.211537	PARK7	AAA	5	58.9936	19523_215	0.608652	0.918154	1.0416	0.809339	deCODE
0.0196319	0.0190622	0.00837428	0.0360452	0.00321864	CPA4	AAA	85	825.026	9267_2	0.229353	1.01983	1.0367	1.00322	deCODE
0.0333093	0.517315	0.0514438	0.134137	-0.0675187	SPINK5	AAA	7	55.7618	8028_22	0.840863	1.03387	1.14355	0.93471	deCODE
0.0123032	0.603568	0.0236929	0.0587405	-0.0341341	CLSTN1	AAA	17	126.972	15521_4	0.88064	1.01238	1.0605	0.966442	deCODE
0.0914884	0.456549	0.122879	0.332327	-0.14935	ADAMTSL2	AAA	10	54.119	6379_62	0.814592	1.0958	1.39421	0.861268	deCODE
0.0121623	0.329917	0.0124833	0.0366292	-0.0123046	KLB	AAA	68	163.005	19557_3	0.739929	1.01224	1.03731	0.987771	deCODE
0.000460284	0.98513	0.024697	0.0488655	-0.0479449	RMDN1	AAA	34	60.8457	7096_30	0.996353	1.00046	1.05008	0.953186	deCODE
0.0397529	0.377615	0.0450561	0.128061	-0.0485554	FKBP1B	AAA	18	56.878	11568_2	0.772753	1.04055	1.13662	0.952605	deCODE
0.0201285	0.514476	0.0308774	0.0806472	-0.0403902	SH3BP2	AAA	28	43.7678	7769_29	0.840846	1.02033	1.08399	0.960415	deCODE
0.0284164	0.315998	0.0283395	0.0839608	-0.027128	RTP4	AAA	37	70.2086	18315_38	0.732485	1.02882	1.08759	0.973237	deCODE
0.0550423	0.573202	0.0977068	0.246544	-0.136459	HEXIM1	AAA	2	62.2293	15596_7	0.866061	1.05659	1.2796	0.872442	deCODE
0.00888884	0.888375	0.0633288	0.133011	-0.115233	HMHA1	AAA	3	83.9955	13544_9	0.98066	1.00893	1.14226	0.891158	deCODE
-0.364522	0.0721648	0.202729	0.0328192	-0.761864	CCT5	AAA	1	45.9648	12569_25	0.434651	0.694528	1.03336	0.466795	deCODE
-0.0033078	0.86197	0.0190248	0.0339802	-0.0405958	HSPB1	AAA	36	115.388	11103_24	0.97307	0.996698	1.03456	0.960217	deCODE
-0.128315	0.163785	0.0921502	0.052296	-0.308926	GPCPD1	AAA	2	69.1072	12786_61	0.59	0.879576	1.05369	0.734235	deCODE
0.18128	0.264085	0.162322	0.499425	-0.136866	RIPK2	AAA	1	51.0636	8970_9	0.688103	1.19875	1.64777	0.872087	deCODE
-0.0628685	0.465727	0.0861862	0.106053	-0.23179	RRM2B	AAA	6	70.6367	8925_25	0.818761	0.939067	1.11188	0.793112	deCODE
0.0134125	0.941773	0.183629	0.373319	-0.346494	STAMBP	AAA	2	27.14	19187_21	0.995827	1.0135	1.45255	0.707163	deCODE
-0.148607	0.179466	0.110702	0.0683656	-0.36558	CNP	AAA	2	52.0165	6609_22	0.601858	0.861908	1.07076	0.693794	deCODE
0.168498	0.142081	0.114774	0.393451	-0.056455	PRKCB	AAA	1	72.4799	5475_10	0.560696	1.18353	1.48209	0.945109	deCODE
0.252004	0.0882281	0.147818	0.541722	-0.0377151	VAV1	AAA	1	68.2943	5275_28	0.47595	1.2866	1.71896	0.962987	deCODE
0.392853	0.000153983	0.103804	0.596306	0.1894	FER	AAA	2	53.456	4220_39	0.00905422	1.4812	1.8154	1.20852	deCODE
0.0601866	0.384887	0.0692654	0.195944	-0.0755711	SBDS	AAA	4	55.5339	3866_7	0.773013	1.06203	1.21646	0.927214	deCODE
0.0334799	0.71117	0.0904167	0.210693	-0.143733	MAP2K1	AAA	3	38.3693	2864_2	0.9261	1.03405	1.23453	0.866119	deCODE
-0.0423134	0.35764	0.0459993	0.0478435	-0.13247	GMPR2	AAA	18	63.6539	19446_1	0.755542	0.958569	1.04901	0.875929	deCODE
-0.129734	0.621777	0.262973	0.385685	-0.645152	DOK2	AAA	1	32.2229	19578_19	0.891721	0.878329	1.47062	0.524583	deCODE
0.187817	0.0968629	0.113125	0.409539	-0.0339046	IRAK4	AAA	1	51.2804	18162_167	0.47595	1.20661	1.50612	0.966664	deCODE
0.0406538	0.48992	0.0588813	0.156059	-0.0747515	TEC	AAA	10	33.748	16079_2	0.833124	1.04149	1.1689	0.927974	deCODE
0.21374	0.0832809	0.12341	0.455619	-0.028138	GPN1	AAA	1	66.0408	16599_38	0.464733	1.2383	1.57715	0.972254	deCODE
-0.0922654	0.308592	0.0906179	0.0853423	-0.269873	GLRX3	AAA	3	48.8151	16596_25	0.724018	0.911863	1.08909	0.763476	deCODE
-0.12037	0.51146	0.183333	0.238956	-0.479697	RAP1GDS1	AAA	1	32.6946	14106_46	0.840846	0.886592	1.26992	0.618971	deCODE
0.0431504	0.564665	0.0749236	0.189998	-0.103697	LANCL1	AAA	5	53.7263	13986_6	0.858681	1.04409	1.20925	0.901498	deCODE
-0.179387	0.239922	0.152646	0.119794	-0.478568	KPNA6	AAA	1	55.6269	13969_24	0.673859	0.835782	1.12726	0.61967	deCODE
0.0164636	0.821377	0.0729206	0.159385	-0.126458	SULT1A3	AAA	13	45.858	13944_3	0.963361	1.0166	1.17279	0.881211	deCODE
-0.000153748	0.990787	0.0133148	0.0259427	-0.0262502	SHMT1	AAA	50	335.096	12334_25	0.997647	0.999846	1.02628	0.974091	deCODE
0.0850958	0.385167	0.0979897	0.277152	-0.10696	AGFG1	AAA	3	47.704	11681_8	0.773013	1.08882	1.31937	0.898561	deCODE
-0.0500411	0.252039	0.0436884	0.0355865	-0.135669	AP1G2	AAA	6	114.859	12714_38	0.680919	0.95119	1.03623	0.873132	deCODE
-0.0749097	0.50669	0.112816	0.146205	-0.296025	DARS	AAA	1	56.8204	12675_14	0.840515	0.927827	1.15743	0.743769	deCODE
0.376328	8.88845e-05	0.0960245	0.564533	0.188124	KLC1	AAA	3	41.1507	12656_1	0.00603047	1.45693	1.75863	1.20698	deCODE
0.113069	0.4413	0.146843	0.400876	-0.174738	STX8	AAA	1	49.2079	10903_50	0.800445	1.11971	1.49313	0.839677	deCODE
0.013796	0.0541094	0.00716317	0.0278355	-0.000243578	BST1	AAA	106	879.195	4535_50	0.384597	1.01389	1.02823	0.999756	deCODE
0.00986893	0.651615	0.0218572	0.0527082	-0.0329703	FCN1	AAA	62	61.3426	15582_25	0.897027	1.00992	1.05412	0.967567	deCODE
-0.00514746	0.782557	0.018651	0.0314078	-0.0417027	LGALS3	AAA	20	165.912	3066_12	0.953336	0.994866	1.03191	0.959155	deCODE
0.00322115	0.912388	0.029276	0.060601	-0.0541587	SCARA5	AAA	33	60.266	10419_1	0.988	1.00323	1.06247	0.947282	deCODE
-0.00779953	0.76736	0.0263649	0.0438747	-0.0594737	CHL1	AAA	42	55.3311	8958_51	0.947561	0.992231	1.04485	0.94226	deCODE
0.00326646	0.914193	0.0303147	0.0626822	-0.0561493	GPNMB	AAA	18	66.524	8289_8	0.988943	1.00327	1.06469	0.945398	deCODE
0.0396967	0.14473	0.0272193	0.0930456	-0.0136522	CBLN4	AAA	32	50.7046	5688_65	0.560766	1.0405	1.09751	0.986441	deCODE
0.00346242	0.599486	0.00659332	0.0163851	-0.00946025	IL17RA	AAA	145	392.95	2992_59	0.878945	1.00347	1.01652	0.990584	deCODE
-0.0191182	0.188219	0.014529	0.00935809	-0.0475945	OLFM2	AAA	67	178.19	19377_14	0.611452	0.981063	1.0094	0.95352	deCODE
-0.00345157	0.639994	0.00737976	0.0110125	-0.0179156	MDGA1	AAA	103	460.985	16900_29	0.897027	0.996554	1.01107	0.982244	deCODE
0.114125	0.000879185	0.034307	0.181366	0.0468845	PLTP	AAA	56	116.083	15475_4	0.0323101	1.12089	1.19885	1.048	deCODE
-0.0233911	0.0715598	0.0129813	0.00205177	-0.048834	ICAM5	AAA	71	227.738	8245_27	0.434651	0.97688	1.00205	0.952339	deCODE
-0.0224037	0.0685345	0.0122998	0.00170337	-0.0465109	ICAM5	AAA	72	235.028	5124_69	0.429016	0.977845	1.0017	0.954554	deCODE
-0.0265469	0.577025	0.0475976	0.0667427	-0.119836	ALCAM	AAA	13	46.5304	5451_1	0.867035	0.973802	1.06902	0.887065	deCODE
-0.0487635	0.0011907	0.0150454	-0.0192751	-0.0782519	DPEP1	AAA	65	131.659	8794_13	0.0403961	0.952406	0.980909	0.924731	deCODE
-0.0765108	0.242574	0.0654734	0.0518148	-0.204836	ANGPT2	AAA	8	37.799	2602_2	0.673859	0.926343	1.05318	0.814781	deCODE
-0.0349015	0.661618	0.079742	0.12139	-0.191193	GP5	AAA	4	51.7368	7185_29	0.902637	0.965701	1.12907	0.825973	deCODE
-0.0172134	0.227614	0.0142669	0.0107492	-0.045176	SPOCK3	AAA	53	148.587	9906_21	0.659303	0.982934	1.01081	0.955829	deCODE
0.0725161	0.210605	0.0579246	0.186046	-0.0410141	PSME2	AAA	6	63.8645	17694_32	0.642423	1.07521	1.20448	0.959816	deCODE
0.0587112	0.33333	0.0606879	0.177657	-0.060235	NADK	AAA	9	46.1903	13624_17	0.742417	1.06047	1.19442	0.941543	deCODE
-0.0185996	0.36798	0.0206602	0.0218937	-0.0590929	RETN	AAA	41	81.9883	3046_31	0.762965	0.981572	1.02214	0.942619	deCODE
-0.0490954	0.247417	0.0424464	0.034098	-0.132289	SERPINF2	AAA	13	52.1927	3024_18	0.679554	0.95209	1.03469	0.876088	deCODE
0.0128243	0.827245	0.0587634	0.127998	-0.10235	ENPP2	AAA	19	41.7952	16892_23	0.963619	1.01291	1.13655	0.902714	deCODE
-0.154935	0.0902564	0.0914584	0.0243204	-0.33419	PSMD9	AAA	5	53.2358	13931_22	0.47595	0.856471	1.02462	0.715918	deCODE
-0.0275241	0.554305	0.0465468	0.0637059	-0.118754	LRPAP1	AAA	12	63.1912	3640_14	0.855463	0.972851	1.06578	0.888026	deCODE
0.194257	0.226077	0.160473	0.508778	-0.120264	PSME1	AAA	1	41.1823	5918_5	0.657413	1.21441	1.66326	0.886686	deCODE
0.0258895	0.735084	0.0765122	0.175851	-0.124072	GNPDA1	AAA	5	47.3076	8909_77	0.937591	1.02623	1.19226	0.883317	deCODE
0.00902222	0.776174	0.0317339	0.0712195	-0.0531751	TXNDC15	AAA	19	147.781	6366_38	0.947561	1.00906	1.07382	0.948214	deCODE
0.0133188	0.385607	0.0153512	0.0434066	-0.0167689	IL5RA	AAA	84	115.368	13686_2	0.773013	1.01341	1.04436	0.983371	deCODE
-0.0518073	0.335089	0.0537468	0.0535346	-0.157149	FGR	AAA	8	68.1189	3810_50	0.744165	0.949512	1.05499	0.854577	deCODE
-0.00538133	0.728543	0.0155053	0.0250084	-0.0357711	ST3GAL6	AAA	46	440.358	6947_4	0.93522	0.994633	1.02532	0.964861	deCODE
0.0793852	0.0434045	0.0393036	0.156419	0.00235164	TXNDC5	AAA	18	55.8325	11212_7	0.346934	1.08262	1.16932	1.00235	deCODE
-0.0419277	0.719025	0.116543	0.186492	-0.270348	FLII	AAA	2	57.4283	12677_164	0.928521	0.958939	1.20502	0.763114	deCODE
-0.246575	0.149867	0.171233	0.0890349	-0.582186	ACAP2	AAA	1	39.096	12343_14	0.567309	0.781472	1.09312	0.558676	deCODE
0.120095	0.353282	0.129379	0.373673	-0.133483	CLINT1	AAA	2	34.0479	11659_31	0.750833	1.1276	1.45306	0.875042	deCODE
0.120318	0.259994	0.106816	0.329672	-0.0890369	ABLIM3	AAA	5	46.0878	13578_98	0.68452	1.12786	1.39051	0.914812	deCODE
0.228801	0.0311888	0.106189	0.436929	0.0206741	ERLEC1	AAA	2	47.3852	8957_72	0.291735	1.25709	1.54795	1.02089	deCODE
-0.275626	0.164285	0.198178	0.112795	-0.664048	CAMK2D	AAA	1	30.3398	3419_49	0.59	0.759096	1.1194	0.514764	deCODE
-0.00285416	0.948025	0.0437841	0.0829612	-0.0886695	RAB6B	AAA	11	61.0556	14271_23	0.995827	0.99715	1.0865	0.915148	deCODE
-0.00234077	0.980409	0.0953248	0.184492	-0.189174	HEXIM2	AAA	2	64.3597	14205_6	0.996353	0.997662	1.20261	0.827643	deCODE
-0.158816	0.397621	0.187752	0.209172	-0.526803	DTX3L	AAA	1	29.9636	11643_73	0.780308	0.853154	1.23266	0.590489	deCODE
0.00933383	0.89831	0.0730366	0.152483	-0.133815	GSTP1	AAA	11	45.4114	4911_49	0.982067	1.00938	1.16472	0.874752	deCODE
-0.00390028	0.871705	0.0241514	0.0434357	-0.0512363	COL11A2	AAA	30	59.4013	11278_4	0.977615	0.996107	1.04439	0.950054	deCODE
0.375909	0.000421582	0.106605	0.58485	0.166967	WFDC2	AAA	2	46.9586	11388_75	0.0195703	1.45631	1.79472	1.18172	deCODE
-0.0461208	0.485412	0.0661112	0.0834548	-0.175696	CCL11	AAA	5	57.1601	5301_7	0.831327	0.954927	1.08704	0.838873	deCODE
0.0284448	0.342149	0.0299442	0.0871343	-0.0302447	STARD5	AAA	19	74.2355	17383_4	0.75078	1.02885	1.09104	0.970208	deCODE
-0.0448782	0.45285	0.059784	0.0722964	-0.162053	FN1	AAA	9	50.0903	3434_34	0.81017	0.956114	1.07497	0.850396	deCODE
0.0453564	0.811388	0.190065	0.417877	-0.327164	MESDC2	AAA	1	31.5112	15299_102	0.955466	1.0464	1.51873	0.720966	deCODE
-0.0331633	0.850559	0.17602	0.31183	-0.378157	SERPIND1	AAA	1	43.5805	3316_58	0.966264	0.967381	1.36592	0.685123	deCODE
-0.048289	0.001526	0.0152346	-0.0184297	-0.0781482	NQO1	AAA	47	317.733	9837_60	0.0500367	0.952858	0.981739	0.924827	deCODE
-0.0118006	0.30607	0.0115297	0.0107971	-0.0343984	SIGLEC6	AAA	107	149.049	2741_22	0.724018	0.988269	1.01086	0.966187	deCODE
0.101513	0.0957052	0.0609304	0.220934	-0.0179088	FSTL1	AAA	9	53.1656	13112_179	0.47595	1.10684	1.24724	0.982251	deCODE
-0.0551012	0.698132	0.142071	0.223352	-0.333555	RAB1A	AAA	2	36.6098	19223_6	0.920223	0.946389	1.25026	0.716373	deCODE
0.010129	0.55977	0.0173685	0.0441706	-0.0239126	DPP7	AAA	61	96.5924	8346_9	0.857435	1.01018	1.04516	0.976371	deCODE
-0.0280183	0.349835	0.029969	0.0307199	-0.0867565	SERPINA3	AAA	41	49.8999	4153_11	0.75078	0.972371	1.0312	0.9169	deCODE
0.0227764	0.470389	0.0315529	0.084619	-0.0390662	SERPINA5	AAA	21	70.4652	3389_7	0.818761	1.02304	1.0883	0.961687	deCODE
-0.0204675	0.628467	0.0422983	0.0624356	-0.103371	SERPINA3	AAA	23	50.8399	2879_9	0.894151	0.97974	1.06443	0.901793	deCODE
0.0749539	0.298875	0.0721509	0.216367	-0.0664593	RAB31	AAA	6	58.8365	13597_20	0.718278	1.07783	1.24156	0.935701	deCODE
-0.0552821	0.12262	0.0358075	0.0148994	-0.125464	PMM2	AAA	17	65.5963	17794_6	0.528538	0.946218	1.01501	0.882088	deCODE
-0.0281258	0.21538	0.0227021	0.0163695	-0.0726212	NTN1	AAA	39	119	6649_51	0.646057	0.972266	1.0165	0.929953	deCODE
0.0643866	0.621778	0.130514	0.320189	-0.191416	SIGLEC1	AAA	3	29.1104	4464_10	0.891721	1.0665	1.37739	0.825789	deCODE
-0.0515782	0.689622	0.12915	0.201551	-0.304707	TWSG1	AAA	7	41.9944	9234_8	0.91397	0.949729	1.2233	0.737339	deCODE
-0.0142977	0.329156	0.014652	0.0144198	-0.0430151	IFNAR1	AAA	60	155.656	9183_7	0.739929	0.985804	1.01452	0.957897	deCODE
0.00647658	0.759095	0.0211191	0.0478693	-0.0349162	EMILIN3	AAA	27	98.7108	8773_172	0.947561	1.0065	1.04903	0.965686	deCODE
-0.0121948	0.243985	0.0104669	0.00831994	-0.0327096	ENPP5	AAA	85	390.614	6556_5	0.676714	0.987879	1.00835	0.96782	deCODE
0.00399685	0.612923	0.00790037	0.0194813	-0.0114876	ICAM1	AAA	102	623.685	4342_10	0.88541	1.004	1.01967	0.988578	deCODE
-0.0408254	0.196626	0.0316176	0.021144	-0.102795	THBS4	AAA	22	50.7132	3340_53	0.630633	0.959997	1.02137	0.902312	deCODE
-0.288388	0.000719182	0.0852674	-0.121267	-0.455509	CCDC80	AAA	5	44.4961	3234_23	0.0288327	0.749471	0.885797	0.634125	deCODE
0.0136893	0.0749148	0.00768637	0.0287543	-0.00137569	SIGLEC9	AAA	142	222.269	3007_7	0.44132	1.01378	1.02917	0.998625	deCODE
0.0405553	0.379598	0.0461571	0.131022	-0.0499109	SEZ6L	AAA	14	42.1725	19563_3	0.773013	1.04139	1.13999	0.951314	deCODE
0.0561531	0.168237	0.0407529	0.136027	-0.0237212	ANTXR2	AAA	17	65.2722	15559_5	0.59	1.05776	1.14571	0.976558	deCODE
-0.0589201	0.308417	0.0578471	0.0544581	-0.172298	PXDN	AAA	12	51.6231	13463_1	0.724018	0.942782	1.05597	0.841728	deCODE
0.0170397	0.000692674	0.00502283	0.0268843	0.00719519	LILRA3	AAA	151	1044.04	6391_52	0.0288327	1.01719	1.02725	1.00722	deCODE
-0.0456432	0.793395	0.174274	0.295927	-0.387214	ACADVL	AAA	1	37.0377	19262_219	0.953347	0.955383	1.34437	0.678946	deCODE
0.0973582	0.0180313	0.0411667	0.178043	0.016673	RSPO3	AAA	17	60.4	13094_75	0.226336	1.10226	1.19488	1.01681	deCODE
0.0614934	0.249659	0.0534178	0.16619	-0.0432035	GSN	AAA	15	72.7036	4775_34	0.680919	1.06342	1.1808	0.957716	deCODE
0.00438981	0.77663	0.0154727	0.0347157	-0.0259361	TCN2	AAA	70	166.834	5584_21	0.947561	1.0044	1.03533	0.974397	deCODE
-0.0502982	0.182164	0.0377014	0.0235952	-0.124192	DSC2	AAA	14	65.9995	13126_52	0.604019	0.950946	1.02388	0.883211	deCODE
-0.00228079	0.924997	0.0242273	0.0452039	-0.0497655	GM2A	AAA	28	63.7561	15441_6	0.991304	0.997722	1.04624	0.951453	deCODE
0.0346651	0.385175	0.0399184	0.112904	-0.0435735	COL15A1	AAA	20	50.875	8974_172	0.773013	1.03527	1.11952	0.957362	deCODE
-0.0040855	0.87545	0.0260655	0.0470019	-0.0551728	CYTL1	AAA	34	115.078	8402_22	0.977615	0.995923	1.04812	0.946322	deCODE
0.0129791	0.340196	0.0136081	0.0396505	-0.0136923	MIA	AAA	71	230.742	2687_2	0.750132	1.01306	1.04045	0.986401	deCODE
0.0384005	0.432514	0.0489242	0.13429	-0.0574892	CST3	AAA	21	45.943	2609_59	0.795468	1.03915	1.14372	0.944132	deCODE
-0.0227191	0.89649	0.174632	0.319552	-0.364991	CPLX2	AAA	2	29.7036	15321_8	0.982067	0.977537	1.37651	0.694203	deCODE
-0.0372549	0.218428	0.0302709	0.0220749	-0.0965848	MXRA7	AAA	25	62.3385	8005_1	0.649735	0.96343	1.02232	0.907933	deCODE
0.0135735	0.295022	0.0129621	0.0389789	-0.0118318	KLK11	AAA	62	288.807	2831_29	0.714419	1.01367	1.03975	0.988238	deCODE
-0.0245787	0.507827	0.0371153	0.048166	-0.0973234	COL18A1	AAA	21	53.2487	2201_17	0.840846	0.975721	1.04934	0.907263	deCODE
-0.0338356	7.22868e-05	0.00852577	-0.0171254	-0.0505458	CCL16	AAA	50	638.676	4913_78	0.00554408	0.96673	0.98302	0.95071	deCODE
-0.017565	0.386003	0.0202621	0.022148	-0.0572779	CCL3	AAA	12	211.263	3040_59	0.773013	0.982588	1.0224	0.944332	deCODE
-0.0500354	0.20477	0.0394577	0.0273002	-0.127371	PLAT	AAA	11	91.5439	2212_69	0.634066	0.951196	1.02768	0.880407	deCODE
0.0628853	0.68086	0.152898	0.362559	-0.236789	DUT	AAA	1	50.6273	9995_6	0.9085	1.0649	1.437	0.789158	deCODE
0.264593	0.0610815	0.141274	0.541486	-0.0122992	NSF	AAA	3	50.7025	13992_12	0.40537	1.3029	1.71856	0.987776	deCODE
-0.26177	0.000823756	0.0782644	-0.108374	-0.415165	PRDX6	AAA	3	51.865	5018_68	0.0315893	0.769688	0.897292	0.660231	deCODE
0.215117	0.00738697	0.0803011	0.372504	0.0577294	DARS2	AAA	3	55.719	12395_86	0.148075	1.24001	1.45136	1.05943	deCODE
-0.155382	0.414792	0.190538	0.218066	-0.52883	SERPINC1	AAA	1	48.8938	3344_60	0.783397	0.856088	1.24367	0.589294	deCODE
-0.212885	0.0806154	0.121849	0.025934	-0.451704	NUDT5	AAA	1	78.7279	17761_2	0.461706	0.808249	1.02627	0.636542	deCODE
0.162221	0.0954483	0.0972938	0.352914	-0.0284712	SORCS1	AAA	3	39.666	15636_49	0.47595	1.17612	1.42321	0.97193	deCODE
-0.0168289	0.477907	0.0237136	0.0296489	-0.0633067	IGDCC4	AAA	20	143.412	9793_145	0.825742	0.983312	1.03009	0.938656	deCODE
0.0453428	0.00414507	0.0158159	0.0763415	0.0143441	ANXA2	AAA	77	136.441	13700_10	0.101554	1.04639	1.07933	1.01445	deCODE
0.143363	0.442622	0.186726	0.509338	-0.222613	FTL	AAA	1	34.195	15324_58	0.801628	1.15415	1.66419	0.800425	deCODE
-0.0559479	0.36009	0.0611323	0.0638691	-0.175765	TGM2	AAA	5	55.5991	18934_50	0.758797	0.945588	1.06595	0.838815	deCODE
0.121	0.136782	0.0813238	0.280392	-0.0383916	ALDOC	AAA	3	92.1318	9876_20	0.548373	1.12863	1.32365	0.962336	deCODE
-0.00702878	0.834192	0.0335777	0.0587824	-0.0728399	CD274	AAA	24	43.2313	5060_62	0.963619	0.992996	1.06054	0.92975	deCODE
-0.0166969	0.486426	0.0239896	0.0303219	-0.0637156	SPINK2	AAA	42	84.2723	13405_61	0.832256	0.983442	1.03079	0.938272	deCODE
0.0333654	0.612891	0.0659458	0.162617	-0.0958861	OLFM1	AAA	11	48.112	5703_26	0.88541	1.03393	1.17659	0.908568	deCODE
-0.0117788	0.0332452	0.00553228	-0.000935758	-0.0226219	LILRB3	AAA	189	771.964	15615_8	0.300437	0.98829	0.999065	0.977632	deCODE
0.032105	0.105724	0.0198459	0.0710022	-0.0067922	CPXM1	AAA	60	82.5271	6255_74	0.494585	1.03263	1.07358	0.993231	deCODE
0.000766324	0.961821	0.0160087	0.0321428	-0.0306102	FGF2	AAA	51	122.481	3025_50	0.996353	1.00077	1.03267	0.969854	deCODE
-0.0105245	0.850724	0.0559236	0.0990837	-0.120133	DNAJB11	AAA	5	64.3141	7110_2	0.966264	0.989531	1.10416	0.886803	deCODE
-0.0521921	0.578515	0.0939457	0.131938	-0.236322	CSRP1	AAA	1	118.81	15529_33	0.867035	0.949147	1.14104	0.789526	deCODE
-0.0260608	0.417715	0.0321583	0.0369684	-0.08909	CCDC126	AAA	29	53.6326	6388_21	0.784718	0.974276	1.03766	0.914763	deCODE
-0.235506	8.5902e-05	0.0599664	-0.117974	-0.353038	ANXA11	AAA	9	58.5203	17513_11	0.00603047	0.790171	0.888719	0.70255	deCODE
-0.0085208	0.585949	0.0156427	0.0221383	-0.0391799	APOH	AAA	10	269.864	8288_27	0.870779	0.991515	1.02239	0.961578	deCODE
-0.00399115	0.950927	0.0648518	0.123116	-0.131098	COLGALT1	AAA	9	45.6813	5638_23	0.995827	0.996017	1.13102	0.877132	deCODE
0.00490759	0.957039	0.0911011	0.183462	-0.173647	GCLM	AAA	6	43.0838	18214_2	0.996079	1.00492	1.20137	0.840593	deCODE
0.325109	0.0455003	0.162554	0.64371	0.00650803	BPNT1	AAA	1	47.0103	17814_8	0.355144	1.38418	1.90353	1.00653	deCODE
0.0322559	0.3397	0.0337844	0.098472	-0.0339602	B3GALTL	AAA	12	86.7149	5727_35	0.749976	1.03278	1.10348	0.96661	deCODE
0.0171419	0.364997	0.0189228	0.0542299	-0.0199461	BPIFB1	AAA	49	116.532	15367_38	0.762965	1.01729	1.05573	0.980251	deCODE
0.804554	1.23603e-05	0.184061	1.16531	0.443802	MAP3K3	AAA	1	35.7743	12990_39	0.0016772	2.2357	3.20691	1.55862	deCODE
-0.0845044	0.0183481	0.0358295	-0.0142799	-0.154729	SMOC1	AAA	19	62.8977	13118_5	0.226336	0.918968	0.985822	0.856647	deCODE
0.0158241	0.826125	0.0720344	0.157009	-0.125361	MTHFD2	AAA	3	47.0594	18321_38	0.963619	1.01595	1.17001	0.882179	deCODE
-0.144021	0.220843	0.117636	0.0865416	-0.374583	DEFB4A	AAA	9	61.2877	13397_88	0.653635	0.86587	1.0904	0.687576	deCODE
-0.00501908	0.675763	0.0120002	0.0185008	-0.028539	LBP	AAA	54	192.552	3074_6	0.908105	0.994993	1.01867	0.971864	deCODE
-0.0552783	0.218788	0.0449506	0.0328233	-0.14338	CRLF1	AAA	27	37.721	14747_9	0.649735	0.946222	1.03337	0.866425	deCODE
0.0134775	0.535602	0.0217563	0.056119	-0.029164	IGFBP7	AAA	48	87.0167	3320_49	0.850132	1.01357	1.05772	0.971257	deCODE
0.00700462	0.76312	0.0232413	0.0525567	-0.0385475	CLSTN2	AAA	59	63.9609	18882_7	0.947561	1.00703	1.05396	0.962186	deCODE
0.0343345	0.772143	0.118569	0.266726	-0.198057	MMP2	AAA	4	49.1425	4160_49	0.947561	1.03493	1.30568	0.820323	deCODE
-0.127352	0.183613	0.095774	0.0603616	-0.315066	TIMP2	AAA	2	57.8668	2278_61	0.606541	0.880424	1.06222	0.729741	deCODE
-0.0221402	0.890295	0.160517	0.292467	-0.336747	ARL4D	AAA	1	41.4455	18413_24	0.981496	0.978103	1.33973	0.714089	deCODE
-0.508824	0.000313156	0.141176	-0.232123	-0.785524	CSK	AAA	1	55.9862	3363_31	0.0157831	0.601202	0.792849	0.455881	deCODE
-0.0163132	0.567526	0.0285346	0.0396136	-0.0722401	NT5C	AAA	20	160.51	12560_9	0.862287	0.983819	1.04041	0.930308	deCODE
-0.210041	0.0436617	0.104119	-0.00597223	-0.414109	PRPSAP1	AAA	2	55.7781	9478_69	0.346934	0.810551	0.994046	0.660929	deCODE
-0.0921067	0.131433	0.0610595	0.0275678	-0.211781	PLG	AAA	32	52.2397	4151_6	0.540215	0.912008	1.02795	0.809142	deCODE
0.436483	1.38773e-05	0.100438	0.633338	0.239628	ANGPTL4	AAA	1	151.918	3796_79	0.00174853	1.54726	1.88389	1.27078	deCODE
-0.055682	0.583664	0.101602	0.143454	-0.254818	DMKN	AAA	4	25.87	5963_9	0.868846	0.94584	1.15425	0.775058	deCODE
-0.0398691	0.398575	0.0472288	0.0526977	-0.132436	SEMA4C	AAA	6	148.016	7923_41	0.780308	0.960915	1.05411	0.875959	deCODE
0.0417867	0.741743	0.126801	0.290312	-0.206739	EVA1C	AAA	1	74.2868	8877_22	0.941293	1.04267	1.33685	0.813232	deCODE
-0.0959632	0.182148	0.0719273	0.0450117	-0.236938	NT5M	AAA	6	43.9866	17856_23	0.604019	0.908497	1.04604	0.78904	deCODE
0.0140478	0.66173	0.0321073	0.076977	-0.0488814	HDHD2	AAA	11	111.448	13472_35	0.902637	1.01415	1.08002	0.952294	deCODE
0.0498427	0.407783	0.0602109	0.167854	-0.0681684	APOC1	AAA	42	38.0538	15364_101	0.782321	1.05111	1.18276	0.934103	deCODE
0.215554	0.00699708	0.079924	0.372202	0.0589055	PNKP	AAA	5	58.8406	13657_2	0.14337	1.24055	1.45093	1.06068	deCODE
0.0019178	0.946026	0.0283288	0.0574412	-0.0536056	LHB	AAA	22	89.6343	8376_25	0.995827	1.00192	1.05912	0.947806	deCODE
0.00104032	0.972388	0.0300553	0.0599476	-0.0578669	FAM3D	AAA	8	133.073	13102_1	0.996353	1.00104	1.06178	0.943776	deCODE
0.034005	0.791136	0.1284	0.285665	-0.217655	IL22	AAA	2	37.4801	2778_10	0.953347	1.03459	1.33065	0.804403	deCODE
0.0209457	0.101875	0.0128043	0.0460417	-0.00415034	ENGASE	AAA	81	147.488	16781_2	0.490071	1.02117	1.04712	0.995858	deCODE
0.000385288	0.985458	0.0211382	0.0418153	-0.0410448	MTHFSD	AAA	52	66.7599	19129_15	0.996353	1.00039	1.0427	0.959786	deCODE
-0.00138632	0.980228	0.055937	0.108248	-0.111021	APRT	AAA	14	95.1657	10088_37	0.996353	0.998615	1.11432	0.89492	deCODE
0.0142356	0.64197	0.0306178	0.0742453	-0.0457741	GLIPR2	AAA	26	50.6111	15522_2	0.897027	1.01434	1.07707	0.955258	deCODE
0.00522726	0.755625	0.0167955	0.0381458	-0.0276912	SPINT2	AAA	58	129.733	2843_13	0.946846	1.00524	1.03888	0.972689	deCODE
0.00852614	0.411046	0.0103718	0.0288544	-0.0118021	CD177	AAA	103	496.126	13116_25	0.782321	1.00856	1.02927	0.988267	deCODE
-0.0358657	0.225573	0.0295961	0.0221415	-0.093873	ECH1	AAA	7	169.82	12662_82	0.657413	0.96477	1.02239	0.910398	deCODE
-0.0116283	0.804518	0.046982	0.0804549	-0.103711	PPP1R14A	AAA	14	49.3072	19117_3	0.954477	0.988439	1.08378	0.901485	deCODE
0.0593297	0.434376	0.0758958	0.208083	-0.0894234	SARS2	AAA	3	65.5484	12348_46	0.795468	1.06113	1.23132	0.914458	deCODE
0.1	0.588824	0.185	0.462593	-0.262593	IFNL3	AAA	1	35.8707	5713_9	0.872113	1.10517	1.58819	0.769055	deCODE
-0.00390528	0.973127	0.115929	0.223311	-0.231121	NDE1	AAA	2	40.0928	9765_4	0.996353	0.996102	1.25021	0.793643	deCODE
0.0389831	0.796077	0.150847	0.334639	-0.256673	PRPSAP2	AAA	1	51.9851	19150_20	0.953347	1.03975	1.39744	0.773622	deCODE
-0.0226441	0.0145177	0.00926444	-0.00448609	-0.040802	ACP1	AAA	83	803.633	3858_5	0.206527	0.97761	0.995524	0.960019	deCODE
-0.206835	0.226077	0.170863	0.128051	-0.54172	IGFBP4	AAA	1	47.4917	2950_57	0.657413	0.813154	1.13661	0.581747	deCODE
0.0202091	0.0823296	0.0116323	0.0430079	-0.00258978	SERPINE2	AAA	59	266.646	19154_41	0.463992	1.02041	1.04395	0.997414	deCODE
-0.0419048	0.80476	0.169524	0.290356	-0.374165	CASS4	AAA	1	49.9882	12855_16	0.954477	0.958961	1.3369	0.687863	deCODE
-0.0105016	0.904209	0.087261	0.160527	-0.18153	SHH	AAA	4	39.7629	2743_5	0.985197	0.989553	1.17413	0.833993	deCODE
0.0470733	0.370022	0.0525119	0.149995	-0.0558482	SULT2A1	AAA	5	89.7818	9829_91	0.764628	1.0482	1.16183	0.945683	deCODE
0.0561741	0.00235952	0.0184735	0.0923814	0.0199667	ANXA2	AAA	63	97.646	4961_17	0.0663577	1.05778	1.09678	1.02017	deCODE
0.0480874	0.083515	0.0277858	0.102547	-0.0063718	PGLYRP2	AAA	36	50.6511	5601_2	0.464733	1.04926	1.10799	0.993648	deCODE
0.0403686	0.536802	0.0653577	0.168467	-0.0877301	ZG16B	AAA	8	67.0925	8310_6	0.850132	1.04119	1.18349	0.916008	deCODE
0.0184619	0.384025	0.0212083	0.0600295	-0.0231056	IMPAD1	AAA	22	122.81	9231_23	0.773013	1.01863	1.06187	0.977159	deCODE
-0.0813473	0.21306	0.065329	0.0466952	-0.20939	BCAT2	AAA	5	75.1439	19365_11	0.64577	0.921873	1.0478	0.811079	deCODE
-0.0650879	0.465501	0.0891838	0.109709	-0.239885	ITIH4	AAA	5	58.2751	4811_33	0.818761	0.936985	1.11595	0.786718	deCODE
0.0937063	0.451565	0.124476	0.337674	-0.150261	IRF3	AAA	1	73.817	17151_84	0.809512	1.09824	1.40168	0.860483	deCODE
-0.0175067	0.441431	0.0227425	0.0270678	-0.0620812	CAPG	AAA	28	133.176	4968_50	0.800445	0.982646	1.02744	0.939807	deCODE
0.0282926	0.388194	0.032788	0.0925559	-0.0359706	CCL4L1	AAA	17	101.209	2781_63	0.775509	1.0287	1.09697	0.964669	deCODE
0.0313054	0.841481	0.156527	0.338092	-0.275482	AOC2	AAA	1	64.772	6434_18	0.965759	1.0318	1.40227	0.759206	deCODE
-0.229716	0.0292219	0.105351	-0.0232317	-0.436201	VAT1	AAA	2	56.1125	18175_65	0.284329	0.794759	0.977036	0.646488	deCODE
-0.106379	0.166705	0.076926	0.0443935	-0.257151	LMAN2L	AAA	5	41.0402	8013_9	0.59	0.899084	1.04539	0.773251	deCODE
-0.0372149	0.794475	0.142857	0.24278	-0.31721	C3	AAA	1	46.2476	2683_1	0.953347	0.963469	1.27479	0.728178	deCODE
-0.0691469	0.524334	0.108606	0.143716	-0.28201	NEK7	AAA	1	46.3189	12703_6	0.843617	0.93319	1.15456	0.754266	deCODE
0.0337897	0.436064	0.0433838	0.11882	-0.0512409	GCA	AAA	10	116.942	12594_5	0.795468	1.03437	1.12617	0.95005	deCODE
-0.0375057	0.235835	0.0316381	0.0245037	-0.0995152	POFUT1	AAA	10	150.635	5634_39	0.669415	0.963189	1.02481	0.905276	deCODE
-0.0122193	0.29676	0.0117109	0.0107337	-0.0351723	CPNE1	AAA	28	490.176	5346_24	0.715142	0.987855	1.01079	0.965439	deCODE
-0.0215713	0.176201	0.0159487	0.00968751	-0.0528302	BTD	AAA	48	128.403	15644_1	0.598746	0.97866	1.00973	0.948541	deCODE
0.0105385	0.884643	0.0726366	0.152904	-0.131827	HAGH	AAA	10	49.1347	19267_14	0.980347	1.01059	1.16521	0.876493	deCODE
-0.0975096	0.37501	0.109916	0.117922	-0.312941	RAB22A	AAA	3	36.9701	12408_333	0.770102	0.907094	1.12516	0.731293	deCODE
-0.0308328	0.0692029	0.0169682	0.00242427	-0.0640899	GDF15	AAA	50	100.882	4374_45	0.429016	0.969638	1.00243	0.937921	deCODE
-0.0159985	0.582054	0.0290678	0.0409733	-0.0729704	PDCD5	AAA	37	80.0502	12517_52	0.867617	0.984129	1.04182	0.929628	deCODE
-0.0427483	0.0462605	0.0214491	-0.000708788	-0.0847879	CEL	AAA	45	99.3161	9796_4	0.358666	0.958153	0.999291	0.918707	deCODE
0.0792641	0.493958	0.115878	0.306382	-0.147854	CHRD	AAA	2	62.0378	13438_115	0.837024	1.08249	1.3585	0.862557	deCODE
0.00796528	0.765537	0.0267096	0.0603151	-0.0443846	FKBP7	AAA	21	83.8796	9288_7	0.947561	1.008	1.06217	0.956586	deCODE
-0.00918362	0.921091	0.092708	0.172521	-0.190888	OLA1	AAA	6	37.2287	12659_13	0.991195	0.990858	1.1883	0.826225	deCODE
-0.019339	0.204245	0.015233	0.0105171	-0.0491951	KNG1	AAA	46	104.534	15343_337	0.634066	0.980847	1.01057	0.951995	deCODE
0.00122386	0.979078	0.0466673	0.0926901	-0.0902424	IDH1	AAA	7	100.31	18338_26	0.996353	1.00122	1.09712	0.91371	deCODE
-0.057948	0.513084	0.0885997	0.115704	-0.2316	SLPI	AAA	6	43.6764	4413_3	0.840846	0.943699	1.12266	0.793263	deCODE
0.0432339	0.390207	0.0503163	0.141852	-0.0553842	YWHAB	AAA	7	66.2328	14156_33	0.776891	1.04418	1.15241	0.946122	deCODE
-0.0192318	0.770557	0.065942	0.110012	-0.148476	SPINT3	AAA	34	60.4497	7926_13	0.947561	0.980952	1.11629	0.862021	deCODE
-0.00809751	0.367	0.00897622	0.00949555	-0.0256906	TCN2	AAA	82	804.367	15560_52	0.762965	0.991935	1.00954	0.974637	deCODE
0.00114841	0.918204	0.0111826	0.023066	-0.0207692	CRELD1	AAA	92	375.719	7628_40	0.990044	1.00115	1.02333	0.979445	deCODE
-0.130515	0.506977	0.196691	0.254993	-0.516022	NETO1	AAA	1	31.7266	15298_199	0.840515	0.877644	1.29045	0.59689	deCODE
0.00391003	0.727748	0.0112317	0.0259238	-0.0181038	MATN3	AAA	94	193.173	19361_78	0.93522	1.00392	1.02626	0.982059	deCODE
-0.240404	0.279333	0.222222	0.195144	-0.675952	CLEC4G	AAA	1	33.1294	10781_19	0.703784	0.78631	1.21549	0.508672	deCODE
-0.0236085	0.422059	0.0294057	0.0340256	-0.0812425	HIBCH	AAA	37	71.2777	12396_19	0.788061	0.976668	1.03461	0.92197	deCODE
-0.114008	0.28842	0.107393	0.0964786	-0.324494	DNAJC10	AAA	1	92.9418	8297_8	0.710577	0.892251	1.10129	0.722893	deCODE
0.00702489	0.866264	0.0417142	0.0887833	-0.0747335	CBR1	AAA	13	127.443	12381_26	0.974548	1.00705	1.09284	0.927991	deCODE
0.0299729	0.166094	0.0216432	0.0723927	-0.012447	PDGFRL	AAA	34	102.303	9713_67	0.59	1.03043	1.07508	0.98763	deCODE
0.090404	0.05625	0.0473544	0.183217	-0.00240893	ACY1	AAA	4	202.181	3343_1	0.386182	1.09462	1.20107	0.997594	deCODE
-0.0300274	0.439461	0.0388401	0.0460978	-0.106153	RARRES2	AAA	14	60.2681	3079_62	0.800009	0.970419	1.04718	0.899287	deCODE
0.00471561	0.441116	0.00612169	0.0167139	-0.00728269	SIRPB1	AAA	146	590.093	6247_9	0.800445	1.00473	1.01685	0.992744	deCODE
0.114293	0.343605	0.120681	0.350822	-0.122237	MANF	AAA	2	36.0592	9223_11	0.75078	1.12108	1.42023	0.884939	deCODE
0.137521	0.406917	0.165821	0.462525	-0.187483	IGFBP2	AAA	2	35.1224	8469_41	0.782321	1.14743	1.58808	0.829043	deCODE
0.0638607	0.600411	0.121916	0.302811	-0.17509	DNAJA4	AAA	1	69.1932	9744_139	0.878945	1.06594	1.35366	0.839382	deCODE
-0.041915	0.488035	0.0604453	0.0765556	-0.160386	PGLS	AAA	11	54.755	17799_9	0.833124	0.958951	1.07956	0.851815	deCODE
0.0463115	0.714592	0.126639	0.29452	-0.201897	TPM4	AAA	1	70.3497	9863_1	0.9261	1.0474	1.34248	0.817179	deCODE
0.0101752	0.765833	0.0341644	0.0771362	-0.0567858	ALPPL2	AAA	19	62.9033	6715_63	0.947561	1.01023	1.08019	0.944796	deCODE
-0.0213162	0.403866	0.0255364	0.0287342	-0.0713666	PDXK	AAA	19	45.8937	11098_1	0.780808	0.978909	1.02915	0.931121	deCODE
0.0270256	0.263313	0.0241603	0.0743789	-0.0203277	FTCD	AAA	27	141.588	9213_24	0.688103	1.02739	1.07721	0.979878	deCODE
0.134131	0.0635685	0.0723004	0.275838	-0.00757489	CCDC134	AAA	6	40.7967	15300_66	0.417663	1.14354	1.31763	0.992454	deCODE
0.0268568	0.330335	0.0275896	0.0809314	-0.0272178	SPON2	AAA	33	65.4239	8099_42	0.739929	1.02722	1.0843	0.973149	deCODE
0.317287	0.179404	0.236324	0.780473	-0.1459	CALB2	AAA	1	31.3809	16803_4	0.601858	1.3734	2.1825	0.864244	deCODE
-0.109736	0.295179	0.104828	0.0957219	-0.315195	NIT2	AAA	3	39.3295	17808_37	0.714419	0.89607	1.10045	0.729647	deCODE
-0.0844205	0.00595737	0.0306971	-0.0242554	-0.144586	BOC	AAA	22	49.2197	4328_2	0.13136	0.919045	0.976036	0.865381	deCODE
0.027763	0.717669	0.0767831	0.178255	-0.122729	HPCAL1	AAA	5	57.2013	17791_25	0.928129	1.02815	1.19513	0.884503	deCODE
0.0401684	0.522856	0.0628664	0.163384	-0.0830475	NHEJ1	AAA	5	72.7733	11351_233	0.8423	1.04099	1.17749	0.920307	deCODE
-0.0279377	0.399225	0.0331405	0.0370165	-0.0928918	CHMP2B	AAA	22	46.3021	17350_13	0.780308	0.972449	1.03771	0.911292	deCODE
0.00792927	0.820312	0.0349087	0.0763491	-0.0604905	POGLUT1	AAA	15	67.4177	6467_65	0.962762	1.00796	1.07934	0.941303	deCODE
-0.0108809	0.370177	0.012142	0.0129169	-0.0346788	PDIA5	AAA	69	170.496	5593_11	0.764628	0.989178	1.013	0.965916	deCODE
0.0806865	0.295612	0.0771463	0.23189	-0.0705174	HGD	AAA	10	37.0294	9832_33	0.714419	1.08403	1.26098	0.931912	deCODE
0.00616348	0.774952	0.0215579	0.0484161	-0.0360892	KLKB1	AAA	44	73.0305	4152_58	0.947561	1.00618	1.04961	0.964554	deCODE
0.0275522	0.217383	0.0223363	0.0713306	-0.0162261	KNG1	AAA	28	75.6005	7784_1	0.648838	1.02794	1.07394	0.983905	deCODE
0.135525	0.142778	0.0924755	0.316774	-0.0457236	BMP1	AAA	4	34.7863	3348_49	0.560766	1.14514	1.37269	0.955306	deCODE
-3.77561e-05	0.999285	0.0421127	0.0825017	-0.0825772	GHR	AAA	15	78.1839	2948_58	0.999704	0.999962	1.086	0.92074	deCODE
0.145406	0.205568	0.114869	0.370544	-0.0797324	PROS1	AAA	2	52.8019	2700_56	0.635066	1.15651	1.44852	0.923363	deCODE
0.00747008	0.85051	0.0396358	0.0851549	-0.0702147	CFI	AAA	16	47.2463	2567_5	0.966264	1.0075	1.08889	0.932194	deCODE
-0.0206787	0.536543	0.033458	0.0448978	-0.0862553	KNG1	AAA	19	60.0294	19631_13	0.850132	0.979534	1.04592	0.91736	deCODE
-0.162214	0.328563	0.166031	0.1632	-0.487628	ST13	AAA	1	44.3203	18387_7	0.739929	0.850259	1.17727	0.614082	deCODE
0.0150937	0.873053	0.0944644	0.200241	-0.170053	PCNP	AAA	2	56.9306	17769_28	0.977615	1.01521	1.2217	0.84362	deCODE
-0.026654	0.356287	0.0288943	0.0299778	-0.0832858	FAIM	AAA	21	211.596	16594_44	0.754048	0.973698	1.03043	0.920088	deCODE
-0.0119087	0.433713	0.0152119	0.0179061	-0.0417234	CRHBP	AAA	65	105.529	6039_24	0.795468	0.988162	1.01807	0.959135	deCODE
0.0795774	0.460569	0.107842	0.290943	-0.131788	MVD	AAA	2	59.0849	18422_41	0.815917	1.08283	1.33769	0.876526	deCODE
0.122783	0.0854782	0.0713958	0.262716	-0.0171504	BOLA3	AAA	2	103.388	5980_55	0.472676	1.13064	1.30046	0.982996	deCODE
0.0656806	0.427675	0.082807	0.227979	-0.0966181	HK2	AAA	4	50.2126	13130_150	0.792456	1.06789	1.25606	0.907903	deCODE
-0.0075188	0.953093	0.12782	0.243003	-0.258041	ICOSLG	AAA	1	75.1877	5061_27	0.995827	0.992509	1.27507	0.772564	deCODE
0.119608	0.51638	0.184314	0.480856	-0.24164	DNAJB6	AAA	1	39.83	11606_22	0.840863	1.12705	1.61746	0.785339	deCODE
0.0792598	0.349645	0.0847446	0.245356	-0.0868365	PSAT1	AAA	5	58.6938	18342_2	0.75078	1.08249	1.27808	0.916827	deCODE
0.0546825	0.52801	0.0866537	0.224521	-0.115156	DCXR	AAA	2	82.2822	17758_79	0.846737	1.05621	1.25172	0.891227	deCODE
0.0444629	0.466595	0.0610729	0.164164	-0.0752378	ADH1A	AAA	5	51.6666	17396_23	0.818761	1.04547	1.17841	0.927523	deCODE
-0.00193166	0.958395	0.0370277	0.0706413	-0.0745046	HRSP12	AAA	17	85.6132	14636_25	0.996116	0.99807	1.0732	0.928203	deCODE
-0.207778	0.00876224	0.0792685	-0.0524147	-0.363141	ALDH1A1	AAA	5	32.6258	11265_8	0.156127	0.812387	0.948935	0.695488	deCODE
0.0294504	0.471315	0.0408839	0.109581	-0.0506806	SERPINB8	AAA	17	73.7099	19130_81	0.819112	1.02989	1.11581	0.950582	deCODE
0.0114277	0.882469	0.0772975	0.162928	-0.140073	SERPINB5	AAA	6	52.4909	15417_3	0.979041	1.01149	1.17695	0.869295	deCODE
-0.0134367	0.0665793	0.00732442	0.000918926	-0.0277923	SIRPA	AAA	139	913.346	5430_66	0.422467	0.986653	1.00092	0.97259	deCODE
-0.0244572	0.0202941	0.010538	-0.00380317	-0.0451112	ITPA	AAA	94	211.135	18916_25	0.232471	0.975839	0.996204	0.955891	deCODE
0.0181335	0.403643	0.0217133	0.0606908	-0.0244238	PDCD1LG2	AAA	39	73.9197	3004_67	0.780808	1.0183	1.06257	0.975872	deCODE
-0.0262212	0.67781	0.0631146	0.0974812	-0.149924	NUDT9	AAA	5	59.7311	9482_110	0.908191	0.97412	1.10239	0.860774	deCODE
0.0454851	0.613573	0.0900732	0.222025	-0.131055	MPST	AAA	6	55.4668	12686_15	0.88541	1.04654	1.2486	0.877169	deCODE
-0.0173922	0.753273	0.0553317	0.0910558	-0.12584	RPN1	AAA	9	44.411	10490_3	0.946846	0.982758	1.09533	0.881756	deCODE
-0.014846	0.538237	0.024121	0.0324302	-0.0621223	EPHB1	AAA	41	57.8591	17680_12	0.850132	0.985264	1.03296	0.939768	deCODE
0.0904325	0.498742	0.133683	0.352446	-0.171581	NUDCD3	AAA	1	74.1788	4254_6	0.838053	1.09465	1.42254	0.842332	deCODE
0.034468	0.399677	0.0409262	0.114682	-0.0457459	RALB	AAA	12	71.091	18432_32	0.780308	1.03507	1.12152	0.955285	deCODE
0.067904	0.419642	0.0841393	0.232814	-0.097006	FIS1	AAA	7	62.3364	17746_77	0.786505	1.07026	1.26215	0.907551	deCODE
0.0113921	0.876688	0.0734177	0.155288	-0.132504	ELMO1	AAA	5	43.8938	12764_3	0.977615	1.01146	1.16799	0.8759	deCODE
0.0135417	0.788075	0.0503762	0.112277	-0.0851939	PREP	AAA	13	37.0055	14273_19	0.953347	1.01363	1.11882	0.918334	deCODE
-0.0302216	0.80324	0.121296	0.207514	-0.267957	RTN4IP1	AAA	2	42.7162	18180_58	0.954477	0.970231	1.23061	0.764941	deCODE
-0.0477527	0.34237	0.0502928	0.0508194	-0.146325	DNAJC30	AAA	7	84.6942	7866_11	0.75078	0.95337	1.05213	0.863877	deCODE
0.00992063	0.95417	0.172619	0.348248	-0.328406	IGFBP5	AAA	1	40.0295	19581_15	0.995827	1.00997	1.41658	0.72007	deCODE
0.279879	0.072476	0.155825	0.585289	-0.0255315	GFER	AAA	1	43.4052	15398_2	0.434651	1.32297	1.79551	0.974792	deCODE
0.066029	0.056326	0.0345972	0.133838	-0.00178034	GSTT2B	AAA	25	97.5374	11273_176	0.386182	1.06826	1.14321	0.998221	deCODE
0.221658	0.000707051	0.0654471	0.349932	0.0933843	MIF	AAA	3	159.757	8221_19	0.0288327	1.24814	1.41897	1.09788	deCODE
0.0440331	0.219237	0.0358413	0.114281	-0.0262145	QDPR	AAA	32	96.6284	11257_1	0.649974	1.04502	1.12107	0.974126	deCODE
-0.0457413	0.809038	0.189274	0.32523	-0.416712	UBE2N	AAA	1	32.0151	3905_62	0.955466	0.955289	1.38435	0.65921	deCODE
0.00292614	0.977588	0.104159	0.207074	-0.201222	NME2	AAA	4	98.0853	4249_64	0.996353	1.00293	1.23007	0.817731	deCODE
0.049382	0.549647	0.0825386	0.211155	-0.112391	ZADH2	AAA	3	51.9441	17345_12	0.853382	1.05062	1.2351	0.893695	deCODE
-0.0189044	0.39912	0.02242	0.0250379	-0.0628467	ALAD	AAA	32	80.2343	15523_9	0.780308	0.981273	1.02535	0.939087	deCODE
0.0472482	0.697358	0.121495	0.285375	-0.190878	PAICS	AAA	1	79.0744	9841_197	0.920125	1.04838	1.33026	0.826233	deCODE
-0.0429729	0.703032	0.112721	0.177957	-0.263903	HNRNPAB	AAA	2	53.2911	8894_80	0.92273	0.957937	1.19477	0.768048	deCODE
-0.0619785	0.674957	0.147795	0.227694	-0.351651	DNAJB14	AAA	1	48.6804	8053_16	0.908105	0.939903	1.2557	0.703525	deCODE
0.0358972	0.112931	0.0226459	0.0802823	-0.00848785	PPID	AAA	20	73.3798	5202_4	0.508893	1.03655	1.08359	0.991548	deCODE
0.0333639	0.608992	0.0652258	0.161204	-0.0944764	ANXA1	AAA	4	77.8391	4960_72	0.88541	1.03393	1.17492	0.909849	deCODE
-0.0907258	0.59652	0.171371	0.245155	-0.426607	VTA1	AAA	1	37.9545	4209_60	0.877489	0.913268	1.27782	0.65272	deCODE
0.102053	0.239444	0.086752	0.272084	-0.0679777	SRA1	AAA	6	44.5095	18220_141	0.673859	1.10744	1.3127	0.934281	deCODE
-0.0365362	0.151182	0.0254542	0.0133531	-0.0864255	UGDH	AAA	35	50.4884	17755_5	0.568236	0.964123	1.01344	0.917204	deCODE
-0.0589658	0.647442	0.128938	0.193748	-0.311679	ACOT13	AAA	2	39.5074	17675_17	0.897027	0.942739	1.21379	0.732216	deCODE
-0.104856	0.274525	0.0959607	0.0832232	-0.292936	DEF6	AAA	6	68.7085	14090_23	0.702848	0.900454	1.08678	0.74607	deCODE
-0.13328	0.183185	0.100134	0.0629798	-0.32954	SYK	AAA	6	34.2361	11378_37	0.606265	0.87522	1.06501	0.719255	deCODE
-0.121168	0.429938	0.153514	0.179714	-0.42205	SYK	AAA	5	38.1416	10722_13	0.79498	0.885885	1.19687	0.655701	deCODE
-0.082	0.641281	0.176	0.262954	-0.426954	SMAD1	AAA	1	36.2199	9838_4	0.897027	0.921272	1.30077	0.652494	deCODE
-0.181603	0.00103851	0.0553689	-0.0730822	-0.290124	FHIT	AAA	10	40.3253	9826_135	0.0373865	0.833932	0.929524	0.748171	deCODE
0.0650527	0.165079	0.0468615	0.1569	-0.0267942	ISOC1	AAA	15	36.3331	9816_37	0.59	1.06722	1.16988	0.973562	deCODE
0.140206	0.165212	0.101031	0.338223	-0.0578108	HINT1	AAA	1	99.2211	5900_11	0.59	1.15051	1.40245	0.943829	deCODE
0.24581	0.0905873	0.145251	0.530498	-0.0388775	DBNL	AAA	1	72.2248	4978_54	0.47595	1.27866	1.69978	0.961869	deCODE
-0.0993915	0.550133	0.166329	0.226607	-0.42539	NSFL1C	AAA	1	34.8011	4250_23	0.853382	0.905388	1.25434	0.653515	deCODE
0.183468	0.311963	0.181452	0.539106	-0.172171	SDCBP2	AAA	1	31.3469	19261_12	0.727089	1.20138	1.71447	0.841835	deCODE
0.0954479	0.489258	0.138032	0.365986	-0.17509	ATOX1	AAA	1	68.154	19233_75	0.833124	1.10015	1.44194	0.839381	deCODE
0.175153	0.294279	0.167006	0.502479	-0.152173	FAM49B	AAA	1	38.1442	19176_27	0.714419	1.19143	1.65281	0.85884	deCODE
0.0117415	0.8018	0.0467756	0.10342	-0.0799369	ZFAND1	AAA	13	45.0023	19173_5	0.954369	1.01181	1.10896	0.923175	deCODE
-0.0126001	0.892885	0.0935728	0.170799	-0.195999	DCTD	AAA	2	63.3984	17756_69	0.981496	0.987479	1.18625	0.822013	deCODE
-0.0855795	0.036649	0.0409539	-0.00531126	-0.165848	PHPT1	AAA	15	43.9257	16882_27	0.312623	0.91798	0.994703	0.847175	deCODE
-0.0229275	0.348237	0.0244426	0.0249791	-0.0708341	NUDT2	AAA	23	83.8307	16583_8	0.75078	0.977333	1.02529	0.931616	deCODE
-0.0635856	0.470648	0.0881389	0.109163	-0.236335	ARPC1B	AAA	4	33.4289	12689_56	0.818761	0.938394	1.11534	0.789516	deCODE
0.167341	0.158808	0.118758	0.400104	-0.0654208	ALOX15B	AAA	1	73.9991	12422_143	0.582407	1.18216	1.49198	0.936673	deCODE
0.0350089	0.545855	0.0579634	0.148615	-0.0785973	CHKB	AAA	14	63.7511	7761_125	0.853382	1.03563	1.16023	0.924412	deCODE
-0.0280268	0.437152	0.03607	0.042669	-0.0987226	MAPK12	AAA	24	39.4737	5005_4	0.796628	0.972362	1.04359	0.905994	deCODE
-0.00872289	0.376746	0.00986855	0.0106191	-0.0280649	TLR3	AAA	123	150.351	16918_198	0.77187	0.991315	1.01068	0.972325	deCODE
-0.109756	0.531258	0.175305	0.233835	-0.453347	IRF2	AAA	1	34.6829	12801_33	0.849269	0.896053	1.26344	0.635497	deCODE
-0.047427	0.00772283	0.0178032	-0.0125333	-0.0823206	THBS2	AAA	78	103.102	3339_33	0.149704	0.95368	0.987545	0.920977	deCODE
0.0725268	0.495502	0.106409	0.281085	-0.136031	RPE	AAA	2	58.1652	12646_2	0.837221	1.07522	1.32457	0.872815	deCODE
0.0593825	0.270643	0.0539065	0.165037	-0.0462723	ADH6	AAA	13	54.0661	18206_18	0.695939	1.06118	1.17944	0.954782	deCODE
0.0428888	0.40398	0.0513925	0.143616	-0.0578387	ADH5	AAA	15	50.083	11369_23	0.780808	1.04382	1.15444	0.943802	deCODE
0.253218	0.0197905	0.108663	0.466194	0.0402415	VEGFC	AAA	1	201.084	3132_1	0.231316	1.28816	1.59392	1.04106	deCODE
-0.0358286	0.00028919	0.00988431	-0.0164557	-0.0552015	PCSK1	AAA	70	253.941	13388_57	0.0150038	0.964806	0.983679	0.946294	deCODE
-0.261745	0.0830364	0.151007	0.0342227	-0.557713	JUND	AAA	1	51.6001	19602_36	0.464733	0.769707	1.03482	0.572517	deCODE
-0.00307756	0.92567	0.032988	0.0615777	-0.0677328	DBI	AAA	20	58.5482	16919_1	0.991304	0.996927	1.06351	0.93451	deCODE
-0.0373945	0.794475	0.143546	0.243951	-0.31874	C3	AAA	1	46.6384	4900_8	0.953347	0.963296	1.27628	0.727064	deCODE
-0.394636	0.0355497	0.187739	-0.0266734	-0.762599	FAM19A5	AAA	1	34.2231	5609_92	0.308915	0.673925	0.973679	0.466453	deCODE
-0.146703	0.0865316	0.0855916	0.0210538	-0.314459	PDCD6IP	AAA	3	59.0555	18174_79	0.47595	0.863551	1.02128	0.730184	deCODE
0.0710959	0.0883451	0.0417182	0.152862	-0.0106703	TNFAIP8	AAA	13	52.4331	12563_2	0.47595	1.07368	1.16516	0.989386	deCODE
0.244648	0.207726	0.19419	0.625253	-0.135956	SUB1	AAA	1	30.047	19236_24	0.636743	1.27717	1.86872	0.872881	deCODE
0.0135821	0.460677	0.0184105	0.049666	-0.0225019	SPINK6	AAA	38	156.456	5731_1	0.815917	1.01367	1.05092	0.977749	deCODE
0.226683	0.116646	0.144475	0.509849	-0.0564833	ALPPL2	AAA	2	30.5688	6706_18	0.515376	1.25443	1.66504	0.945082	deCODE
-0.0829471	0.543032	0.136373	0.18434	-0.350234	ST6GALNAC6	AAA	6	41.5507	7228_2	0.851473	0.9204	1.20242	0.704523	deCODE
0.0108379	0.909968	0.095844	0.198689	-0.177013	STX7	AAA	6	45.902	8274_64	0.987198	1.0109	1.2198	0.837769	deCODE
-0.00523328	0.79368	0.0200099	0.0339854	-0.044452	PPIL1	AAA	40	223.51	9884_8	0.953347	0.99478	1.03457	0.956522	deCODE
0.0475253	0.509436	0.0720391	0.188719	-0.0936687	PGM2	AAA	9	45.2685	18330_7	0.840846	1.04867	1.2077	0.910584	deCODE
0.0207433	0.00516259	0.00741702	0.0352804	0.00620616	GMPR	AAA	147	498.813	19254_125	0.11827	1.02096	1.03591	1.00623	deCODE
-0.125154	0.0202951	0.0539261	-0.019461	-0.230847	TF	AAA	9	46.9159	4162_54	0.232471	0.882361	0.980727	0.793861	deCODE
-0.00288158	0.714708	0.00788307	0.012569	-0.0183321	PDGFRB	AAA	106	353.909	3459_49	0.9261	0.997123	1.01265	0.981835	deCODE
-0.0465389	0.600911	0.0889691	0.127837	-0.220915	SPINK1	AAA	4	57.2614	8243_55	0.878945	0.954527	1.13637	0.801785	deCODE
0.264122	0.0394441	0.128244	0.515476	0.012768	METAP1	AAA	1	61.607	3210_1	0.32976	1.30229	1.67444	1.01285	deCODE
-0.00542957	0.968209	0.136236	0.261588	-0.272447	DAPP1	AAA	2	32.654	11615_16	0.996353	0.994585	1.29899	0.761514	deCODE
0.214123	0.279937	0.198178	0.602544	-0.174298	TRIO	AAA	1	31.8152	11126_102	0.703784	1.23878	1.82676	0.840046	deCODE
0.0893971	0.604408	0.172557	0.427603	-0.248809	ABHD10	AAA	1	35.0119	17370_186	0.88106	1.09351	1.53358	0.779729	deCODE
0.0125661	0.574261	0.0223681	0.0564069	-0.0312746	THG1L	AAA	40	95.7409	18215_5	0.866061	1.01265	1.05803	0.969209	deCODE
-0.002252	0.967122	0.0546361	0.104833	-0.109337	BDH2	AAA	14	63.4954	17329_2	0.996353	0.997751	1.11052	0.896428	deCODE
0.08258	0.109006	0.0515264	0.18357	-0.0184098	METTL24	AAA	10	59.8821	9470_15	0.502055	1.08609	1.2015	0.981759	deCODE
0.0228166	0.167954	0.0165481	0.0552503	-0.00961699	AIF1L	AAA	62	128.528	18871_24	0.59	1.02308	1.05681	0.990429	deCODE
-0.0202868	0.278809	0.018732	0.0164273	-0.0570008	MAGI2	AAA	59	105.397	14066_49	0.703784	0.979918	1.01656	0.944593	deCODE
0.0146398	0.0693905	0.00806214	0.0304413	-0.00116171	PILRA	AAA	52	1283.96	10816_150	0.429016	1.01475	1.03091	0.998839	deCODE
-0.0430985	0.405011	0.0517572	0.0583438	-0.144541	FN1	AAA	12	45.0625	4131_72	0.780808	0.957817	1.06008	0.86542	deCODE
0.0458452	0.319652	0.0460675	0.136136	-0.0444455	NPNT	AAA	8	74.6413	6342_10	0.737793	1.04691	1.14584	0.956528	deCODE
-0.0654338	0.00788784	0.0246285	-0.0171628	-0.113705	OGN	AAA	29	121.984	17224_12	0.150382	0.936661	0.982984	0.892521	deCODE
-0.15009	0.328831	0.153707	0.15117	-0.451351	DYNLL2	AAA	1	41.7255	11493_169	0.739929	0.86063	1.16319	0.636767	deCODE
0.197749	0.176488	0.146302	0.484496	-0.0889979	IL20RA	AAA	1	47.3312	5085_18	0.598746	1.21866	1.62336	0.914847	deCODE
-0.0260684	0.752743	0.0827505	0.13612	-0.188256	TNFAIP3	AAA	5	62.6768	14009_65	0.946846	0.974268	1.14582	0.828402	deCODE
-0.0522358	0.468717	0.0720923	0.0890625	-0.193534	SNX8	AAA	7	41.9197	6925_26	0.818761	0.949105	1.09315	0.824042	deCODE
0.215816	0.0231325	0.0950213	0.402054	0.0295777	CRAT	AAA	2	67.2377	12637_7	0.252545	1.24087	1.49489	1.03002	deCODE
-0.000102613	0.999325	0.121315	0.23767	-0.237875	HADH	AAA	2	43.2541	17739_1	0.999704	0.999897	1.26829	0.788301	deCODE
0.0306765	0.131018	0.0203142	0.0704916	-0.00913869	CA8	AAA	35	118.687	11390_24	0.540215	1.03115	1.07304	0.990903	deCODE
-0.0748169	0.110576	0.0468892	0.0170842	-0.166718	CMBL	AAA	7	85.4798	19115_13	0.506637	0.927913	1.01723	0.846438	deCODE
-0.00520156	0.953772	0.0897269	0.17066	-0.181063	XRCC4	AAA	1	158.095	9886_28	0.995827	0.994812	1.18609	0.834383	deCODE
0.159001	0.0733754	0.0888032	0.333052	-0.0150499	AKR1B1	AAA	2	52.0524	16606_85	0.436488	1.17234	1.39522	0.985063	deCODE
-0.0759076	0.652004	0.168317	0.253987	-0.405803	GMDS	AAA	1	38.473	18337_4	0.897027	0.926902	1.28916	0.666442	deCODE
0.104674	0.126838	0.0685624	0.239054	-0.0297062	POLM	AAA	8	60.5938	12851_5	0.536813	1.11035	1.27005	0.970731	deCODE
-0.0110557	0.400358	0.0131461	0.0147103	-0.0368216	PTGR1	AAA	59	120.389	19617_5	0.780365	0.989005	1.01482	0.963848	deCODE
0.031462	0.371198	0.0351833	0.10042	-0.037496	GRHPR	AAA	24	43.373	18295_102	0.765841	1.03196	1.10564	0.963198	deCODE
0.219421	0.0109176	0.0862055	0.388381	0.0504614	NANS	AAA	6	40.1077	17802_4	0.172699	1.24536	1.47459	1.05176	deCODE
-0.0169137	0.572512	0.0299699	0.0418262	-0.0756535	OBP2B	AAA	32	61.8087	5680_54	0.866061	0.983229	1.04271	0.927137	deCODE
0.164345	0.35282	0.17688	0.511024	-0.182333	TNFSF15	AAA	1	37.4227	2968_61	0.750833	1.17862	1.667	0.833323	deCODE
-0.0347442	0.380953	0.0396559	0.04298	-0.112468	PTN	AAA	22	38.9756	3045_72	0.773013	0.965852	1.04392	0.893626	deCODE
-0.193745	0.000412454	0.0548546	-0.0862325	-0.301258	PDLIM4	AAA	3	106.889	12387_7	0.0195703	0.823868	0.917381	0.739887	deCODE
-0.00442915	0.924471	0.0467191	0.0871387	-0.095997	ACAT2	AAA	29	47.9634	17341_89	0.991304	0.995581	1.09105	0.908467	deCODE
0.142541	0.100151	0.0866974	0.312465	-0.0273828	SCO2	AAA	2	74.3651	16851_50	0.485349	1.1532	1.36679	0.972989	deCODE
0.0299116	0.671997	0.0706447	0.168373	-0.108549	SRI	AAA	4	50.4619	12356_65	0.907294	1.03036	1.18338	0.897135	deCODE
0.00409812	0.94931	0.064463	0.130443	-0.122247	GSN	AAA	10	113.31	16607_78	0.995827	1.00411	1.13933	0.88493	deCODE
0.0767425	0.342579	0.0808597	0.235224	-0.0817395	DECR1	AAA	9	33.4634	12687_2	0.75078	1.07976	1.26519	0.921512	deCODE
0.150235	0.301951	0.14554	0.435488	-0.135018	HSF1	AAA	1	62.1731	11616_9	0.721737	1.16211	1.54572	0.8737	deCODE
0.0684141	0.283961	0.0638511	0.19356	-0.0567317	GLO1	AAA	4	61.1615	9883_29	0.707564	1.07081	1.21356	0.944848	deCODE
0.0831919	0.646993	0.181664	0.439246	-0.272863	AKR1D1	AAA	1	30.7481	18398_1	0.897027	1.08675	1.55154	0.761197	deCODE
0.27787	0.115148	0.176373	0.623554	-0.0678139	AK1	AAA	1	40.4383	5012_67	0.51293	1.32031	1.86555	0.934434	deCODE
0.210607	0.368993	0.234435	0.670091	-0.248877	ADAM9	AAA	1	32.9753	3795_6	0.763972	1.23443	1.95442	0.779676	deCODE
0.00129607	0.990734	0.111602	0.220033	-0.21744	NTRK2	AAA	7	28.9888	OID20136	0.995875	1.0013	1.24612	0.804576	UKB
-0.00558039	0.891527	0.0409204	0.0746222	-0.085783	NTF3	AAA	17	63.3957	OID20591	0.98026	0.994435	1.07748	0.917793	UKB
0.0855329	0.083115	0.0493585	0.182274	-0.011208	APBB1IP	AAA	10	102.051	OID21359	0.46123	1.0893	1.19994	0.988855	UKB
0.0425997	0.597653	0.0807151	0.200798	-0.115599	FSHB	AAA	9	50.7104	OID30233	0.874452	1.04352	1.22238	0.890832	UKB
0.112477	0.107123	0.0698067	0.249295	-0.0243418	CDH2	AAA	7	65.1203	OID20170	0.512617	1.11905	1.28312	0.975952	UKB
-0.0120626	0.933231	0.143979	0.27013	-0.294255	DYNLT1	AAA	2	44.5262	OID30925	0.98026	0.98801	1.31014	0.745086	UKB
0.00286224	0.839068	0.0140937	0.0304855	-0.024761	PSG1	AAA	92	253.382	OID20916	0.96491	1.00287	1.03095	0.975543	UKB
-0.251428	0.0323342	0.117476	-0.0211798	-0.481676	BAG3	AAA	3	39.4016	OID20972	0.278386	0.77769	0.979043	0.617747	UKB
0.0724781	0.0629202	0.0389719	0.148862	-0.00390534	NRP2	AAA	24	62.5192	OID21081	0.397285	1.07517	1.16051	0.996102	UKB
-0.0594354	0.435274	0.0761799	0.0898745	-0.208745	VEGFC	AAA	2	133.833	OID21524	0.787099	0.942296	1.09404	0.811602	UKB
0.00723601	0.705228	0.019129	0.0447283	-0.0302562	SERPINE2	AAA	56	86.0782	OID30359	0.918241	1.00726	1.04574	0.970197	UKB
0.0546805	0.56137	0.0941456	0.239202	-0.129842	SERPINE1	AAA	7	45.9629	OID20342	0.856623	1.0562	1.27024	0.878235	UKB
-0.0201403	0.679047	0.0486759	0.0752626	-0.115543	SDC4	AAA	21	58.1019	OID20216	0.905837	0.980061	1.07817	0.890882	UKB
-0.0827784	0.736439	0.245945	0.399265	-0.564822	PPBP	AAA	1	48.3907	OID30761	0.923698	0.920555	1.49073	0.568461	UKB
-0.069697	0.840974	0.347361	0.611118	-0.750512	PDGFA	AAA	1	35.0921	OID20313	0.96491	0.932676	1.84249	0.472125	UKB
-0.0734992	0.20649	0.0581814	0.0405343	-0.187533	DKK1	AAA	7	58.155	OID21066	0.641617	0.929137	1.04137	0.829002	UKB
-0.141193	0.589683	0.26181	0.371945	-0.654331	CD63	AAA	1	36.5042	OID20988	0.870821	0.868322	1.45055	0.51979	UKB
0.0901386	0.000666939	0.0264894	0.142057	0.0382204	CCN2	AAA	26	83.1767	OID20709	0.0285624	1.09433	1.15264	1.03896	UKB
-0.015866	0.926566	0.172146	0.321533	-0.353265	BDNF	AAA	1	43.0092	OID30373	0.98026	0.984259	1.37924	0.702391	UKB
-0.0444585	0.613676	0.0880658	0.128147	-0.217064	APP	AAA	4	43.6898	OID21070	0.881796	0.956515	1.13672	0.804878	UKB
0.107332	0.363993	0.118236	0.33907	-0.124405	ANGPT1	AAA	3	31.1978	OID20740	0.752366	1.1133	1.40364	0.883022	UKB
-0.055416	0.379556	0.0630649	0.0681889	-0.179021	SEMA4D	AAA	7	46.2581	OID21020	0.758343	0.946091	1.07057	0.836088	UKB
0.0208165	0.461385	0.0282614	0.0762079	-0.0345749	CBLN4	AAA	39	62.1374	OID21386	0.808655	1.02103	1.07919	0.966016	UKB
0.0114621	0.782799	0.0415786	0.0929546	-0.0700304	B4GAT1	AAA	24	65.3546	OID21127	0.950039	1.01153	1.09741	0.932365	UKB
-0.0102693	0.864602	0.0602239	0.107767	-0.128306	GUSB	AAA	8	63.3887	OID20296	0.973851	0.989783	1.11379	0.879584	UKB
-0.0306326	0.487977	0.0441691	0.0559372	-0.117202	DCBLD2	AAA	21	112.616	OID21474	0.823748	0.969832	1.05753	0.889405	UKB
-0.00781696	0.70647	0.0207566	0.0328652	-0.0484992	KLK7	AAA	17	210.686	OID30652	0.918665	0.992214	1.03341	0.952658	UKB
[truncated: 1,943 more rows]

## Sheet: Table_S3
exposure	discovery_dataset	replication_dataset	instruments_replication_dataset	replicated
[truncated: 102 more rows]

[truncated: 7 more sheets: Table_S4, Table_S5, Table_S6, Table_S7, Table_S8, Table_S9, Table_S10]
